# Supplementary material for: Integrated genetic and metabolic landscapes predict vulnerabilities of temozolomide resistant glioblastoma cells
Source: NPJ Syst Biol Appl. 2021 Jan 8;7:2. doi: 10.1038/s41540-020-00161-7 (PMC7794364; doi:10.1038/s41540-020-00161-7)
Supplement: Supplementary file 2 [file 41540_2020_161_MOESM2_ESM.xlsx]

## Sheet: Read_Me
Supplementary data (Immanuel et. al)
This excel file contain the following metabolomics data from the two glioblastoma cell lines (U87MG and NSP):
1	Read_Me: Description of data content within this excel file.
2	Sample_Data: Divided into two sheets as "Intracellular_Sample_Data" and "Extracellular_Sample_Data", contains the estimated concentrations (micromolar). Standard deviation (SD) of three technical replicates are reported below the concentrations values.
3	Calibration_data: Contains details about regression fit and R^2
4	Extracellular Lac-Pyr profile
5	Intracellular Lac-Pyr profile
6	Intracellular Succ-AKG profile
Notes
	Amino acids are represented with three letter code format.
	Cysteine has been monitored as oxidized dimer (Cyst) form.
	Succinic acid has a known isomer with same m/z (Methylmalonic acid).
	In some cases, average of replicates have been used and are indicated in the calculation

## Sheet: Intracellular_Sample_Data
		All time point pooled sample data																								0 hr samples		Replicate pooled sample data
		U87MG												NSP												U87MG	NSP	U87MG																NSP
		TMZ = 0 µM			TMZ = 10 µM			TMZ = 100 µM			TMZ = 700 µM			TMZ = 0 µM			TMZ = 10 µM			TMZ = 100 µM			TMZ = 700 µM			0hr	0hr	TMZ = 0 µM				TMZ = 10 µM				TMZ = 100 µM				TMZ = 700 µM				TMZ = 0 µM				TMZ = 10 µM
Metabolites	Conc(µM) / RSD (%)	1D	2D	3D	1TE	2TE	3TE	1TL	2TL	3TL	1TF	2TF	3TF	1F	2F	3F	1TG	2TG	3TG	1TJ	2TJ	3TJ	1TH	2TH	3TH	PU1	PN1	PD2	PD3	PD4	PD5	PTE2	PTE3	PTE4	PTE5	PTJ2	PTJ3	PTJ4	PTJ5	PTF2	PTF3	PTF4	PTF5	PF2	PF3	PF4	PF5	PTG2	PTG3
Ala	Conc	4.06795	9.58993	4.96077	11.7282	2.88534	3.10315	1.62337	1.16902	2.03064	2.83909	0.6466	0.831703	4.62481	6.39162	5.22424	12.1965	3.40473	4.18383	1.62449	2.40251	3.20677	3.82289	0.909204	0.657695	2.71492	4.46654	2.5143	2.47652	2.84912	2.62192	2.7465	2.00964	2.78896	4.78303	1.65801	1.07076	1.89909	2.28245	0.906843	0.631564	0.51772	0.673998	1.98352	2.3192	3.01122	3.02495	1.98015	2.95303
	RSD	7.75323	4.17596	8.27001	1.0427	5.88861	11.3406	4.44747	13.1554	11.4883	2.42497	9.78829	9.17882	8.87076	11.9411	4.26952	2.33203	6.1649	3.49201	12.8662	7.29654	10.8721	1.90308	10.0702	8.7508	6.43169	6.19884	2.39254	3.46801	4.17019	5.69114	5.22874	5.29294	3.37306	1.56431	5.05334	10.365	4.91803	6.78192	11.1542	4.27461	7.57916	8.15129	4.85361	2.2812	9.18151	1.7541	8.42539	3.50367
Arg	Conc	2.40515	5.52435	3.83765	10.6364	4.10692	5.14228	5.29243	2.87619	4.24915	5.67846	1.69793	2.47874	5.02489	4.37977	4.34026	9.74084	4.09487	5.02109	6.52911	3.51623	4.49557	6.60599	2.1967	1.95078	3.17782	4.40303	1.65762	2.38519	2.73722	2.00616	4.76225	3.24088	4.38536	5.06111	3.41328	2.67612	3.27015	2.44911	2.137	2.0713	1.52335	1.82516	2.51407	3.29984	2.86065	2.83189	3.30278	3.7854
	RSD	4.27285	4.34261	2.60032	6.47864	2.0632	6.07219	10.1733	2.01679	8.50205	3.09252	11.0204	12.0947	5.84293	10.9583	3.30114	7.63626	4.94759	5.85279	3.54575	3.53974	9.79339	4.1766	8.39356	6.16618	4.83171	2.18343	3.93967	2.04492	6.60687	4.71098	4.82426	4.53958	4.21499	1.91489	2.73452	3.96807	1.67395	4.60402	2.54866	2.7086	4.89373	3.10674	7.86293	2.10863	6.15505	3.93261	2.9674	3.58674
Ascorbic acid	Conc	0.0182976	0.325867	0.321855	0.10745	0.0212548	0.0193979	0.0587655	0.0181928	0.0185836	0.0475072	0.0261024	0.0333361	0.0328364	0.209728	0.296071	0.0805667	0.0180863	0.020948	0.0671643	0.019818	0.0185621	0.112519	0.0399473	0.030778	0.0447395	0.0460578	0.0186194	0.0290974	0.0254298	0.0239307	0.125388	0.0225492	0.0202281	0.0190073	0.022992	0.0221748	0.0190312	0.0184805	0.051348	0.0324128	0.0240801	0.0420702	0.0796482	0.0497329	0.0241944	0.0555501	0.0280849	0.0705493
	RSD	0	5.05231	3.61685	12.0549	6.28124	0	3.39077	63.3243	0	14.4606	6.4633	11.0613	1.02921	5.19868	1.78198	9.15388	5.22162	0	6.29738	0	7.3113	93.0456	0.728695	3.53402	18.4344	37.1284	5.63664	15.622	10.0696	20.9758	13.7765	8.8792	34.2262	0	21.379	0	4.93808	11.6709	2.68337	0.0302986	29.977	0.771311	16.4027	13.4034	15.5405	8.87785	33.8418	2.03564
Asn	Conc	0.664961	0.89559	1.15582	1.35857	0.18014	0.222055	0.732541	0.192481	0.197967	0.673114	0.27565	0.325553	0.654714	0.767688	1.32176	1.51532	0.247473	0.415232	0.993901	0.23177	0.289568	0.925753	0.283013	0.223503	0.874681	1.17464	0.155732	0.397471	0.291482	0.263325	0.552268	0.139863	0.184893	0.277737	0.190463	0.178033	0.319812	0.159629	0.246707	0.214404	0.20277	0.0909037	0.230251	0.451112	0.520396	0.446851	0.164579	0.561799
	RSD	8.39228	2.64572	4.20453	3.03386	15.8831	11.259	1.48309	3.79886	20.5604	18.4731	2.4759	10.0697	6.84734	2.00823	3.41996	38.4184	1.87635	7.66511	0.110119	14.7688	21.9803	27.4042	7.51647	15.2382	5.52016	14.0728	31.1559	8.40089	14.8676	13.4159	14.6557	0.32187	5.98938	13.7834	17.2549	9.69961	8.0223	23.5406	11.1183	30.8144	8.62297	38.0602	5.73722	14.8345	0.844869	15.2011	5.79127	0.0666324
Asp	Conc	0.712891	0.728733	0.356259	1.70586	0.231033	0.359012	0.3506	0.143752	0.192107	0.853411	0.133674	0.179757	0.855614	0.635843	0.414973	1.33235	0.270483	0.327456	0.264893	0.16378	0.207757	0.826805	0.16169	0.0837218	0.65511	0.924155	0.244336	0.144196	0.275024	0.184331	0.437808	0.227204	0.381983	0.374554	0.172026	0.0861132	0.147394	0.0620317	0.125974	0.145355	0.117392	0.0897378	0.201303	0.31333	0.386614	0.300383	0.168493	0.330864
	RSD	7.6747	2.71425	4.15892	3.37071	7.14475	7.92802	23.5985	14.0347	12.6752	7.6196	7.92618	14.5786	7.85726	13.1507	12.8178	12.0682	6.79476	14.325	23.0609	10.7264	14.9059	6.41267	11.5332	12.6338	11.7793	1.22637	12.8967	20.8127	11.9746	3.53418	8.23497	5.23136	1.93248	10.7989	4.78765	11.9541	10.5979	21.457	3.02611	5.94005	11.8099	14.9263	8.941	6.37778	2.02299	3.17348	7.11036	3
Citrate	Conc	0.0108247	1.23097	1.26505	1.37063	0.748533	0.497406	0.578329	0.266857	0.892061	0.412649	0.0576526	0.190129	0.223932	1.52033	1.33826	1.51601	0.600266	0.972988	0.716035	0.846742	1.31419	1.35423	0.258564	0.218914	0.00337336	0.0045398	0.0365291	0.243271	0.323886	0.622327	0.257264	0.214627	0.536765	1.66879	0.494755	0.532101	0.26824	1.68004	0.0768361	0.0650447	0.0375236	0.481485	0.897134	1.16965	0.457499	1.54603	0.221112	0.37729
	RSD	2.04131	10.2339	4.05029	4.34001	4.37096	17.5682	39.2216	10.7271	4.6047	14.8979	3.12008	5.54415	19.4329	0.581577	6.12372	7.79695	14.7091	11.0445	9.06608	13.3922	9.73564	103.539	5.39379	10.2506	57.5254	1.2543	14.739	11.4006	1.41746	7.95799	11.4705	14.6325	16.381	13.1803	9.43081	8.77978	3.09797	7.83186	6.1979	4.44386	11.2093	7.82786	1.99978	9.54345	9.93411	7.3299	2.75829	11.3414
Citrulline	Conc	0	0.191532	0.297455	0.4502	0.248352	0.311885	0.217327	0.205933	0.255964	0.241454	0.215169	0	0.538319	0.189444	0.258661	0.367375	0.349193	0.421492	0.219283	0.1974	0.327923	0.253583	0.187799	0.208854	0.28043	0.269537	0.205815	0.248555	0.197319	0.213494	0.204137	0.211661	0.288095	0.33957	0.207421	0.193666	0.260318	0.213875	0.211043	0.189914	0.193128	0.183225	0.210836	0.238556	0.241965	0.199134	0.224526	0.219768
	RSD	0	23.8838	11.7994	26.9478	20.0608	43.284	0	19.7213	17.5604	0	0	0	12.535	10.9694	21.7937	21.0472	0.02969	18.9027	4.21647	14.6399	13.9841	0	2.08904	0	22.7619	25.6117	13.9461	0	31.6096	12.4515	17.6452	50.4274	2.94404	1.82508	14.7329	5.71796	21.6876	0.818137	0	12.7274	0	0	10.1959	1.06207	10.0245	2.33663	0	0
Cyst (dimer)	Conc	0.0890134	0.0935699	0.119145	0.116454	0.0693785	0	0.0946493	0	0.0697205	0.41725	0.0746231	0.12914	0.139932	0.0914892	0.161538	0.084735	0.0755674	0.0694299	0	0	0.0707177	0.401922	0.114098	0.0796531	0.966685	1.46771	0	0.0686941	0.06771	0	0.0771696	0	0.0673933	0	0.0681024	0	0	0.0666574	0.116602	0.0952923	0.0832032	0.0835203	0	0	0.0699039	0	0	0.0708605
	RSD	7.1481	29.7619	9.91471	66.8894	0	0	2.96562	0	8.9951	1.34262	21.9976	3.88208	0	6.01982	11.4608	0	0	0	0	0	0	6.72553	4.45953	23.9718	8.5385	4.93985	0	0	0	0	53.1624	0	0	0	0	0	0	0	0.953257	27.1151	11.2267	6.91922	0	0	0	0	0	0
Glycerladehyde-3-phosphate	Conc	0.0371634	1.13104	0.986001	0.0471893	0.14897	0.0863441	0.037421	0.0604119	0.0758071	0.0374993	0	0.037231	0.0377863	1.03921	0.833951	0.0617344	0.474415	0.40106	0.037605	0.277526	0.116694	0.0411559	0.0369004	0.0369553	0.0368617	0.0369864	0.0375111	0.0397573	0.104321	0.4279	0.0417086	0.0551364	0.051332	0.19726	0.347219	0.0676281	0.0916934	0.038631	0.0370947	0.0369329	0	0.0373323	0.140448	0.121344	0.340345	0.274736	0.485907	0.708803
	RSD	9.23906	5.89892	2.9725	44.9823	4.16886	5.02691	6.81704	13.1259	10.3924	4.18361	0	0	5.84288	8.04158	2.16849	5.29982	5.29909	2.11467	36.9115	7.87772	6.94374	109.502	0	0	0	10.0163	7.84748	33.5128	8.19008	1.8795	21.4447	17.87	10.7751	7.27799	9.74087	1.36247	28.6284	42.4619	7.31232	3.24091	0	0	6.14351	3.96059	3.6908	4.82257	4.6031	9.30672
Gln	Conc	4.99705	19.3314	10.8438	13.9046	1.60437	2.08137	9.59001	1.57804	2.30751	19.1191	5.99748	6.39296	11.2236	13.6306	11.1169	13.0033	2.11039	2.65632	10.2411	2.67914	2.66069	22.4281	6.51443	5.14416	33.8065	42.0163	3.25009	5.10375	3.4973	1.794	8.73319	2.12726	1.49544	0.913453	4.41905	2.89664	4.05681	1.62836	8.72809	6.28014	4.72784	5.13908	9.43255	7.71089	5.14536	4.61926	4.19193	5.43299
	RSD	3.16257	6.6094	5.72425	1.8233	4.25456	5.6327	25.3505	14.3747	10.5981	0.0930556	7.38487	10.0606	7.81179	9.71993	8.39721	4.34958	7.2206	8.32602	1.70919	4.01779	12.8031	5.01635	8.14755	10.238	4.30271	1.53877	3.46215	4.06384	3.38977	8.68998	5.01249	2.45644	11.0758	6.99905	1.60759	2.27363	6.98611	7.3761	4.87292	5.30193	2.49877	6.13397	5.80652	2.89798	6.70556	1.51352	2.52203	2.48586
Glu	Conc	4.37727	6.88046	4.01976	8.95308	2.12703	2.13	1.45091	0.976602	1.33728	2.15332	0.32232	0.364428	3.79355	5.43379	3.91216	8.85318	2.74735	2.70412	1.2505	1.69259	2.13186	2.55131	0.403711	0.352559	2.42708	3.04137	1.42047	1.62547	2.4016	2.48856	1.6501	1.58277	2.42899	3.09872	0.972443	0.950108	1.50996	1.37146	0.468645	0.33308	0.30979	0.335231	1.36361	2.05455	2.84204	2.79166	1.1506	2.24958
	RSD	8.13391	6.37911	3.86112	3.36502	4.29463	8.83728	24.7856	5.6005	13.1763	1.82673	16.3968	13.9004	8.72929	10.3765	7.59509	3.4615	4.1247	5.49712	6.25676	6.21011	11.335	10.734	14.5915	3.55914	3.70832	3.94619	2.1462	2.78371	4.1497	8.48113	3.83025	6.01655	6.14317	6.72815	2.3662	1.91891	6.6064	2.43234	3.15845	5.83828	11.7168	5.34898	6.49384	0.557611	6.34599	4.13861	2.08035	1.46792
Glucose	Conc	89.5376	96.7427	94.3075	127.628	67.0025	59.9754	89.9719	55.7629	52.8657	145.344	45.7393	48.988	105.481	79.5974	84.4396	120.716	55.4792	52.3451	64.306	50.2497	51.2453	165.143	55.2049	55.6653	71.6308	87.7672	64.6199	56.9425	57.2937	60.0544	74.5018	58.8797	53.6569	60.8792	57.2152	55.3917	44.4826	56.6623	62.2905	56.6931	52.6003	62.0684	51.1076	54.4367	55.6195	60.6384	67.1505	55.1863
	RSD	3.33789	4.90205	0.860286	29.541	1.25935	0.618618	45.5149	0.368272	4.98665	18.5278	1.47972	2.36492	3.21588	6.01267	3.32583	18.3703	2.63171	1.76651	5.37355	5.56791	3.77579	14.1634	6.09747	7.07696	1.14645	2.69888	3.99119	2.63208	0.664501	1.19662	2.61089	4.12415	1.55343	4.558	4.81153	3.34175	9.77768	4.33736	3.04458	3.61161	6.97751	3.92546	6.37409	7.01636	1.83195	1.40237	4.4634	7.98903
Gly	Conc	3.15212	8.75939	4.22625	10.2091	1.36279	1.39248	1.89745	0.656114	0.893519	4.48105	0.97398	1.0556	3.6096	6.32957	4.2921	9.85424	1.18275	1.42904	2.13019	1.05955	1.22495	5.91492	1.23749	0.894604	5.33139	8.21944	1.66292	2.04021	2.32712	1.95343	2.1372	0.967787	1.69437	2.65186	0.817189	0.54791	0.947574	0.674412	1.1314	0.86658	0.536624	0.698092	2.03291	2.13512	2.58019	2.18633	1.02132	2.24484
	RSD	7.22615	11.5749	10.5042	2.44725	7.85061	10.3503	11.4193	5.40944	8.48733	4.37514	13.7545	5.40739	7.19143	8.07275	7.03288	9.49437	14.1058	11.6154	9.42038	7.42362	9.71419	9.04952	6.15951	8.04441	2.62917	3.74091	10.0847	4.94689	4.4468	1.52443	10.7794	14.5379	13.1722	0.143316	6.95893	5.24023	4.57622	10.478	10.758	10.0572	12.974	10.0611	7.5162	7.16822	11.2945	6.63745	5.97514	3.29016
His	Conc	0.686639	1.95314	1.21754	2.80856	0.869365	0.996353	1.2594	0.572186	0.868793	1.71769	0.511345	0.722705	1.32027	1.50446	1.37248	3.11081	0.91464	1.0295	1.64192	0.871442	0.93243	2.1582	0.642362	0.51472	1.89091	2.65456	0.31929	0.575986	0.570392	0.419586	1.31291	0.614273	0.825654	1.03033	0.724736	0.545777	0.791509	0.529299	0.69385	0.545265	0.433724	0.501374	0.677874	0.76604	0.700941	0.738497	0.774196	1.05354
	RSD	6.10171	4.22432	6.34305	6.85416	3.3418	5.74722	14.1382	7.60921	10.7815	2.97996	9.89038	7.8705	5.38064	12.3253	3.54437	8.96716	3.7035	13.3543	1.44088	4.0974	14.3402	1.5906	9.12596	10.1825	6.35952	4.09531	9.87	6.62824	11.8285	7.00624	6.66447	4.45436	10.858	4.18595	5.41708	5.67848	12.7414	13.8109	4.26585	7.98675	6.33951	5.0723	8.94576	3.01771	6.75302	4.13652	2.64759	1.87313
Ketoglutaric acid	Conc	0.0541117	0.337132	0.438162	0.538951	0.0923168	0.0415073	0.183407	0.0345328	0.0434658	0.0257501	0.00602058	0.00658919	0.202056	0.238655	0.385593	0.540541	0.0598587	0.0473279	0.248382	0.0562871	0.063769	0.373526	0.0116904	0.00663412	0.0409534	0.0475758	0.0854214	0.172491	0.148094	0.102111	0.138369	0.134086	0.097344	0.121036	0.0264172	0.0534556	0.103351	0.0850346	0.0171798	0.0062219	0.00730761	0.00663557	0.106284	0.172597	0.137744	0.216296	0.0741528	0.141361
	RSD	11.0537	0.685055	8.43379	5.74206	14.7391	20.6294	104.666	9.65311	7.21076	32.4137	15.1598	0	9.97358	5.8383	2.95837	3.67494	7.70328	4.3102	31.3029	14.5143	4.27206	123.604	13.3873	108.606	9.5089	7.92423	7.39646	3.06443	1.37924	12.1665	7.95823	9.114	4.78862	8.51574	12.6497	1.96372	13.9112	14.5284	6.01111	48.5806	0	7.24297	0.316147	4.7414	6.81136	10.9635	11.3693	5.18327
Lactic acid	Conc	255.814	456.859	491.337	321.54	279.517	330.929	103.239	146.367	241.263	59.0852	28.4688	45.578	608.751	410.182	552.931	527.841	264.07	315.593	60.597	227.731	261.206	205.55	56.0502	44.1413	155.748	185.598	74.9097	281.388	253.87	133.923	209.074	194.439	394.161	336.81	140.423	161.96	189.733	207.959	73.7623	57.7826	45.302	51.8039	220.749	332.179	290.194	251.016	152.887	385.326
	RSD	6.84725	3.64262	2.34905	6.93026	3.82975	0.844829	73.0629	1.75636	5.34234	15.484	11.3448	5.61584	4.50124	10.593	8.24904	8.10094	6.61268	5.69312	21.8617	6.2026	7.61043	18.8405	8.98902	2.52836	3.79428	7.01405	11.5701	5.0464	2.39777	3.53234	4.29002	5.95043	4.42671	4.30302	5.54682	6.02436	2.23365	5.96456	12.233	12.2189	0	9.94073	6.96355	13.2653	4.75283	8.02082	8.55344	8.31697
Leu/Ile	Conc	3.47158	10.2976	7.57377	16.7289	2.99663	3.94604	6.18021	2.52922	3.57633	13.245	3.9564	5.01641	9.10593	8.08609	8.06055	16.8038	3.2913	4.38788	7.43864	3.04622	3.93425	16.2242	4.79882	4.01282	8.72441	10.931	2.71597	3.97824	4.08218	2.68294	5.95738	3.29611	3.67784	3.93471	3.55499	3.07441	4.29164	2.74729	4.83287	4.17745	3.42989	4.04552	4.25507	5.08676	4.67426	4.84805	3.58655	5.18424
	RSD	5.86252	4.48943	4.01574	1.8781	2.66729	5.46467	17.6908	2.52234	9.81825	3.31711	12.8247	7.64355	5.62345	7.66439	5.76176	0.0583572	4.47953	4.18091	2.83902	3.91846	9.53853	0.937469	5.89398	6.90687	3.59444	0.471195	1.59189	2.68012	1.24503	5.2982	4.39937	2.43569	4.11092	3.76415	2.12524	1.91681	2.0026	4.50771	1.99518	2.25549	3.19785	1.35429	6.41685	2.46211	6.14079	3.07627	1.98769	2.69182
Lys	Conc	3.79392	8.79022	7.10168	17.8999	3.41827	4.37593	11.2167	2.50142	3.65798	12.1332	3.38189	4.64873	8.64531	6.85438	8.17752	17.9863	4.07702	4.70365	13.8235	3.19349	4.24345	14.4388	3.90076	3.43657	6.33866	9.50515	2.96696	4.1105	4.47871	2.88855	5.49164	3.4425	4.23033	4.59812	3.80017	3.07317	4.61381	2.45026	4.04104	3.56454	2.85293	3.05299	4.13422	5.53679	4.52854	4.37398	3.66062	4.67156
	RSD	6.69367	4.5893	2.66352	6.79378	4.67906	6.50297	13.6533	3.84763	12.1789	1.15708	12.5346	8.75423	6.29646	11.4556	5.11304	9.44385	4.71667	7.84398	2.97355	4.51367	10.1429	3.3161	6.52409	9.40247	5.27901	2.0828	6.30872	8.7419	8.11329	3.81331	7.1161	3.92676	7.35398	2.77168	1.57053	3.57536	10.0688	10.1635	3.49746	5.65736	6.229	4.01929	6.81556	1.66094	5.33969	4.17286	4.99212	5.69803
Malic acid	Conc	0.223061	1.59407	1.66206	1.76096	0.75776	1.10687	0.484517	0.278498	0.619447	0.331876	0.0805662	0.128156	0.880752	1.62221	1.76941	2.08434	0.867647	1.64108	0.483836	0.755937	1.29457	0.856645	0.206164	0.161392	0.0538019	0.0698259	0.364073	0.690595	0.690344	2.14097	0.559333	0.54941	1.07232	3.10242	0.400522	0.431206	0.56458	2.51335	0.75342	0.0945888	0.098435	1.36949	0.816083	1.12553	0.803829	2.65151	0.449534	0.856498
	RSD	0.782236	7.00793	10.323	0.111768	10.8188	8.00056	13.5905	14.3277	12.2859	7.63354	6.96262	9.04285	9.63177	5.03499	6.77777	5.64693	14.8179	8.1713	20.9884	10.4932	7.82897	72.7395	8.55797	8.44325	12.5317	7.93065	6.30247	5.99023	6.09412	14.5006	6.67304	4.99308	7.86701	10.3946	11.1069	9.60805	9.23692	11.9033	11.397	8.12909	6.57227	5.48902	8.20896	2.76889	7.82097	9.39055	11.2719	3.54872
Maleic acid	Conc	0.0110665	0.0281726	0.0301601	0.0250819	0.0154049	0.0171868	0.0130343	0.00548613	0.0110193	0	0.00365713	0.0035479	0.020885	0.0247337	0.0261722	0.0301305	0.0167633	0.0278284	0	0.0120853	0.0208559	0.010492	0.00564795	0.00558654	0.0112327	0.009073	0.015075	0.0125104	0.0113144	0.0203139	0.00908489	0.00883777	0.0170985	0.0355862	0.00838865	0.0069455	0.00676145	0.0249186	0.00906971	0.00388966	0.00491657	0.0119012	0.0110846	0.0151258	0.0116493	0.0241816	0.0102989	0.0137592
	RSD	11.9186	6.43621	8.45621	22.0951	4.54351	7.31494	0	10.5122	11.3496	0	12.3891	8.04657	10.7106	1.63574	9.9211	4.96833	6.43813	4.99053	0	13.9076	7.41746	0	0.390185	4.69844	3.32582	6.21976	5.27445	6.32907	14.4502	12.9145	11.3146	3.58176	10.7723	5.35255	14.5984	4.90989	25.9893	6.99664	9.62866	0.0167034	1.53617	8.7596	13.3448	5.30125	6.39072	11.2833	7.31733	12.1424
Met	Conc	1.08046	2.22201	1.69762	4.81446	0.568922	0.759784	1.4332	0.427922	0.599345	3.25163	0.561815	0.789156	1.98867	1.75238	1.87129	4.6328	0.655582	0.845466	1.63383	0.587453	0.777397	4.21833	0.828366	0.590047	1.91254	2.59921	0.540472	0.716756	0.739887	0.604304	1.09502	0.650837	0.731574	0.886606	0.622437	0.500661	0.735594	0.542399	0.853915	0.713156	0.597503	0.683475	0.845265	0.944146	0.938932	0.954951	0.63898	0.941485
	RSD	12.5404	5.91609	5.15998	1.24582	2.45172	6.6553	21.867	4.57581	13.4387	0.650821	11.5798	11.3307	8.08892	8.72744	8.15514	0.766889	5.63847	4.88273	3.72565	2.57533	9.89531	5.16792	2.49042	13.4864	2.85612	2.50086	2.99699	2.2537	5.39474	5.80186	5.55436	5.49787	4.36536	8.72151	5.30343	3.62949	3.92459	4.9152	4.25223	5.54833	5.80091	3.09187	4.81706	3.63942	8.96515	8.17424	5.47496	2.07931
Succinic acid	Conc	0.346591	2.03676	2.07101	1.85993	0.820598	0.854819	1.2925	0.6626	0.960182	1.23111	0.719612	0.72692	1.83369	1.67399	2.27834	1.97208	0.861619	0.986044	1.09546	0.981935	0.956062	2.03543	0.803744	0.654295	1.58969	1.25225	0.642788	0.851215	0.762053	0.495676	1.39508	0.681167	0.903808	0.973447	0.825784	0.706925	0.886355	0.629108	0.806786	0.614271	0.617511	0.701155	1.19972	1.26341	0.851453	0.931167	0.876427	1.21667
	RSD	6.39061	0.833203	4.07449	7.33855	4.30219	2.07869	11.4492	3.25871	2.61166	0.0234526	3.98521	2.8177	5.05086	5.78203	3.00337	5.66737	5.56452	4.60832	13.696	6.20916	2.13987	47.4669	5.85505	5.95499	1.86408	2.82706	2.77356	0.250333	3.03075	4.68142	3.9442	4.64759	1.25467	4.16915	5.35906	4.70255	6.74261	5.48827	3.0732	6.09119	5.23187	5.13001	0.874556	1.92417	7.47469	4.686	7.86551	5.08703
Malonic acid	Conc	0.45779	0.436666	0.451611	0.515513	0.444819	0.437548	0.509705	0.434935	0.43477	0.512901	0.441375	0.436507	0.465503	0.436822	0.454243	0.466875	0.457463	0.437571	0	0.445285	0.436829	0	0.438342	0.435381	0.444155	0.45514	0.458671	0.440761	0.438239	0.43789	0.452267	0.439143	0.436863	0.447651	0.442107	0.43518	0.435381	0.437072	0.447247	0.43432	0.438075	0.43471	0.490391	0.468133	0.445338	0.437897	0.449041	0.441826
	RSD	8.48452	34.28	1.28785	19.6006	0.741214	17.9128	23.8781	62.8315	24.4046	1.54691	6.86923	17.6571	4.86939	67.3308	5.61281	0	4.97319	12.1637	0	21.3052	4.07808	0	41.0134	38.4945	1.01475	4.3374	1.35741	43.9709	29.3833	88.2098	11.9099	2.86321	1.66303	12.0914	36.319	80.1548	0	2.72142	7.55953	9.89575	11.5952	27.3373	3.49773	2.762	0.56942	16.1333	25.3062	19.2893
Phe	Conc	2.43665	6.9991	5.73774	10.2141	2.03407	2.55229	3.96247	1.47598	2.30181	6.94512	2.01283	2.66871	6.43147	5.34782	6.38717	10.588	2.11074	2.83962	5.66089	2.0639	2.92991	8.98077	2.76854	2.54082	4.58397	5.87156	1.69705	2.52276	2.70619	2.00675	3.19611	2.01989	2.41904	3.38526	2.4464	1.99707	2.62887	2.3674	2.89768	2.36948	1.98559	2.92323	2.91704	3.75472	3.26716	3.69093	2.00126	2.9154
	RSD	9.8685	7.22607	2.01629	3.88079	0.467103	6.44778	18.3619	6.97436	10.2844	6.73422	13.8847	8.03329	9.09411	7.35705	6.15751	9.02314	7.09516	6.99741	7.96788	7.23961	6.99062	0.0998057	6.08668	11.9531	3.86244	1.44264	1.02831	5.77562	0.441374	6.69987	3.61299	5.13744	4.22047	5.36535	2.61774	1.23404	8.87996	5.91166	2.29766	4.10784	4.2558	9.92359	4.63134	2.22221	5.91141	2.23194	0.79614	3.53713
Pro	Conc	0.406557	0.862312	0.61418	1.32377	0.314041	0.391352	0.254233	0.163348	0.262421	0.441988	0.0997062	0.10828	0.624944	0.705	0.689396	1.24354	0.41407	0.546975	0.234053	0.303791	0.434491	0.421066	0.112298	0.0928234	0.294783	0.540777	0.223579	0.248672	0.288805	0.255701	0.36389	0.243039	0.351127	0.528269	0.276154	0.222823	0.288342	0.275058	0.130954	0.0930364	0.103869	0.140128	0.330009	0.363899	0.363104	0.361043	0.308866	0.352511
	RSD	10.6434	6.59964	3.40202	2.47668	3.77436	5.39962	16.4053	6.09188	12.613	1.76014	7.62889	12.5414	5.12919	11.9286	5.12197	3.9851	3.41127	7.19918	0	1.05898	9.98063	6.35978	8.78968	11.5895	5.74272	5.08564	5.37418	6.57122	7.08385	7.7539	5.24851	5.98358	2.32572	2.07265	6.81879	4.7497	1.219	5.60092	1.49918	14.3543	7.26903	9.09114	6.69501	1.65194	6.81048	5.78708	8.0773	2.19551
Pyruvic acid	Conc	0.514639	7.22697	6.06923	3.10082	0.185975	0	5.51239	0	0	6.29228	2.24134	2.39121	4.04554	4.9987	7.64576	3.72852	0	0	3.47097	0	0	6.01959	2.42606	1.78563	5.37132	6.29278	1.10011	0.697663	0.610978	0	2.04421	0.342079	0.504259	0.20807	0	0	0	0	3.94754	1.89743	2.00774	1.34754	2.12173	1.83455	0.877078	0.597986	0.407458	0.978828
	RSD	6.97316	3.47013	10.4731	1.36777	6.48502	0	61.4173	0	0	10.1855	5.32356	6.41466	9.70418	10.3725	4.94232	11.8057	0	0	0.683884	0	0	31.3243	5.29731	3.1148	3.99451	5.02745	13.1691	13.5342	0	0	6.49999	1.01877	6.44409	9.70403	0	0	0	0	3.3138	6.62866	8.2747	4.62924	10.0258	11.8472	0.033262	9.95285	11.4111	7.09492
Ser	Conc	1.44818	1.76584	1.21749	4.7166	0.228776	0.172626	1.24825	0.0917991	0.138484	3.75003	0.484797	0.638504	1.99831	1.51029	1.06611	4.11127	0.196753	0.414219	1.82693	0.117636	0.233243	4.55912	0.580632	0.61288	4.3422	5.83202	0.328038	0.470624	0.4595	0.216409	1.1573	0.395058	0.294805	0.408459	0.136303	0.086903	0.396277	0.066881	0.656686	0.477881	0.358668	0.436829	0.713694	0.932628	0.693247	0.672383	0.517378	0.915054
	RSD	6.12657	12.3552	11.5598	6.57167	14.7736	13.7106	2.65663	86.5047	9.8815	13.1486	8.49328	0.82716	11.7801	12.5372	9.56117	6.582	15.9507	13.7481	9.16738	25.9444	13.4555	5.1688	7.89332	8.98318	4.49054	2.56316	11.4679	18.2152	13.8171	17.3094	11.9894	10.4532	1.31811	9.92358	6.03201	17.8795	5.12262	13.7379	11.1119	25.422	4.37245	9.93092	25.4023	9.1683	3.80507	13.2163	9.80163	1.64795
Thr	Conc	2.96422	7.39052	4.04315	11.2212	1.8894	1.98715	3.33335	1.23458	1.70917	7.37272	1.81271	1.83618	4.29082	5.48038	4.17923	11.7402	2.00862	2.20756	3.44318	1.84992	1.99497	9.44533	2.10953	1.4293	6.86513	9.35247	1.39184	2.17536	2.16208	1.61897	3.24767	1.69279	2.01313	2.52235	1.67517	1.36326	1.99486	1.24131	2.28372	1.86537	1.37918	1.51728	2.30576	2.38948	2.43149	2.34053	1.97075	2.82519
	RSD	7.60993	7.42417	4.97786	0.681234	5.46695	8.86661	18.7755	6.19615	13.7153	5.26647	3.08075	2.86383	7.99389	11.7491	9.49261	8.20797	2.9937	5.26257	0.141526	6.32669	11.5533	2.36709	6.79864	6.21039	3.18025	4.51854	5.85971	3.37785	4.13994	5.07167	6.06339	10.0041	5.9116	6.12237	4.17482	4.56642	2.14111	9.21323	3.70594	5.31001	4.18262	4.92638	5.6335	0.800451	9.23701	3.89037	3.56396	1.12399
Try	Conc	0.381759	1.35991	1.68903	1.34733	0.583665	0.777728	0.965593	0.373793	0.564769	1.2698	0.467027	0.5658	1.85989	1.1259	1.88125	1.57695	0.489317	0.787222	1.66874	0.473468	0.74741	1.3853	0.744667	0.560423	1.04996	1.28151	0.35984	0.484053	0.582825	0.474943	0.936261	0.569123	0.630549	0.86328	0.720581	0.545764	0.540414	0.555361	0.917468	0.702443	0.571436	0.750526	0.801484	0.977561	0.821459	0.964163	0.504857	0.665443
	RSD	10.8065	11.925	5.64612	11.2404	13.1611	4.79524	15.9291	3.97852	3.72696	9.24403	1.36869	8.50736	5.71564	7.71215	7.89201	29.5373	7.1039	14.05	2.17175	5.92262	9.51683	12.9101	11.8982	10.4986	5.86851	4.56101	8.09359	7.1456	7.55038	4.38074	6.42834	7.18798	5.85521	4.5797	4.83725	2.98786	15.0421	8.97828	2.02879	2.40637	3.31905	3.28675	2.59287	0.508324	7.80321	3.28789	7.5925	6.60139
Tyr	Conc	2.41626	4.43552	3.87662	10.2382	1.34793	1.67547	3.03246	0.928028	1.33906	6.56317	1.01628	1.6244	5.10662	3.80499	3.89339	9.92269	1.46923	1.99241	3.23654	1.35731	1.72887	8.41362	1.57129	1.37434	9.88785	6.08307	0.908476	1.55466	1.69862	1.31806	2.2407	1.30634	1.59195	2.12885	1.54224	1.24451	1.67674	1.12358	1.78202	1.59819	1.19955	1.41215	1.80678	2.40647	2.24157	2.27009	1.42122	2.0857
	RSD	8.27597	4.63917	3.44028	0.491088	1.79425	7.35004	22.7117	3.10702	8.23568	9.56338	3.65	8.42022	7.80347	9.25457	7.51979	0.410202	4.87105	5.24737	15.3746	2.15091	11.5672	2.27748	3.89686	8.50097	4.29633	1.42454	9.59014	2.37253	3.98752	5.92115	5.49514	4.63004	6.54576	6.67009	0.897564	2.97795	6.92544	2.38219	6.84315	1.26112	2.70572	2.54178	4.04069	1.88384	9.70383	6.81555	2.18754	0.292096
Val	Conc	2.97192	13.8294	10.6309	17.5521	4.30226	4.10304	6.42321	4.13742	5.18672	13.4065	3.52547	4.18511	8.36786	8.92255	8.74779	18.9875	3.75514	4.179	7.23684	5.59884	5.35875	16.7135	4.25439	3.53015	15.0092	11.0538	6.52982	4.19255	4.04357	2.33115	7.15721	3.31444	3.86007	4.14905	3.84207	3.06196	3.78948	2.83944	6.16646	3.74965	3.356	3.58821	4.86855	4.89374	4.35658	4.21741	4.08258	5.2314
	RSD	9.08563	6.44155	3.84919	6.12891	4.21618	6.43611	24.0135	4.75372	13.5674	2.4408	10.4823	9.15951	7.97546	11.0542	4.318	3.6804	4.87829	6.51903	8.35903	5.69259	14.8788	4.67431	6.75204	7.0531	4.66491	2.90028	2.01436	3.56174	5.26458	8.85843	5.05561	2.49049	4.72025	4.17712	3.65894	2.07722	3.14927	8.619	2.63267	3.96808	3.08658	4.50718	7.8561	1.32015	7.07976	5.58691	3.21132	2.6366
[truncated: 16 more columns]

## Sheet: Extracellular_Sample_Data
		All time point pooled sample data																								0 hr samples		Replicate pooled sample data
		U87MG												NSP												U87MG	NSP	U87MG																NSP
		TMZ = 0 µM			TMZ = 10 µM			TMZ = 100 µM			TMZ = 700 µM			TMZ = 0 µM			TMZ = 10 µM			TMZ = 100 µM			TMZ = 700 µM			0hr	0hr	TMZ = 0 µM				TMZ = 10 µM				TMZ = 100 µM				TMZ = 700 µM				TMZ = 0 µM				TMZ = 10 µM
Metabolites	Conc(µM) / RSD (%)	1A	2A	3A	2TA	2TB	2TK	3TA	3TB	3TK	TA	TB	TK	1C	2C	3C	2TC	2TD	2TI	3TC	3TD	3TI	TC	TD	TI	PM1	PMT1	PA2	PA3	PA4	PA5	PTA2	PTA3	PTA4	PTA5	PTI2	PTI3	PTI4	PTI5	PTB2	PTB3	PTB4	PTB5	PC2	PC3	PC4	PC5	PTC2	PTC3
Ala	Conc	523.724	851.632	717.739	450.292	228.235	249.002	327.678	216.487	247.827	348.641	203.582	258.714	380.261	881.499	636.091	324.438	245.36	288.968	377.486	229.814	283.954	502.637	171.888	269.551	194.252	223.993	468.282	484.432	633.82	427.216	379.117	345.333	325.814	329.874	316.221	368.992	457.692	326.769	372.495	348.15	345.69	168.514	628.216	528.207	717.815	372.376	472.705	397.339
	RSD	7.61216	6.64398	3.67238	11.4381	3.71176	4.3981	4.58743	14.0688	5.76002	7.85463	0.509564	0.351321	5.31063	5.94253	1.78558	9.22731	12.8809	2.19919	2.68311	5.27233	9.34863	3.77717	6.08807	6.74181	2.11028	6.2783	3.3849	9.76061	10.3948	12.2983	3.14535	7.71585	0.185526	9.42023	4.84716	5.50484	11.6873	5.98294	2.01195	13.3231	6.99801	3.05865	6.41526	8.22364	13.5219	3.86689	1.11472	7.95544
Arg	Conc	204.131	247.403	178.714	641.703	391.742	450.986	510.285	412.459	397.652	152.566	180.697	160.391	211.588	191.314	126.206	370.017	324.443	403.082	398.968	313.786	338.705	236.93	162.925	176.197	316.043	439.699	468.694	416.453	397.303	206.413	593.267	488.559	470.605	291.708	566.576	653.252	634.722	297.707	673.682	607.503	619.085	296.797	485.638	398.516	402.529	186.955	631.626	567.673
	RSD	4.60619	9.43891	8.23736	7.51016	4.65988	9.42831	6.7662	7.24836	12.1778	3.55362	19.7913	8.41811	9.84476	7.91228	4.14364	11.3438	8.60556	5.06155	4.24419	2.02835	5.2438	14.8905	19.219	15.905	4.87037	6.57228	0.157658	11.4185	9.21457	4.89079	5.1164	5.60109	7.80237	6.70741	5.72811	6.46552	12.9361	0.700205	5.98131	7.7865	5.38238	2.2229	8.70738	8.61497	6.9188	8.44315	7.16588	4.38571
Ascorbic acid	Conc	12.3938	4.56171	4.99109	4.59647	4.70872	4.57235	4.54976	4.57143	4.5176	6.72675	4.49911	4.61565	5.33844	4.55973	5.16316	4.52503	4.91892	0	4.50995	4.52801	0	14.9137	4.58783	4.90945	35.858	11.039	24.9899	15.2249	11.2454	8.65496	12.9795	9.02434	7.05009	7.83773	5.54257	4.53311	5.77015	4.68132	4.97805	5.21686	4.70812	4.82878	30.1836	11.1996	5.23926	6.46501	20.6988	5.85984
	RSD	3.13342	20.441	0	0	0	0	8.38112	12.9802	0	4.8004	13.3386	45.4592	18.887	2.81097	19.6378	0	27.0971	0	8.25513	10.6804	0	10.7325	75.6287	4.24937	8.66535	11.5314	5.80232	8.67423	10.2229	12.0717	4.57683	11.742	9.67707	8.58326	12.8668	10.4512	18.6568	20.8043	20.7419	13.0362	21.5142	0	7.47639	12.0384	9.22494	10.3452	3.80841	14.6836
Asn	Conc	51.1463	59.7343	72.7076	61.5588	80.4723	81.6807	51.3964	57.8181	58.0401	54.2933	49.7904	64.8948	54.5882	63.409	61.2389	42.1147	67.5002	52.0406	48.8505	64.4411	59.9106	73.7451	41.4145	70.35	57.3785	64.6046	103.606	126.671	101.526	60.3278	76.2405	93.3575	62.8095	30.3689	84.5077	92.6019	115.749	71.6736	101.962	99.1525	101.044	55.81	95.51	71.8099	77.9705	50.2831	98.2072	80.7366
	RSD	5.96595	8.47101	1.66953	8.99756	8.54713	7.92893	10.0412	18.1881	2.5791	32.4658	4.09715	22.301	6.31456	11.1789	15.5465	14.6179	3.74072	5.5142	7.91229	0.553228	8.48591	46.9482	10.1172	38.8314	10.7576	9.60351	10.7889	9.71773	4.26439	8.01116	3.09451	5.65026	8.59066	4.51349	10.5612	5.14916	10.8061	0.00662864	14.4626	4.6667	1.91816	4.6889	5.83062	14.5973	2.73033	9.93386	6.15705	12.1098
Asp	Conc	59.5376	14.2636	28.8252	100.237	141.098	100.222	77.7599	125.043	104.919	56.5926	59.4988	56.3461	63.8935	25.9144	38.7433	56.2654	122.36	65.2581	81.1418	121.143	62.1181	71.0482	50.9559	61.6461	75.2817	93.3884	114.368	111.264	90.6217	45.3027	147.34	104.644	88.989	39.755	94.6406	103.969	96.5855	43.1273	160.738	141.613	142.243	81.3362	111.989	86.5463	81.0826	54.5533	152.65	118.659
	RSD	9.43678	32.0367	10.3656	2.08864	8.32344	11.0329	8.84301	6.9265	4.26363	15.3874	1.50117	8.16038	14.0278	13.0151	9.09592	10.0944	10.5008	3.82746	5.29386	6.57458	5.0921	2.33362	9.36117	6.70394	10.2236	5.48567	7.2273	3.38936	3.86473	1.81051	13.7077	5.92133	8.48185	3.67459	9.10222	5.4994	9.09728	11.2779	8.15865	3.33303	2.57895	9.45983	2.86568	6.34199	2.46224	14.4402	2.59005	9.52935
Citrate	Conc	5.63651	6.00209	5.79115	3.1529	1.62815	5.62612	4.26363	1.77948	7.10126	1.00343	0.627177	0.579366	0.927804	1.43991	2.9096	21.7303	3.63395	10.463	9.87205	3.78346	6.60794	7.5704	0.891748	0.854766	0.654151	1.84631	1.845	1.58541	1.72962	10.8992	8.01981	3.06645	4.41469	3.95197	1.89073	3.42592	1.66009	11.2956	0.773206	0.578953	0.44708	1.52823	1.54445	0.966187	1.1805	4.56588	7.70378	8.02514
	RSD	0	20.0266	12.0813	8.543	8.67871	2.12541	14.4075	12.6249	9.26581	55.0162	33.931	19.0028	26.7176	18.7554	15.4189	1.94575	7.93561	9.57324	8.83025	7.92291	13.9066	72.7055	20.2778	64.9602	6.90288	3.30392	28.8103	7.81494	8.07474	0.984511	11.9677	2.41276	7.34757	6.06448	23.1254	8.88195	4.08207	4.474	26.4478	58.4376	8.35039	2.19475	1.06167	64.11	3.58755	17.5183	16.3539	15.4017
Citrulline	Conc	56.5299	45.9622	49.2365	46.0852	47.0363	47.7633	0	47.0978	45.8008	47.481	47.5655	47.2256	46.5262	0	51.5074	0	45.9105	45.596	0	0	46.8008	51.4003	46.8129	47.0382	45.736	45.9828	52.2381	49.0579	56.1595	45.4284	49.9198	50.8165	54.6071	45.9904	54.0261	48.0096	50.1147	45.2163	52.4006	54.6541	46.8574	45.4883	46.9323	47.1849	46.952	0	48.2564	51.4555
	RSD	0	0	11.8064	12.8627	0	21.4354	0	8.83874	7.51147	0	12.1117	9.15313	0	0	0	0	13.984	0.557366	0	0	0	5.96609	40.1206	36.1417	8.82752	0	13.774	40.2404	24.4978	12.8793	0	0	0	0	4.22757	50.9403	0	0	0	5.33227	10.2114	0	4.59292	12.5285	12.8847	0	12.6495	12.7477
Cyst (dimer)	Conc	60.087	79.6284	71.5676	48.3443	141.114	38.8588	45.5457	150.111	33.6341	62.2285	79.3399	70.315	82.9816	97.9103	86.9465	48.6843	120.083	37.3852	59.9656	109.903	48.1916	96.7789	78.7296	69.3207	149.608	100.5	156.66	134.688	124.636	69.3512	102.067	69.6048	70.2072	42.1459	119.456	126.897	141.318	51.5221	211.055	189.299	208.955	105.01	208.002	182.067	160.397	101.344	149.578	94.7047
	RSD	8.79858	13.9456	10.6688	16.6018	12.9024	13.8655	4.52533	4.29829	9.91037	30.3336	9.04314	17.5049	14.0802	8.54811	8.40099	5.65038	2.6461	6.68928	15.6315	6.94675	9.55239	5.76691	4.30433	7.70693	3.85138	5.7726	6.50434	7.46604	5.17428	14.0339	5.25301	11.6549	6.52309	2.91279	7.61396	10.658	2.46541	12.3957	12.1161	1.25991	2.49901	2.69139	5.03193	11.2222	8.37993	1.67754	6.19183	0.844712
Glycerladehyde-3-phosphate	Conc	9.24653	9.29699	9.24836	9.23506	9.26706	9.22312	0	9.23839	9.22364	9.23105	9.25009	9.2542	9.23371	9.24964	9.25145	9.25195	9.2258	9.30228	9.25986	9.25772	9.22278	9.25932	9.20656	9.21465	9.23459	9.20264	9.2488	0	9.24663	9.22692	9.27107	0	0	0	9.29041	0	9.23126	9.20665	0	0	0	9.19538	9.24834	9.25311	9.25674	0	0	0
	RSD	6.43102	0	2.2489	14.4271	0	9.60319	0	0	0	34.0375	48.7227	58.7018	12.4281	0	7.19686	0	0	0	0	3.96711	0	57.3089	0	0	0	0	0	0	0	0	11.5628	0	0	0	0	0	0	2.72158	0	0	0	0	3.60136	0	6.71679	0	0	0
Gln	Conc	1150.94	1303.81	892.646	750.855	2557.47	701.072	609.484	2590.04	614.19	848.519	1623.82	1951.18	1480.66	1307.4	1082.64	645.117	2112.41	719.432	690.029	2142.37	616.081	1639.32	1409.13	1871.29	3110.34	1727.69	4026.94	3040.65	2233.82	988.74	1907.14	1321.56	845.525	186.596	2313.96	2253.97	2688.24	1129.37	5047.31	3862.4	3551.74	1652.34	4312.61	3573.55	3171.76	1505.29	2569	1535.72
	RSD	5.28375	7.971	12.2819	12.1664	5.08988	8.28541	0.993521	6.24862	8.64012	13.2792	3.85846	12.9077	9.31623	7.62298	5.60183	12.6158	5.96507	10.3559	11.748	3.26579	9.04969	4.68538	0.928451	9.42272	3.41895	2.50135	2.91863	8.08148	8.93817	10.8334	7.14971	11.6111	9.82301	12.6411	3.85751	5.7977	9.6058	1.55173	3.61901	9.42437	6.43764	1.36356	8.83472	8.05042	7.90706	6.67875	5.32436	3.46298
Glu	Conc	356.627	376.433	319.41	329.856	251.316	244.389	268.848	232.745	232.645	258.83	154.128	213.595	285.943	581.426	429.412	181.889	210.749	203.305	192.417	209.15	177.578	377.919	136.099	259.254	131.764	168.192	348.689	416.249	475.767	302.214	316.635	309.134	347.356	268.626	236.989	304.335	428.879	293.244	364.851	308.912	313.006	173.946	375.365	349.059	419.34	285.765	344.029	339.872
	RSD	4.34904	5.17437	12.0254	12.069	3.73349	8.27654	5.72247	7.21481	9.94421	11.1766	7.78444	12.8464	12.395	12.5581	6.92684	14.7527	12.6351	7.68146	13.3606	3.24478	6.535	1.78779	4.9171	8.56027	4.91899	1.80239	7.43441	9.53851	10.2822	8.07095	9.93348	10.567	5.3558	1.58255	2.10019	5.10926	12.3184	1.76076	8.97036	7.70047	9.27149	8.48174	6.44368	11.9631	11.1358	7.07114	5.3372	2.90788
Glucose	Conc	3643.08	1019.36	1868.02	1881.07	6397.18	4644.36	2051.72	6695.2	3971.89	3284.64	9495.05	7224.08	4149.53	526.054	1446.82	2191.83	7450.34	3811.02	2952.66	7045.56	2809.33	5296.22	6701.89	7817.12	7936.01	8722.87	5182.44	2009.6	218.675	-306.353	7615.15	4356.14	764.601	-304.348	6764.91	3701.75	4353.61	2497	5924.87	5665.5	5934.51	6441.59	3889.31	1287.29	179.341	39.8353	8187.11	4421.62
	RSD	4.08147	1.13432	2.2645	3.16913	0.915837	1.54636	7.75416	4.64126	1.484	4.81913	3.32619	5.37789	4.73287	3.44123	5.19052	4.71775	4.4504	4.9754	1.82112	0.454889	2.35763	1.03509	3.06982	0.800761	4.42091	2.85163	3.5189	2.73737	2.88221	4.13592	4.54785	3.11708	1.42513	1.10542	3.62745	2.07148	4.88076	4.8054	5.06952	3.778	1.47479	1.77043	5.45215	4.29659	7.29968	5.208	1.84756	2.20107
Gly	Conc	606.541	1062.34	874.93	290.375	469.147	180.937	203.715	430.146	161.011	521.186	436.862	513.356	554.649	1112.54	857.193	227.76	445.801	227.033	204.567	406.415	185.202	733.235	386.531	533.478	483.965	351.574	836.662	783.724	850.574	537.594	431.346	356.254	365.683	309.108	447.751	521.486	653.672	349.88	841.43	831.185	759.875	348.88	1069.47	918.197	1080.24	577.692	626.212	392.602
	RSD	6.59019	4.22708	3.30476	5.03592	6.71592	7.89437	7.56049	14.8793	5.29949	3.55431	1.22035	0.29747	6.57417	4.49837	5.90285	8.59469	9.04166	6.68256	1.92945	2.88995	9.78992	3.98863	0.528465	1.43258	5.51776	2.56011	2.81792	12.9195	7.78444	10.4488	10.8246	6.314	11.1155	10.8493	6.2036	6.3752	9.68116	11.4887	9.69275	13.0794	13.3998	3.41176	7.20858	11.0382	9.8896	9.56043	6.7569	5.13946
His	Conc	121.462	216.578	139.922	252.525	203.833	173.663	201.659	203.838	155.742	90.2207	101.971	91.1538	125.355	225.306	127.735	178.171	175.272	168.523	179.561	170.121	152.665	136.703	87.5533	98.0023	163.502	189.431	248.35	227.296	240.29	136.531	250.497	215.033	207.811	134.903	252.744	289.817	317.196	158.23	350.472	330.836	317.401	150.845	295.823	252.481	283.203	141.839	284.808	245.634
	RSD	10.781	12.6096	3.8263	6.55633	6.75437	10.769	4.22999	9.24704	11.4997	12.1289	16.6239	11.0769	14.2356	8.08967	8.45499	5.59553	7.7418	3.67435	9.26758	3.70093	8.01962	13.6996	7.62641	20.2593	4.39279	4.03801	2.65393	7.7271	11.9495	5.60798	6.15562	7.93231	9.12303	1.48965	8.99613	5.48819	13.2597	3.62461	3.50039	8.60729	6.56633	4.90182	9.07892	9.30235	9.36791	9.20813	8.16458	4.77491
Ketoglutaric acid	Conc	4.1813	7.60914	12.3832	2.5201	1.44727	1.85057	1.8262	1.43281	2.02714	4.59237	1.59867	2.32193	3.82844	11.4172	13.635	2.37313	1.42451	2.3478	2.78521	1.43248	1.85025	8.23357	1.71604	2.63642	4.98649	1.72777	1.80967	2.31772	2.71011	3.83623	1.81937	1.9853	2.45161	4.55745	1.48692	1.89345	1.69245	2.89797	1.61969	1.49734	1.43929	1.43177	1.82262	1.931	1.99768	2.85073	1.99474	2.30503
	RSD	9.83933	9.3541	9.96618	13.3658	0	24.8319	31.1824	5.08039	15.6163	2.27845	70.2305	8.25578	1.51087	13.1831	6.47722	6.53594	11.1532	8.29055	12.718	0	19.9679	3.4988	56.2183	7.00739	5.96744	12.4768	10.8513	5.03166	8.73973	9.41165	26.8642	4.04216	18.114	5.70055	0	0.325244	29.2996	20.5709	18.8928	0	0	0	5.78814	6.73102	5.96603	8.87429	1.19637	12.0696
Lactic acid	Conc	56533	42809.9	52349.8	25751.4	5694.06	23144.3	25385.1	5521.34	22581.1	36111.5	13857.9	22646.3	55120.1	53688.3	52979.5	27059.3	7434.37	26789.7	29562.4	7192.4	24165.4	59254.6	17909.2	19527.1	7444.53	10028.9	17069.2	29609.2	39210.6	44964.6	17889.2	35246.4	47846.6	38726	16802.8	18152.1	27150.1	34983.6	8540.87	9054.61	9133.57	9903.22	21112.3	28441.1	39003.9	37655.4	32320.7	41398
	RSD	5.02857	1.68758	1.29595	4.34294	4.05856	1.26693	5.2304	2.99259	3.82067	4.89513	2.64699	0.24514	5.1452	3.75688	5.02051	3.06219	5.41048	5.5349	3.37753	3.52507	2.05084	0.233809	4.64471	1.57731	3.60516	6.36192	3.09054	1.97674	2.47413	3.04726	3.99943	2.99943	2.01657	4.47149	13.847	3.68806	8.00071	3.41381	9.84689	2.39862	6.84285	9.48179	4.38155	9.54341	1.91355	4.32019	3.37088	3.74376
Leu/Ile	Conc	471.328	489.148	441.358	406.882	734.24	343.324	351.957	719.873	309.203	371.919	458.679	443.849	534.892	560.956	400.511	273.152	656.706	295.686	315.114	668.949	281.477	660.726	408.349	467.13	641.564	487.57	853.202	807.529	798.459	429.926	593.732	540.447	494.804	288.503	588.198	666.829	832.35	417.152	1128.5	1091.11	1090.03	617.304	908.886	820.377	821.976	456.241	825.395	594.718
	RSD	8.33431	4.8483	2.49127	3.69031	3.19655	6.36783	2.24512	4.77312	6.97973	7.82407	4.44029	3.47994	10.4742	6.18421	3.28441	5.7536	1.93431	3.71325	6.19665	2.71326	6.81202	0.0376402	8.57553	3.8061	2.41807	1.858	2.57228	6.84665	6.30365	13.7447	7.46923	6.646	8.56723	2.87656	1.93095	0.5714	6.89598	1.35808	0.599933	3.42046	2.27031	6.21107	3.38944	4.53112	4.36727	2.98408	1.3586	2.7857
Lys	Conc	520.301	738.38	551.464	492.587	729.302	349.265	378.97	743.316	312.613	373.581	428.581	392.963	528.107	773.03	525.737	322.978	633.852	350.178	345.542	639.929	294.173	592.974	388.674	415.416	628.886	515.268	1007.61	897.843	883.104	464.392	681.61	568.523	516.979	324.644	694.666	761.258	920.273	437.031	1348.98	1207.06	1196.79	543.777	1207.51	961.938	1038.04	511.987	883.649	612.476
	RSD	9.58614	6.09338	5.35525	7.63978	3.07302	9.19259	6.95946	5.97061	12.8474	0.515152	15.5076	7.77255	11.5256	8.93668	2.87597	14.0104	7.13875	2.24697	6.22064	2.68399	4.07635	13.745	14.2625	19.3326	5.31205	1.9283	2.15017	7.06052	9.99839	7.10689	7.65896	7.24476	8.23926	4.76037	6.55171	5.44619	11.4361	3.13786	5.72435	7.16633	5.37726	1.77668	8.26765	6.85501	10.282	3.94755	7.59997	4.70366
Malic acid	Conc	9.08283	-4.78056	2.6255	470.053	480.044	806.663	317.355	659.288	1064.65	-6.60615	-10.8211	-12.353	-0.843553	-2.73581	3.24236	492.07	931.85	669.203	894.583	913.418	707.792	8.78633	-12.6761	-10.9465	-6.09412	-5.15048	-4.36012	-4.64141	-4.41348	162.107	1089.05	342.916	149.783	188.945	-0.620127	39.3358	-3.9943	155.1	-6.80875	8.54719	-7.38684	193.3	-1.78289	-5.16582	-3.1769	165.621	908.03	408.549
	RSD	12.385	4.52731	11.3922	3.64777	1.36477	0.867814	5.17013	3.1001	2.80099	10.2577	0.544153	22.036	3.37177	6.15154	4.6111	3.72992	6.49003	2.01793	3.46722	2.0997	3.03878	26.0793	21.9439	0.482563	1.67653	5.42111	13.2602	8.6025	9.63066	5.19843	4.04073	2.19221	3.90424	2.84133	3.58238	3.74602	2.10578	5.60124	10.4767	10.9844	3.17803	5.45891	5.57847	5.73852	7.53958	2.62829	3.97955	5.10405
Maleic acid	Conc	1.91919	0.97645	2.1852	3.28644	3.08978	4.6401	1.93932	3.53422	6.156	1.26592	1.30139	1.17955	2.00783	1.00681	2.04824	3.55307	5.9811	4.26951	5.97445	5.64644	4.10131	1.93915	1.00407	1.03481	0.746757	0.872272	0.77672	0.816511	0.726812	1.78941	6.45687	3.08463	1.45299	1.57455	0.914661	0.674041	0.614861	1.4769	0.686559	0.475102	0.511389	1.69557	0.765157	0.545539	0.647333	1.46414	5.58122	2.89741
	RSD	7.84329	4.26455	11.9499	10.226	8.73144	5.80862	5.8991	7.33795	0.310288	8.56118	16.8104	3.04128	12.4531	4.15997	5.68349	4.89647	8.86609	4.41439	2.67934	3.20468	2.87047	23.3331	4.91642	0.437369	6.40554	21.5362	12.9111	19.6316	6.38503	10.5999	5.54285	5.20013	10.1951	8.72605	7.08425	3.05606	8.7574	1.73209	34.2085	16.3504	0	1.00956	13.6959	31.7513	13.8366	3.11053	8.42846	7.66733
Met	Conc	109.218	124.626	114.364	96.9474	169.284	73.5068	77.6906	174.555	67.783	98.1484	125.051	116.493	128.459	138.623	112.508	62.8258	142.836	70.964	67.751	145.145	62.6586	186.763	116.508	135.439	146.734	116.23	237.148	219.019	193.648	99.4103	141.787	117.213	100.352	61.144	141.281	162.186	199.104	97.0011	307.914	249.147	262.359	131.322	252.79	215.241	209.975	110.395	188.677	136.67
	RSD	4.70046	8.14289	4.48176	8.42585	2.84262	11.3285	8.17891	9.73325	10.3829	14.0124	18.5949	1.51681	14.3388	11.2416	4.9196	10.448	5.64049	13.6514	6.4147	1.35315	10.1064	6.51726	16.6019	4.81071	6.28895	4.32741	3.42931	10.0928	7.7416	12.6252	7.40495	13.9616	7.81932	6.42608	1.85951	4.18511	11.2596	5.87999	5.12543	9.7778	5.25162	12.8511	10.5268	10.0063	7.21235	7.21944	4.1351	4.50466
Succinic acid	Conc	181.816	122.481	159.346	81.3517	72.3412	80.853	80.6567	74.9452	78.2082	107.603	90.1573	96.2392	138.316	143.528	141.611	83.489	80.7029	110.749	92.3707	81.4195	76.8499	154.362	82.0851	97.7321	90.761	95.6186	95.7341	96.2643	99.1588	90.5622	99.3886	112.697	102.212	81.8952	97.878	100.317	116.64	92.2357	106.314	104.807	101.066	81.6853	111.43	105.399	109.967	89.7732	136.618	118.956
	RSD	6.01001	3.57507	1.76649	4.86489	4.96578	1.89317	4.46478	4.1337	6.41576	4.41289	3.55724	3.71045	0.879628	4.96111	7.45256	2.2327	5.48876	1.41804	2.28113	3.06665	3.05416	3.45075	3.92432	1.9721	4.44979	1.52132	3.07627	4.38327	4.26145	4.07581	3.30878	2.68174	1.44363	0.207262	1.65507	2.72552	1.83621	4.66371	4.55041	2.81794	7.15254	4.45995	4.54661	5.01937	1.46995	4.49538	5.70588	5.27824
Malonic acid	Conc	108.594	108.634	108.804	109.454	108.833	108.756	108.463	108.457	109.022	108.707	108.65	108.901	108.504	108.633	109.279	108.927	108.555	110.906	108.608	108.44	108.656	113.382	108.596	108.669	109.246	112.416	113.627	109.819	108.964	109.753	108.742	109.266	108.456	108.735	110.447	108.603	109.606	109.436	111.237	109.097	110.029	108.725	111.449	110.453	109.324	108.914	108.6	109.001
	RSD	7.10969	18.9757	12.1119	6.18301	0	0	20.4491	0	0	5.16777	65.2821	13.3079	0	0	9.09466	0.161496	16.2457	11.8221	38.4174	0	0	104.303	51.8604	82.4963	8.97862	29.1412	10.9616	42.8374	6.01795	21.9437	52.6773	0	9.3285	0	20.235	28.4992	28.8054	0	19.9615	50.231	18.4045	0	39.6905	0	0	0	17.8058	10.8458
Phe	Conc	291.989	351.094	327.255	231.907	413.528	203.315	200.746	457.176	169.273	217.162	303.157	238.431	278.758	424.19	301.886	165.489	374.929	191.819	178.348	396.143	178.08	415.424	270.997	265.071	307.626	258.916	479.953	476.04	479.407	273.337	293.212	285.13	261.845	184.541	315.593	366.832	493.315	259.336	657.259	571.135	570.333	364.974	529.082	494.521	486.136	282.563	437.612	331.171
	RSD	5.69595	6.85833	11.1784	9.56446	4.99334	10.5587	0.828119	5.46319	6.57923	6.99347	3.7063	5.29373	0.706746	12.0862	1.89324	6.47701	2.62339	11.9678	3.5279	3.01072	7.34348	4.06094	11.0465	12.4262	1.35902	7.25407	4.57155	12.3859	9.64241	5.69145	9.18757	6.47764	14.9267	4.03435	3.32454	3.89761	7.61227	1.96498	5.81569	6.01058	2.55762	11.0949	7.50221	8.47279	5.99777	5.74383	2.37099	5.86156
Pro	Conc	34.6423	44.3168	37.6935	37.2423	26.1246	24.0961	29.8039	25.1076	19.3242	20.5109	17.6305	20.8402	26.8383	51.349	40.7856	32.0918	25.1762	28.2111	33.3176	26.5673	26.0861	30.9673	13.8284	21.0441	20.113	27.0233	47.2135	42.5615	40.7363	26.3885	36.7341	29.6607	30.439	18.8093	38.2288	43.2286	43.0563	26.4	43.0422	32.7714	35.6313	21.8413	60.4189	52.9527	61.5909	27.9353	46.5115	41.537
	RSD	10.2923	4.08369	10.7713	10.8692	5.83332	8.86163	4.39537	8.56787	10.0855	6.17871	0.672005	18.6798	10.202	9.34457	3.12179	5.64912	0.43766	11.2283	8.56473	11.968	6.24376	3.63223	10.8053	18.6174	8.24012	5.69439	4.75563	11.2238	2.53927	7.4727	9.53502	9.90665	5.90741	1.74985	4.17382	6.33162	2.42542	4.1891	5.24488	6.78798	10.9487	5.58489	10.0191	6.61612	9.45463	4.97717	7.85631	6.6327
Pyruvic acid	Conc	224.802	136.575	233.736	23.9789	217.951	-52.4725	-0.472452	252.928	0	298.61	427.707	337.243	319.057	171.227	223.441	-27.0582	235.753	-47.248	-18.9375	229.297	-57.2863	606.919	366.116	315.323	283.666	87.9444	138.823	108.688	122.299	32.7103	54.0613	59.6485	75.4455	122.09	106.599	86.1871	139.703	60.8735	443.773	455.221	438.302	287.179	180.692	157.194	151.294	68.5147	187.557	41.5472
	RSD	3.75785	3.7443	10.8192	3.25283	3.86911	5.10326	12.3702	11.1904	0	6.58515	3.73173	9.50027	3.05727	8.861	4.92992	2.41486	5.43881	0	10.1593	4.04126	0	2.42976	4.8362	6.49644	6.77504	8.23565	3.62975	12.7815	4.68456	7.89749	14.1494	7.75867	10.5365	1.04621	11.9258	1.19192	3.68824	6.7068	5.87229	8.02337	7.58862	4.43448	3.8284	10.0732	10.2754	4.73037	13.7056	4.47588
Ser	Conc	228.483	129.328	132.273	55.3762	428.006	81.8647	33.0358	437.933	49.2338	236.342	377.614	382.055	261.112	108.245	137.682	30.6391	360.058	19.6114	21.8509	352.366	16.6962	355.432	350.51	365.443	447.408	281.482	648.107	502.2	399.675	160.741	303.592	227.454	151.354	24.9636	277.332	283.888	316.581	164.806	794.615	671.482	697.337	347.203	644.04	507.327	441.002	171.266	397.002	161.667
	RSD	9.63215	8.91727	10.5616	11.5828	6.72834	9.46495	13.8948	8.54512	3.67801	6.81159	3.16401	2.57047	4.85209	12.1751	6.5812	5.8141	5.7622	8.751	3.52344	4.37674	10.5645	3.80466	0.594584	0.316165	2.7351	3.29024	0.982057	11.5427	12.999	11.962	7.58542	3.89912	2.00319	6.80995	10.5137	9.40884	9.49525	4.53083	5.6451	9.16238	7.17992	5.30533	11.2344	5.08436	3.08217	7.65267	2.06643	11.1183
Thr	Conc	539.789	768.901	630.793	501.693	702.856	337.831	400.517	684.602	314.783	495.457	496.191	539.836	566.074	850.743	640.847	347.913	653.062	366.907	375.448	656.449	326.07	769.506	490.327	515.734	635.955	501.203	1042.54	934.112	951.915	512.718	659.818	556.394	524.564	335.872	663.385	764.135	886.026	464.139	1311.89	1170.42	1122.48	562.708	1168.95	991.975	1051.63	544.944	873.837	629.148
	RSD	3.66169	2.67009	10.3528	10.0164	5.78827	8.64711	4.07825	9.59535	9.10314	11.9958	1.36999	8.67121	9.88893	7.5985	1.77966	12.7274	6.72026	3.28318	8.88483	3.04318	4.35193	5.06932	4.9717	9.03965	2.34545	2.8844	0.678406	7.84295	11.445	9.00943	6.87225	8.37163	8.87253	5.77388	5.77173	6.70367	13.8726	1.27615	6.42388	7.49502	7.088	0.497088	7.57853	5.41426	9.98298	4.15454	2.04966	7.39191
Try	Conc	29.7615	18.9667	25.3981	35.5276	71.2279	36.419	42.4356	72.5171	29.674	23.0066	43.8897	60.4009	51.8195	20.0227	19.3264	20.1597	51.3395	25.8532	22.2298	59.2928	24.2046	45.6251	48.359	53.9595	67.6447	59.3474	72.9494	41.0215	28.2501	25.5069	54.8947	45.6584	42.0753	16.4786	62.0576	59.9501	78.1697	34.0209	99.3665	112.569	100.702	57.0592	73.4817	55.714	27.8531	27.6942	68.9415	46.1114
	RSD	4.01407	12.8399	9.80927	7.75304	14.5718	5.30598	0.250657	7.24585	11.3699	83.4299	55.6027	11.6284	3.03192	3.20124	0.509668	6.08697	2.99975	7.78624	9.00057	9.35211	3.21996	6.78464	59.5381	12.2106	9.62177	14.551	6.67727	14.3645	12.2546	2.59954	4.87739	2.18404	13.1469	7.63737	14.2962	11.8396	10.7791	12.7259	7.63864	4.47487	7.56885	10.5187	2.37945	0.0821034	13.4159	10.7743	9.99949	5.88808
Tyr	Conc	288.958	361.911	322.337	269.079	422.144	197.709	225.42	449.927	178.338	225.067	273.415	258.346	281.011	411.745	314.003	169.09	360.825	186.659	196.665	356.2	165.385	436.747	232.597	275.837	318.729	271.029	544.452	527.209	550.095	270.009	326.241	294.682	277.377	194.637	331.218	413.928	501.765	246.895	713.641	619.138	648.463	317.2	576.396	528.715	534.459	303.821	448.543	349.124
	RSD	9.80362	2.53108	6.58416	5.59498	2.55337	3.88339	6.89496	6.52427	9.44601	15.6566	6.518	3.6769	1.65162	8.71708	2.30632	6.41339	5.57791	5.5014	5.65272	2.91787	7.30493	0.0563251	19.4318	1.15111	4.99421	3.4482	5.13489	11.8333	10.255	9.58419	8.94253	10.4836	12.3569	7.11345	4.73946	7.70607	8.90089	1.88953	4.28156	10.1986	1.12382	7.14313	8.76164	10.342	6.78172	6.31789	6.05901	4.66221
Val	Conc	533.268	656.526	528.857	456.756	633.336	319.181	362.554	633.829	279.824	414.005	464.833	468.863	550.679	688.996	497.722	308.126	554.496	309.042	336.409	604.746	266.949	751.131	422.607	501.004	679.293	605.798	980.083	848.1	835.571	456.556	632.968	532.83	552.573	303.977	617.481	648.175	817.09	395.377	1156.38	999.401	963.026	516.861	1081.63	885.965	936.177	471.376	843.449	600.299
	RSD	14.1598	7.10296	11.4156	11.7593	6.72546	7.71439	2.92116	6.18171	9.04758	9.95414	2.37533	5.66398	8.08599	6.74226	3.97035	7.08599	5.3939	8.92243	8.83752	3.22559	7.79236	2.39996	6.77924	7.12205	1.60057	2.47835	2.36695	9.26456	9.79737	10.5943	8.29798	8.06798	12.5019	2.30803	1.66908	6.22385	11.6728	1.49164	4.14654	6.79708	7.17414	4.55412	7.16627	6.7346	9.19813	3.76539	3.6448	4.64546
[truncated: 16 more columns]

## Sheet: Calibration_Data
Analyte	Calibration range (µM)	R2	Slope
Ala	0.02 - 0.50	0.9423	0.235063
Arg	0.10 - 1.99	0.9861	0.518467
Ascorbic acid	0.03 - 0.51	0.9532	0.365307
Asn	0.02 - 0.50	0.9784	0.209274
Asp	0.02 - 0.50	0.9604	0.296451
Citrate	0.05 - 0.93	0.956	0.306245
Citrulline	0.25 - 5.10	0.9831	0.087472
Cyst (dimer)	0.05 - 1.00	0.9812	0.165452
Glycerladehyde-3-phosphate	0.11 - 2.10	0.9919	0.486583
Gln	1.00 - 19.98	0.9827	0.150059
Glu	0.02 - 0.50	0.9794	0.353092
Glucose	1.39 - 27.75	0.8422	0.014233
Gly	0.12 - 2.50	0.9767	0.0984735
His	0.05 - 1.00	0.9752	0.498786
Ketoglutaric acid	0.06 - 1.22	0.9908	0.644597
Lactic acid	0.27 - 5.36	0.6608	0.0118594
Leu/Ile	0.20 - 4.00	0.9926	2.32929
Lys	0.20 - 4.00	0.9845	0.391156
Maleic acid	0.01 - 0.15	0.9909	2.65313
Malic acid	0.13 - 2.66	0.9741	0.437504
Met	0.05 - 1.01	0.9834	0.688225
Methylmalonic acid	0.23 - 4.54	0.9976	0.398289
Malonic acid	0.86 - 17.16	0.9912	0.22913
Phe	0.10 - 2.00	0.9862	0.960006
Pro	0.02 - 0.50	0.9676	3.99771
Pyruvic acid	0.51 - 10.14	0.9667	0.0887211
Ser	0.12 - 2.50	0.9738	0.146459
Thr	0.20 - 3.95	0.9825	0.347227
Try	0.02 - 0.39	0.9787	0.478603
Tyr	0.12 - 2.30	0.9792	0.397065
Val	0.20 - 4.01	0.97	0.98

## Sheet: Extracellular Lac-Pyr
		0 hr samples		Replicate pooled sample data
		U87MG	NSP	U87MG																NSP
		0hr	0hr	TMZ = 0 µM				TMZ = 10 µM				TMZ = 100 µM				TMZ = 700 µM				TMZ = 0 µM				TMZ = 10 µM				TMZ = 100 µM				TMZ = 700 µM
Metabolites	Conc(µM) / RSD (%)	PM1	PMT1	PA2	PA3	PA4	PA5	PTA2	PTA3	PTA4	PTA5	PTI2	PTI3	PTI4	PTI5	PTB2	PTB3	PTB4	PTB5	PC2	PC3	PC4	PC5	PTC2	PTC3	PTC4	PTC5	PTK2	PTK3	PTK4	PTK5	PTD2	PTD3	PTD4	PTD5
Lactic acid	Conc	7444.53	10028.9	17069.2	29609.2	39210.6	44964.6	17889.2	35246.4	47846.6	38726	16802.8	18152.1	27150.1	34983.6	8540.87	9054.61	9133.57	9903.22	21112.3	28441.1	39003.9	37655.4	32320.7	41398	36893.6	47654.8	13365.9	19620.1	22869.4	28517.9	9406.44	12917.8	14663.5	10319.2
	RSD	3.60516	6.36192	3.09054	1.97674	2.47413	3.04726	3.99943	2.99943	2.01657	4.47149	13.847	3.68806	8.00071	3.41381	9.84689	2.39862	6.84285	9.48179	4.38155	9.54341	1.91355	4.32019	3.37088	3.74376	1.05841	4.62439	7.97239	3.63139	5.66297	2.95075	6.37963	1.43872	5.07806	7.14473
Pyruvic acid	Conc	283.666	87.9444	138.823	108.688	122.299	32.7103	54.0613	59.6485	75.4455	122.09	106.599	86.1871	139.703	60.8735	443.773	455.221	438.302	287.179	180.692	157.194	151.294	68.5147	187.557	41.5472	89.5675	137.747	87.6903	134.954	57.4824	0.84731	329.375	399.536	414.103	217.997
	RSD	6.77504	8.23565	3.62975	12.7815	4.68456	7.89749	14.1494	7.75867	10.5365	1.04621	11.9258	1.19192	3.68824	6.7068	5.87229	8.02337	7.58862	4.43448	3.8284	10.0732	10.2754	4.73037	13.7056	4.47588	4.49378	4.39463	6.08584	5.2478	11.8491	5.97647	7.81277	5.42863	12.7887	0.973267
		0hr	0hr	TMZ = 0 µM				TMZ = 10 µM				TMZ = 100 µM				TMZ = 700 µM				TMZ = 0 µM				TMZ = 10 µM				TMZ = 100 µM				TMZ = 700 µM
Metabolites	Conc(µM) / RSD (%)	PM1	PMT1	PA2	PA3	PA4	PA5	PTA2	PTA3	PTA4	PTA5	PTI2	PTI3	PTI4	PTI5	PTB2	PTB3	PTB4	PTB5	PC2	PC3	PC4	PC5	PTC2	PTC3	PTC4	PTC5	PTK2	PTK3	PTK4	PTK5	PTD2	PTD3	PTD4	PTD5
Lac/Pyr		26.244	114.037	122.956	272.423	320.612	1374.63	330.907	590.902	634.187	317.194	157.626	210.612	194.342	574.693	19.246	19.8906	20.8385	34.4845	116.841	180.93	257.803	549.597	172.325	996.409	411.909	345.959	152.422	145.383	397.85	33657	28.5584	32.332	35.4104	47.3364
	U87MG - 96hrs				NSP - 96hrs
	0	10	100	700	0	10	100	700
Lac/pyr	1374.63	317.194	574.693	34.4845	549.597	345.959	397.85	47.3364
STDERR (bio replicates)	15.2783	6.15782	4.20113	14.8685	23.494	6.06884	6.03661	8.40768
U87MG - 96hrs	0	1374.63	15.2783
	10	317.194	6.15782
	100	574.693	4.20113
	700	34.4845	14.8685
NSP - 96hrs	0	549.597	23.494
	10	345.959	6.06884
	100	397.85	6.03661
	700	47.3364	8.40768

## Sheet: Intracellular LacPyr
		0 hr samples		Replicate pooled sample data
		U87MG	NSP	U87MG																NSP
		0hr	0hr	TMZ = 0 µM				TMZ = 10 µM				TMZ = 100 µM				TMZ = 700 µM				TMZ = 0 µM				TMZ = 10 µM				TMZ = 100 µM				TMZ = 700 µM
Metabolites	Conc(µM) / RSD (%)	PU1	PN1	PD2	PD3	PD4	PD5	PTE2	PTE3	PTE4	PTE5	PTJ2	PTJ3	PTJ4	PTJ5	PTF2	PTF3	PTF4	PTF5	PF2	PF3	PF4	PF5	PTG2	PTG3	PTG4	PTG5	PTL2	PTL3	PTL4	PTL5	PTH2	PTH3	PTH4	PTH5
Lactic acid	Conc	155.748	185.598	74.9097	281.388	253.87	133.923	209.074	194.439	394.161	336.81	140.423	161.96	189.733	207.959	73.7623	57.7826	45.302	51.8039	220.749	332.179	290.194	251.016	152.887	385.326	342.446	287.112	102.716	102.298	129.305	134.255	107.618	53.4276	82.0082	48.3279
	RSD	3.79428	7.01405	11.5701	5.0464	2.39777	3.53234	4.29002	5.95043	4.42671	4.30302	5.54682	6.02436	2.23365	5.96456	12.233	12.2189	0	9.94073	6.96355	13.2653	4.75283	8.02082	8.55344	8.31697	4.16741	5.65481	8.53107	4.52979	2.38768	2.05157	2.39489	11.9527	13.0804	6.42188
Pyruvic acid	Conc	5.37132	6.29278	1.10011	0.697663	0.610978	0	2.04421	0.342079	0.504259	0.20807	0	0	0	0	3.94754	1.89743	2.00774	1.34754	2.12173	1.83455	0.877078	0.597986	0.407458	0.978828	0	0	0	0	0	0	3.19394	1.59143	2.17345	1.31194
	RSD	3.99451	5.02745	13.1691	13.5342	0	0	6.49999	1.01877	6.44409	9.70403	0	0	0	0	3.3138	6.62866	8.2747	4.62924	10.0258	11.8472	0.033262	9.95285	11.4111	7.09492	0	0	0	0	0	0	6.01835	9.56313	9.21908	7.88388
Cell No		1000000	1000000	1250000	2500000	4250000	6750000	2375000	5650000	6750000	6650000	975000	925000	725000	342500	850000	540000	325000	175000	2200000	2762500	3275000	6050000	2325000	3900000	4825000	5275000	1900000	3850000	3972500	3250000	1550000	1100000	550000	275000
Lactic acid		0.000155748	0.000185598	5.99278e-05	0.000112555	5.9734e-05	1.98404e-05	8.80313e-05	3.4414e-05	5.83942e-05	5.06482e-05	0.000144024	0.000175092	0.000261701	0.00060718	8.67791e-05	0.000107005	0.000139391	0.000296022	0.000100341	0.000120246	8.86089e-05	4.14902e-05	6.57577e-05	9.88016e-05	7.09733e-05	5.44289e-05	5.40608e-05	2.6571e-05	3.25501e-05	4.13091e-05	6.9431e-05	4.85705e-05	0.000149106	0.000175738
Pyruvic acid		5.37132e-06	6.29278e-06	8.80087e-07	2.79065e-07	1.4376e-07	0	8.60719e-07	6.05449e-08	7.4705e-08	3.12887e-08	0	0	0	0	4.64416e-06	3.51376e-06	6.17765e-06	7.70024e-06	9.64421e-07	6.6409e-07	2.6781e-07	9.88407e-08	1.75251e-07	2.50981e-07	0	0	0	0	0	0	2.06061e-06	1.44675e-06	3.95172e-06	4.77068e-06
		0hr	0hr	TMZ = 0 µM				TMZ = 10 µM				TMZ = 100 µM				TMZ = 700 µM				TMZ = 0 µM				TMZ = 10 µM				TMZ = 100 µM				TMZ = 700 µM
Metabolites	Conc(µM) / RSD (%)	PU1	PN1	PD2	PD3	PD4	PD5	PTE2	PTE3	PTE4	PTE5	PTJ2	PTJ3	PTJ4	PTJ5	PTF2	PTF3	PTF4	PTF5	PF2	PF3	PF4	PF5	PTG2	PTG3	PTG4	PTG5	PTL2	PTL3	PTL4	PTL5	PTH2	PTH3	PTH4	PTH5
Lac/pyr		28.9962	29.4938	68.093	403.329	415.513	0	102.276	568.405	781.664	1618.74	0	0	0	0	18.6856	30.4531	22.5637	38.4432	104.042	181.069	330.865	419.769	375.221	393.661	0	0	0	0	0	0	33.6944	33.5721	37.7319	36.8371
	U87MG - average				NSP - average
	0	10	100	700	0	10	100	700
Lac/pyr	295.645	767.771	0	27.5364	258.936	192.22	0	35.4589
STDERR (bio replicates)	81.8425	279.805	3.60431	1.63821	14.1971	27.2449	3.35983	1.98807
		Lac/pyr	STDERR (bio replicates)
U87MG - 96hrs	0	295.645	81.8425
	10	767.771	279.805
	100	0	3.60431
	700	27.5364	1.63821
NSP - 96hrs	0	258.936	14.1971
	10	192.22	27.2449
	100	0	3.35983
	700	35.4589	1.98807

## Sheet: Intracellular SuccAKG
		0 hr samples		Replicate pooled sample data
		U87MG	NSP	U87MG																NSP
		0hr	0hr	TMZ = 0 µM				TMZ = 10 µM				TMZ = 100 µM				TMZ = 700 µM				TMZ = 0 µM				TMZ = 10 µM				TMZ = 100 µM				TMZ = 700 µM
Metabolites	Conc(µM) / RSD (%)	PU1	PN1	PD2	PD3	PD4	PD5	PTE2	PTE3	PTE4	PTE5	PTJ2	PTJ3	PTJ4	PTJ5	PTF2	PTF3	PTF4	PTF5	PF2	PF3	PF4	PF5	PTG2	PTG3	PTG4	PTG5	PTL2	PTL3	PTL4	PTL5	PTH2	PTH3	PTH4	PTH5
Ketoglutaric acid	Conc	0.0409534	0.0475758	0.0854214	0.172491	0.148094	0.102111	0.138369	0.134086	0.097344	0.121036	0.0264172	0.0534556	0.103351	0.0850346	0.0171798	0.0062219	0.00730761	0.00663557	0.106284	0.172597	0.137744	0.216296	0.0741528	0.141361	0.0861147	0.131052	0.0670431	0.0455804	0.121512	0.101799	0.0283908	0.00833482	0.00963405	0.00665488
	RSD	9.5089	7.92423	7.39646	3.06443	1.37924	12.1665	7.95823	9.114	4.78862	8.51574	12.6497	1.96372	13.9112	14.5284	6.01111	48.5806	0	7.24297	0.316147	4.7414	6.81136	10.9635	11.3693	5.18327	13.7935	14.2798	13.6141	7.3795	2.85216	12.8316	0.613989	13.8228	13.0345	2.25376
Succinic acid	Conc	1.58969	1.25225	0.642788	0.851215	0.762053	0.495676	1.39508	0.681167	0.903808	0.973447	0.825784	0.706925	0.886355	0.629108	0.806786	0.614271	0.617511	0.701155	1.19972	1.26341	0.851453	0.931167	0.876427	1.21667	0.822889	0.808242	0.872615	0.596598	0.703706	0.630409	0.77063	0.569477	0.699225	0.623368
	RSD	1.86408	2.82706	2.77356	0.250333	3.03075	4.68142	3.9442	4.64759	1.25467	4.16915	5.35906	4.70255	6.74261	5.48827	3.0732	6.09119	5.23187	5.13001	0.874556	1.92417	7.47469	4.686	7.86551	5.08703	2.51052	5.43855	1.83175	2.64432	1.10705	6.12395	6.29542	6.93086	3.4821	3.71458
Cell No		1000000	1000000	1250000	2500000	4250000	6750000	2375000	5650000	6750000	6650000	975000	925000	725000	342500	850000	540000	325000	175000	2200000	2762500	3275000	6050000	2325000	3900000	4825000	5275000	1900000	3850000	3972500	3250000	1550000	1100000	550000	275000
Ketoglutaric acid		4.09534e-08	4.75758e-08	6.83372e-08	6.89963e-08	3.48455e-08	1.51275e-08	5.82604e-08	2.37321e-08	1.44213e-08	1.8201e-08	2.70946e-08	5.77898e-08	1.42553e-07	2.48276e-07	2.02115e-08	1.1522e-08	2.2485e-08	3.79175e-08	4.83108e-08	6.24787e-08	4.20591e-08	3.57514e-08	3.18937e-08	3.62463e-08	1.78476e-08	2.48441e-08	3.52859e-08	1.18391e-08	3.05882e-08	3.13226e-08	1.83167e-08	7.57711e-09	1.75165e-08	2.41996e-08
Succinic acid		1.58969e-06	1.25225e-06	5.1423e-07	3.40486e-07	1.79306e-07	7.34335e-08	5.87403e-07	1.2056e-07	1.33897e-07	1.46383e-07	8.46957e-07	7.64243e-07	1.22256e-06	1.83681e-06	9.4916e-07	1.13754e-06	1.90003e-06	4.0066e-06	5.45327e-07	4.57343e-07	2.59986e-07	1.53912e-07	3.76958e-07	3.11966e-07	1.70547e-07	1.53221e-07	4.59271e-07	1.5496e-07	1.77144e-07	1.93972e-07	4.9718e-07	5.17706e-07	1.27132e-06	2.26679e-06
		0hr	0hr	TMZ = 0 µM				TMZ = 10 µM				TMZ = 100 µM				TMZ = 700 µM				TMZ = 0 µM				TMZ = 10 µM				TMZ = 100 µM				TMZ = 700 µM
Metabolites	Conc(µM) / RSD (%)	PU1	PN1	PD2	PD3	PD4	PD5	PTE2	PTE3	PTE4	PTE5	PTJ2	PTJ3	PTJ4	PTJ5	PTF2	PTF3	PTF4	PTF5	PF2	PF3	PF4	PF5	PTG2	PTG3	PTG4	PTG5	PTL2	PTL3	PTL4	PTL5	PTH2	PTH3	PTH4	PTH5
Succ/AKG		38.8171	26.3212	7.5249	4.93484	5.14575	4.85431	10.0824	5.08007	9.28468	8.04259	31.2593	13.2245	8.57614	7.39826	46.9614	98.7272	84.5025	105.666	11.2879	7.31999	6.18144	4.30506	11.8192	8.60683	9.55574	6.16732	13.0157	13.0889	5.79126	6.19271	27.1436	68.3251	72.5785	93.6707
																																46.9614	98.7272	84.5025	105.666
	U87MG - 96hrs				NSP - 96hrs																											27.1436	68.3251	72.5785	93.6707
	0	10	100	700	0	10	100	700
Succ/AKG	4.85431	8.04259	7.39826	105.666	4.30506	6.16732	6.19271	93.6707																								24	48	72	96
STDERR (bio replicates)	0.294344	2.92019	2.66013	7.24297	0.535687	2.89414	2.30901	3.71458																								1.73011	1.44496	1.16429	1.12806
		Succ/AKG	STDERR
U87MG - 96hrs	0	4.85431	0.294344		0.191102	97.3853	-0.871831
	10	8.04259	2.92019			93.6707
	100	7.39826	2.66013	105.666		89.9562
	700	105.666	7.24297	112.909
NSP - 96hrs	0	4.30506	0.535687	98.4231
	10	6.16732	2.89414
	100	6.19271	2.30901
	700	93.6707	3.71458
		U87MG	NSP
	0	4.85431	4.30506
	700	105.666	93.6707
