# Supplementary material for: Integrated genetic and metabolic landscapes predict vulnerabilities of temozolomide resistant glioblastoma cells
Source: NPJ Syst Biol Appl. 2021 Jan 8;7:2. doi: 10.1038/s41540-020-00161-7 (PMC7794364; doi:10.1038/s41540-020-00161-7)
Supplement: Supplementary file 3 [file 41540_2020_161_MOESM3_ESM.xlsx]

## Sheet: Read Me
Title: Integrated Genetic and Metabolic Landscapes Predict Vulnerabilities Of Temozolomide Resistant Glioblastoma Cells
Authors: Immanuel et al
Affiliation: Chemical Engineering Division, CSIR-National Chemical Laboratory, Pune, Maharashtra, India
Corresponding author: Anu Raghunathan
*anu.raghunathan@ncl.res.in
S3 Table. Supporting information about Exome data
Description	Location
Exome data for Neurospheres	Sheet 1
Exome data for U87MG	Sheet 2
PolyPhen2 (PPH2) predictions - all common mutations	Sheet 3
PPH2 predictions for Unique mutations in NSP	Sheet 4
PPH2 predictions for Unique mutations in U87MG	Sheet 5
Electron transport chain (ETC) related mutations in U87MG	Sheet 6
ETC related mutations in NSP	Sheet 7
Genes in core metabolic reconstruction model	Sheet 8
Summary sheet containing details of number of genes	Sheet 9
Venn diagram for metabolic and non metabolic genes having mutations	Sheet 10

## Sheet: Neurospheres_Exome
Chrom	Position	Position	Ref	Variant	Metabolic Gene	Gene Symbol	Gene Sym	Type	Zygosity	Genotype	Var Freq	Qual	Coverage	Ref Cov	Var Cov	Hugo_Symbol	Entrez_Gene_Id	NCBI_Build	Chromosome	Start_position	End_position	Strand	Variant_Classification	Variant_Type	Reference_Allele	Tumor_Seq_Allele1	Tumor_Seq_Allele2	dbSNP_RS	dbSNP_Val_Status	Tumor_Sample_Barcode	Matched_Norm_Sample_Barcode	Match_Norm_Seq_Allele1	Match_Norm_Seq_Allele2	Tumor_Validation_Allele1	Tumor_Validation_Allele2	Match_Norm_Validation_Allele1	Match_Norm_Validation_Allele2	Verification_Status	Validation_Status	Mutation_Status	Sequencing_Phase	Sequence_Source	Validation_Method	Score	BAM_file	Sequencer	Genome_Change	Annotation_Transcript	Transcript_Strand
chr1	13273	13273	G	C	FALSE	ADA	AL627309.2	SNP	Het	G/C	50	73.44	30	15	15	Unknown	0	37	1	13273	13273	+	RNA	SNP	G	C	C																				g.chr1:13273G>C	uc001aaa.3	+
chr1	762273	762273	G	A	FALSE	PTE1	RP11-206L10.16-001	SNP	Hom	A/A	100	401.9	43	0	43	NCRNA00115	79854	37	1	762273	762273	+	Missense_Mutation	SNP	G	A	A	rs3115849	by1000genomes																		g.chr1:762273G>A	uc010nxx.1	-
chr1	808922	808922	G	A	FALSE	GNPI	mir-220-related	SNP	Hom	A/A	100	3347.38	354	0	354	FAM41C	284593	37	1	808922	808922	+	Intron	SNP	G	A	A	rs6594027																			g.chr1:808922G>A	uc001abt.3	-
chr1	808928	808928	C	T	FALSE	GNE	mir-220-related	SNP	Hom	T/T	100	3215.64	341	0	341	FAM41C	284593	37	1	808928	808928	+	Intron	SNP	C	T	T	rs11240780	by1000genomes																		g.chr1:808928C>T	uc001abt.3	-
chr1	856041	856041	G	A	FALSE	PIGK	AL645608.2	SNP	Het	G/A	40.7407	118.35	81	48	33	FLJ39609	100130417	37	1	856041	856041	+	5'Flank	SNP	G	A	A	rs61769717	by1000genomes																		g.chr1:856041G>A	uc010nxy.1	-
chr1	856099	856099	T	G	FALSE	SLC17A4	AL645608.2	SNP	Het	T/G	50	158.19	70	35	35	FLJ39609	100130417	37	1	856099	856099	+	5'Flank	SNP	T	G	G	rs28534711	by1000genomes																		g.chr1:856099T>G	uc010nxy.1	-
chr1	856108	856108	A	G	FALSE	ABCC5	AL645608.2	SNP	Het	A/G	51.3889	170.09	72	35	37	FLJ39609	100130417	37	1	856108	856108	+	5'Flank	SNP	A	G	G	rs28742275	by1000genomes																		g.chr1:856108A>G	uc010nxy.1	-
chr1	881627	881627	G	A	FALSE	COL4A3BP	NOC2L	SNP	Hom	A/A	100	1419.3	152	0	152	NOC2L	26155	37	1	881627	881627	+	Silent	SNP	G	A	A	rs2272757	byFrequency;by1000genomes																		g.chr1:881627G>A	uc001abz.3	-
chr1	887801	887801	A	G	FALSE	UST	NOC2L	SNP	Hom	G/G	100	680.28	72	0	72	NOC2L	26155	37	1	887801	887801	+	Silent	SNP	A	G	G	rs3828047	byFrequency;by1000genomes																		g.chr1:887801A>G	uc001abz.3	-
chr1	888639	888639	T	C	FALSE	AASS	NOC2L	SNP	Hom	C/C	93.617	754.36	94	6	88	NOC2L	26155	37	1	888639	888639	+	Silent	SNP	T	C	C	rs3748596	byFrequency;by1000genomes																		g.chr1:888639T>C	uc001abz.3	-
chr1	888659	888659	T	C	FALSE	CHST4	NOC2L	SNP	Hom	C/C	100	783.71	83	0	83	NOC2L	26155	37	1	888659	888659	+	Missense_Mutation	SNP	T	C	C	rs3748597	byFrequency;by1000genomes																		g.chr1:888659T>C	uc001abz.3	-
chr1	889159	889159	A	C	FALSE	SLC25A13	NOC2L	SNP	Hom	C/C	100	934.44	98	0	98	NOC2L	26155	37	1	889159	889159	+	Intron	SNP	A	C	C	rs13302945	by1000genomes																		g.chr1:889159A>C	uc001abz.3	-
chr1	894573	894573	G	A	FALSE	SLC25A15	NOC2L	SNP	Hom	A/A	97.9452	1286.46	146	3	143	NOC2L	26155	37	1	894573	894573	+	Intron	SNP	G	A	A	rs13303010	by1000genomes																		g.chr1:894573G>A	uc001abz.3	-
chr1	897325	897325	G	C	FALSE	ALG3	KLHL17	SNP	Hom	C/C	100	844.8	88	0	88	KLHL17	339451	37	1	897325	897325	+	Silent	SNP	G	C	C	rs4970441	byFrequency;by1000genomes																		g.chr1:897325G>C	uc001aca.1	+
chr1	897564	897564	T	C	FALSE	NME6	KLHL17	SNP	Hom	C/C	97.0588	603.43	68	2	66	KLHL17	339451	37	1	897564	897564	+	Intron	SNP	T	C	C	rs13303229	by1000genomes																		g.chr1:897564T>C	uc001aca.1	+
chr1	900972	900972	T	G	FALSE	COQ7	KLHL17	SNP	Hom	G/G	100	1182.32	125	0	125	KLHL17	339451	37	1	900972	900972	+	3'UTR	SNP	T	G	G	rs9697711	by1000genomes																		g.chr1:900972T>G	uc001aca.1	+
chr1	901023	901023	T	C	FALSE	SLC17A2	KLHL17	SNP	Hom	C/C	100	1025.88	110	0	110	KLHL17	339451	37	1	901023	901023	+	3'UTR	SNP	T	C	C	rs13303351	by1000genomes																		g.chr1:901023T>C	uc001aca.1	+
chr1	909238	909238	G	C	FALSE	ABCC4	PLEKHN1	SNP	Hom	C/C	100	1085.66	114	0	114	PLEKHN1	84069	37	1	909238	909238	+	Missense_Mutation	SNP	G	C	C	rs3829740	byFrequency;by1000genomes																		g.chr1:909238G>C	uc001ace.2	+
chr1	909768	909768	A	G	FALSE	TCIRG1	PLEKHN1	SNP	Hom	G/G	100	2477.76	258	0	258	PLEKHN1	84069	37	1	909768	909768	+	Intron	SNP	A	G	G	rs2340593	by1000genomes																		g.chr1:909768A>G	uc001ace.2	+
chr1	911595	911595	A	G	FALSE	B3GALT5	C1orf170	SNP	Hom	G/G	100	510.5	54	0	54	C1orf170	84808	37	1	911595	911595	+	Missense_Mutation	SNP	A	G	G	rs7417106	by1000genomes																		g.chr1:911595A>G	uc001ach.2	-
chr1	914333	914333	C	G	FALSE	AKR1A1	C1orf170	SNP	Hom	G/G	100	296.73	32	0	32	C1orf170	84808	37	1	914333	914333	+	Missense_Mutation	SNP	C	G	G	rs13302979	by1000genomes																		g.chr1:914333C>G	uc001ach.2	-
chr1	914852	914852	G	C	FALSE	B3GNT3	C1orf170	SNP	Hom	C/C	100	689.58	78	0	78	C1orf170	84808	37	1	914852	914852	+	Missense_Mutation	SNP	G	C	C	rs13303368	by1000genomes																		g.chr1:914852G>C	uc001ach.2	-
chr1	914876	914876	T	C	FALSE	CDO1	C1orf170	SNP	Hom	C/C	100	768.48	79	0	79	C1orf170	84808	37	1	914876	914876	+	Missense_Mutation	SNP	T	C	C	rs13302983	by1000genomes																		g.chr1:914876T>C	uc001ach.2	-
chr1	914940	914940	T	C	FALSE	BPNT1	C1orf170	SNP	Hom	C/C	100	615.97	70	0	70	C1orf170	84808	37	1	914940	914940	+	Silent	SNP	T	C	C	rs13303033	by1000genomes																		g.chr1:914940T>C	uc001ach.2	-
chr1	915227	915227	A	G	FALSE	CEPT1	C1orf170	SNP	Hom	G/G	100	415.46	44	0	44	C1orf170	84808	37	1	915227	915227	+	Silent	SNP	A	G	G	rs13303355	by1000genomes																		g.chr1:915227A>G	uc001ach.2	-
chr1	916549	916549	A	G	FALSE	ATP8A1	C1orf170	SNP	Hom	G/G	100	1153.53	121	0	121	C1orf170	84808	37	1	916549	916549	+	5'UTR	SNP	A	G	G	rs6660139	by1000genomes																		g.chr1:916549A>G	uc001ach.2	-
chr1	948921	948921	T	C	FALSE	CDS1	ISG15	SNP	Hom	C/C	100	519.73	55	0	55	ISG15	9636	37	1	948921	948921	+	5'UTR	SNP	T	C	C	rs15842	by1000genomes																		g.chr1:948921T>C	uc001acj.3	+
chr1	949654	949654	A	G	FALSE	PEMT	ISG15	SNP	Hom	G/G	100	1442.2	151	0	151	ISG15	9636	37	1	949654	949654	+	Silent	SNP	A	G	G	rs8997	byFrequency;by1000genomes																		g.chr1:949654A>G	uc001acj.3	+
chr1	978762	978762	G	A	FALSE	SIAT10	AGRN	SNP	Het	G/A	71.4286	192.44	42	12	30	AGRN	375790	37	1	978762	978762	+	Missense_Mutation	SNP	G	A	A	rs138288952	byFrequency																		g.chr1:978762G>A	uc001ack.1	+
chr1	981931	981931	A	G	FALSE	CDIPT	AGRN	SNP	Hom	G/G	100	704.17	74	0	74	AGRN	375790	37	1	981931	981931	+	Silent	SNP	A	G	G	rs2465128	byFrequency;by1000genomes																		g.chr1:981931A>G	uc001ack.1	+
chr1	982994	982994	T	C	FALSE	ATP5H	AGRN	SNP	Hom	C/C	98.7654	743.43	81	1	80	AGRN	375790	37	1	982994	982994	+	Silent	SNP	T	C	C	rs10267	byFrequency;by1000genomes																		g.chr1:982994T>C	uc001ack.1	+
chr1	984302	984302	T	C	FALSE	AGPAT1	AGRN	SNP	Het	T/C	55.9322	167.88	59	26	33	AGRN	375790	37	1	984302	984302	+	Silent	SNP	T	C	C	rs9442391	by1000genomes																		g.chr1:984302T>C	uc001ack.1	+
chr1	986443	986443	C	T	FALSE	AGPAT2	AGRN	SNP	Hom	T/T	95.8333	199.3	24	1	23	AGRN	375790	37	1	986443	986443	+	Intron	SNP	C	T	T	rs2710887	by1000genomes																		g.chr1:986443C>T	uc001ack.1	+
chr1	987200	987200	C	T	FALSE	SPTLC1	AGRN	SNP	Hom	T/T	100	1817.08	189	0	189	AGRN	375790	37	1	987200	987200	+	Intron	SNP	C	T	T	rs9803031	by1000genomes																		g.chr1:987200C>T	uc001ack.1	+
chr1	990280	990280	C	T	FALSE	SLC35A1	AGRN	SNP	Het	C/T	59.375	104.82	32	13	19	AGRN	375790	37	1	990280	990280	+	Silent	SNP	C	T	T	rs4275402	byFrequency;by1000genomes																		g.chr1:990280C>T	uc001ack.1	+
chr1	990806	990806	G	A	FALSE	SLC19A2	AGRN	SNP	Hom	A/A	100	786.45	83	0	83	AGRN	375790	37	1	990806	990806	+	3'UTR	SNP	G	A	A	rs2799073	by1000genomes																		g.chr1:990806G>A	uc001ack.1	+
chr1	1021346	1021346	A	G	FALSE	SLC34A2	C1orf159	SNP	Hom	G/G	98.75	747.39	80	1	79	C1orf159	54991	37	1	1021346	1021346	+	Silent	SNP	A	G	G	rs10907177	byFrequency;by1000genomes																		g.chr1:1021346A>G	uc001act.2	-
chr1	1026707	1026707	C	A	FALSE	TXNRD2	C1orf159	SNP	Hom	A/A	100	1346.01	141	0	141	C1orf159	54991	37	1	1026707	1026707	+	Intron	SNP	C	A	A	rs4074137	by1000genomes																		g.chr1:1026707C>A	uc001act.2	-
chr1	1026939	1026939	G	A	FALSE	MTHFS	C1orf159	SNP	Het	G/A	41.2698	96.11	63	37	26	C1orf159	54991	37	1	1026939	1026939	+	5'UTR	SNP	G	A	A	rs112399033																			g.chr1:1026939G>A	uc001act.2	-
chr1	1120377	1120377	T	A	FALSE	SLCO1B1	TTLL10	SNP	Het	T/A	41.9753	126.05	81	47	34	TTLL10	254173	37	1	1120377	1120377	+	Missense_Mutation	SNP	T	A	A	rs116321663	byFrequency;by1000genomes																		g.chr1:1120377T>A	uc001acy.2	+
chr1	1153113	1153113	G	A	FALSE	PAICS	SDF4	SNP	Het	G/A	55.6452	335.86	124	55	69	SDF4	51150	37	1	1153113	1153113	+	Intron	SNP	G	A	A	rs12036216	byFrequency;by1000genomes																		g.chr1:1153113G>A	uc001adh.3	-
chr1	1156047	1156047	T	G	FALSE	SIAT7B	SDF4	SNP	Het	T/G	39.7959	132.99	98	59	39	SDF4	51150	37	1	1156047	1156047	+	Intron	SNP	T	G	G	rs114757189	by1000genomes																		g.chr1:1156047T>G	uc001adh.3	-
chr1	1156131	1156131	T	C	FALSE	ATP5L	SDF4	SNP	Het	T/C	39.1753	127.15	97	59	38	SDF4	51150	37	1	1156131	1156131	+	Intron	SNP	T	C	C	rs2887286	by1000genomes																		g.chr1:1156131T>C	uc001adh.3	-
chr1	1158631	1158631	A	G	FALSE	PMVK	SDF4	SNP	Hom	G/G	100	1027.47	107	0	107	SDF4	51150	37	1	1158631	1158631	+	Silent	SNP	A	G	G	rs6603781	byFrequency;by1000genomes																		g.chr1:1158631A>G	uc001adh.3	-
chr1	1178245	1178245	C	T	FALSE	B3GNT1	FAM132A	SNP	Het	C/T	47.8261	272.15	138	72	66	FAM132A	388581	37	1	1178245	1178245	+	Silent	SNP	C	T	T	rs11260566	byFrequency;by1000genomes																		g.chr1:1178245C>T	uc001adl.1	-
chr1	1178482	1178482	A	G	FALSE	EBP	FAM132A	SNP	Het	A/G	36.4341	141.2	129	82	47	FAM132A	388581	37	1	1178482	1178482	+	Missense_Mutation	SNP	A	G	G	rs78555129	byFrequency;by1000genomes																		g.chr1:1178482A>G	uc001adl.1	-
chr1	1178925	1178925	G	A	FALSE	FUT9	FAM132A	SNP	Het	G/A	69.8925	401.11	93	28	65	FAM132A	388581	37	1	1178925	1178925	+	Missense_Mutation	SNP	G	A	A	rs12093154	by1000genomes																		g.chr1:1178925G>A	uc001adl.1	-
chr1	1179800	1179800	G	A	FALSE	ADCY1	FAM132A	SNP	Het	G/A	64.8438	477.31	128	45	83	FAM132A	388581	37	1	1179800	1179800	+	Silent	SNP	G	A	A	rs115586508	byFrequency;by1000genomes																		g.chr1:1179800G>A	uc001adl.1	-
chr1	1196863	1196863	T	C	FALSE	SLC12A7	LOC100128842	SNP	Hom	C/C	100	170.86	18	0	18	LOC100128842	100128842	37	1	1196863	1196863	+	Missense_Mutation	SNP	T	C	C	rs6659787	by1000genomes																		g.chr1:1196863T>C	uc010nyh.1	-
chr1	1226348	1226348	C	G	FALSE	AHCYL1	SCNN1D	SNP	Hom	G/G	96.7742	267.71	31	1	30	SCNN1D	6339	37	1	1226348	1226348	+	Intron	SNP	C	G	G	rs586965	by1000genomes																		g.chr1:1226348C>G	uc001adu.1	+
chr1	1226690	1226690	C	T	FALSE	SLC17A3	SCNN1D	SNP	Het	C/T	63.6364	84.2	22	8	14	SCNN1D	6339	37	1	1226690	1226690	+	Silent	SNP	C	T	T	rs114720027	byFrequency;by1000genomes																		g.chr1:1226690C>T	uc001adu.1	+
chr1	1226757	1226757	G	A	FALSE	MTHFD2	SCNN1D	SNP	Het	G/A	54.5455	119.08	44	20	24	SCNN1D	6339	37	1	1226757	1226757	+	Missense_Mutation	SNP	G	A	A	rs6690013	byFrequency;by1000genomes																		g.chr1:1226757G>A	uc001adu.1	+
chr1	1226889	1226889	G	A	FALSE	ADCY2	SCNN1D	SNP	Het	G/A	52.7273	271.38	110	52	58	SCNN1D	6339	37	1	1226889	1226889	+	Missense_Mutation	SNP	G	A	A	rs609805	byFrequency;by1000genomes																		g.chr1:1226889G>A	uc001adu.1	+
chr1	1231656	1231656	G	A	FALSE	FTHFD	ACAP3	SNP	Het	G/A	57.6923	78.87	26	11	15	ACAP3	116983	37	1	1231656	1231656	+	Silent	SNP	G	A	A	rs1749951	byFrequency;by1000genomes																		g.chr1:1231656G>A	uc001aeb.2	-
chr1	1235604	1235604	G	A	FALSE	FTCD	ACAP3	SNP	Het	G/A	38.6364	60.01	44	27	17	ACAP3	116983	37	1	1235604	1235604	+	Intron	SNP	G	A	A	rs75245886	by1000genomes																		g.chr1:1235604G>A	uc001aeb.2	-
chr1	1242707	1242707	A	G	FALSE	PDE10A	ACAP3	SNP	Het	A/G	70.3704	122.72	27	8	19	ACAP3	116983	37	1	1242707	1242707	+	Intron	SNP	A	G	G	rs2274262	by1000genomes																		g.chr1:1242707A>G	uc001aeb.2	-
chr1	1246004	1246004	A	G	FALSE	CYP46A1	PUSL1	SNP	Het	A/G	41.8367	149.9	98	57	41	PUSL1	126789	37	1	1246004	1246004	+	Intron	SNP	A	G	G	rs2296474	by1000genomes																		g.chr1:1246004A>G	uc001aed.2	+
chr1	1254436	1254436	A	G	FALSE	SLC26A1	CPSF3L	SNP	Het	A/G	52.9412	251.53	102	48	54	CPSF3L	54973	37	1	1254436	1254436	+	Intron	SNP	A	G	G	rs1886773	by1000genomes																		g.chr1:1254436A>G	uc001aee.1	-
chr1	1254443	1254443	G	A	FALSE	HCST	CPSF3L	SNP	Het	G/A	47.4227	190.84	97	51	46	CPSF3L	54973	37	1	1254443	1254443	+	Intron	SNP	G	A	A	rs1886772	by1000genomes																		g.chr1:1254443G>A	uc001aee.1	-
chr1	1254841	1254841	C	G	FALSE	ME3	CPSF3L	SNP	Het	C/G	47.0588	70.34	34	18	16	CPSF3L	54973	37	1	1254841	1254841	+	Silent	SNP	C	G	G	rs10907179	byFrequency;by1000genomes																		g.chr1:1254841C>G	uc001aee.1	-
chr1	1263144	1263144	G	A	FALSE	ADCY3	GLTPD1	SNP	Het	G/A	56	144.69	50	22	28	GLTPD1	80772	37	1	1263144	1263144	+	3'UTR	SNP	G	A	A	rs307350	byFrequency;by1000genomes																		g.chr1:1263144G>A	uc001aeo.2	+
chr1	1269554	1269554	T	C	FALSE	MAN1A2	TAS1R3	SNP	Het	T/C	51.2195	101.35	41	20	21	TAS1R3	83756	37	1	1269554	1269554	+	Missense_Mutation	SNP	T	C	C	rs307377	byFrequency;by1000genomes																		g.chr1:1269554T>C	uc010nyk.1	+
chr1	1273116	1273116	A	G	FALSE	BAT8	DVL1	SNP	Het	A/G	68.4783	758.42	184	58	126	DVL1	1855	37	1	1273116	1273116	+	Intron	SNP	A	G	G	rs307371	by1000genomes																		g.chr1:1273116A>G	uc001aer.3	-
chr1	1277533	1277533	T	C	FALSE	PRDX3	DVL1	SNP	Hom	C/C	100	951.74	102	0	102	DVL1	1855	37	1	1277533	1277533	+	Silent	SNP	T	C	C	rs307362	byFrequency;by1000genomes																		g.chr1:1277533T>C	uc001aer.3	-
chr1	1310074	1310074	C	G	FALSE	STARD3	AURKAIP1	SNP	Het	C/G	40.4762	111.64	84	50	34	AURKAIP1	54998	37	1	1310074	1310074	+	Intron	SNP	C	G	G	rs2765035	by1000genomes																		g.chr1:1310074C>G	uc001afb.1	-
chr1	1354594	1354594	A	G	FALSE	ZAP128	ANKRD65	SNP	Het	A/G	51.3514	90.88	37	18	19	LOC441869	441869	37	1	1354594	1354594	+	Silent	SNP	A	G	G	rs3766165	by1000genomes																		g.chr1:1354594A>G	uc010nyo.1	-
chr1	1361555	1361555	T	C	FALSE	UQCR	TMEM88B	SNP	Het	T/C	52.381	106.41	42	20	22	TMEM88B	643965	37	1	1361555	1361555	+	Silent	SNP	T	C	C	rs1695848	by1000genomes																		g.chr1:1361555T>C	uc010nyp.1	+
chr1	1361633	1361633	G	A	FALSE	SLC38A3	TMEM88B	SNP	Het	G/A	69.2308	58.01	13	4	9	TMEM88B	643965	37	1	1361633	1361633	+	Silent	SNP	G	A	A	rs12022947	by1000genomes																		g.chr1:1361633G>A	uc010nyp.1	+
chr1	1361641	1361641	C	T	FALSE	SDS	TMEM88B	SNP	Hom	T/T	100	148.87	16	0	16	TMEM88B	643965	37	1	1361641	1361641	+	Missense_Mutation	SNP	C	T	T	rs12030806	by1000genomes																		g.chr1:1361641C>T	uc010nyp.1	+
chr1	1375947	1375947	T	G	FALSE	SLC27A5	VWA1	SNP	Het	T/G	51.0417	219.8	96	47	49	VWA1	64856	37	1	1375947	1375947	+	3'UTR	SNP	T	G	G	rs13683	by1000genomes																		g.chr1:1375947T>G	uc001afs.2	+
chr1	1376214	1376214	C	G	FALSE	SLC27A4	VWA1	SNP	Hom	G/G	100	415.43	44	0	44	Unknown	0	37	1	1376214	1376214	+	IGR	SNP	C	G	G	rs1240698	by1000genomes																		g.chr1:1376214C>G
chr1	1376567	1376567	A	G	FALSE	SLC27A3	VWA1	SNP	Het	A/G	62.7119	210.32	59	22	37	Unknown	0	37	1	1376567	1376567	+	IGR	SNP	A	G	G	rs1240697	by1000genomes																		g.chr1:1376567A>G
chr1	1377535	1377535	G	A	FALSE	SLC27A2	VWA1	SNP	Het	G/A	30.9524	66.61	84	58	26	Unknown	0	37	1	1377535	1377535	+	IGR	SNP	G	A	A	rs78727284	by1000genomes																		g.chr1:1377535G>A
chr1	1378173	1378173	G	A	FALSE	CHAT	VWA1	SNP	Het	G/A	67.1233	292.96	73	24	49	Unknown	0	37	1	1378173	1378173	+	IGR	SNP	G	A	A	rs711180	by1000genomes																		g.chr1:1378173G>A
chr1	1387764	1387764	G	A	FALSE	B3GNT6	ATAD3C	SNP	Het	G/A	48.6486	447.13	222	114	108	ATAD3C	219293	37	1	1387764	1387764	+	Missense_Mutation	SNP	G	A	A	rs9793256	by1000genomes																		g.chr1:1387764G>A	uc001aft.2	+
chr1	1390875	1390875	C	T	FALSE	SLC35D2	ATAD3C	SNP	Het	C/T	60	239.38	75	30	45	ATAD3C	219293	37	1	1390875	1390875	+	Silent	SNP	C	T	T	rs1781147	by1000genomes																		g.chr1:1390875C>T	uc001aft.2	+
chr1	1413948	1413948	T	C	FALSE	AKR1C4	ATAD3B	SNP	Het	T/C	39.5349	63.18	43	26	17	ATAD3B	83858	37	1	1413948	1413948	+	Intron	SNP	T	C	C	rs147728577	by1000genomes																		g.chr1:1413948T>C	uc001afv.2	+
chr1	1418004	1418004	T	C	FALSE	ADCY5	ATAD3B	SNP	Het	T/C	40.3226	249.35	186	111	75	ATAD3B	83858	37	1	1418004	1418004	+	Intron	SNP	T	C	C	rs819972																			g.chr1:1418004T>C	uc001afv.2	+
chr1	1421157	1421157	G	A	FALSE	HIBADH	ATAD3B	SNP	Het	G/A	33.8983	60.43	59	39	20	ATAD3B	83858	37	1	1421157	1421157	+	Intron	SNP	G	A	A	rs1622213	by1000genomes																		g.chr1:1421157G>A	uc001afv.2	+
chr1	1421991	1421991	G	A	FALSE	SLC7A9	ATAD3B	SNP	Het	G/A	25	23.92	40	30	10	ATAD3B	83858	37	1	1421991	1421991	+	Missense_Mutation	SNP	G	A	A	rs860213	by1000genomes																		g.chr1:1421991G>A	uc001afv.2	+
chr1	1423267	1423267	A	G	FALSE	NUDT5	ATAD3B	SNP	Het	A/G	53.4483	150.06	58	27	31	ATAD3B	83858	37	1	1423267	1423267	+	Silent	SNP	A	G	G	rs819977	byFrequency;by1000genomes																		g.chr1:1423267A>G	uc001afv.2	+
chr1	1425700	1425700	T	C	FALSE	CHIT1	ATAD3B	SNP	Het	T/C	46.6667	281.05	150	80	70	ATAD3B	83858	37	1	1425700	1425700	+	Silent	SNP	T	C	C	rs819980	byFrequency;by1000genomes																		g.chr1:1425700T>C	uc001afv.2	+
chr1	1430985	1430985	C	T	FALSE	TREH	ATAD3B	SNP	Het	C/T	62.5	331.33	96	36	60	ATAD3B	83858	37	1	1430985	1430985	+	Missense_Mutation	SNP	C	T	T	rs139902189	byFrequency;by1000genomes																		g.chr1:1430985C>T	uc001afv.2	+
chr1	1451380	1451380	T	C	FALSE	SLC2A6	ATAD3A	SNP	Het	T/C	42.5	124.41	80	46	34	ATAD3A	55210	37	1	1451380	1451380	+	Intron	SNP	T	C	C	rs9439458	by1000genomes																		g.chr1:1451380T>C	uc001afz.1	+
chr1	1551927	1551927	T	C	FALSE	INMT	MIB2	SNP	Het	T/C	48.4211	194.53	95	49	46	MIB2	142678	37	1	1551927	1551927	+	Missense_Mutation	SNP	T	C	C	rs7418389	by1000genomes																		g.chr1:1551927T>C	uc001agg.2	+
chr1	1558792	1558792	T	C	FALSE	CHK	MIB2	SNP	Hom	C/C	100	376.03	39	0	39	MIB2	142678	37	1	1558792	1558792	+	Missense_Mutation	SNP	T	C	C	rs12755088	by1000genomes																		g.chr1:1558792T>C	uc001agg.2	+
chr1	1562437	1562437	C	G	FALSE	ADCY6	MIB2	SNP	Het	C/G	36.25	91.15	80	51	29	MIB2	142678	37	1	1562437	1562437	+	Intron	SNP	C	G	G	rs28510084	by1000genomes																		g.chr1:1562437C>G	uc001agg.2	+
chr1	1562536	1562536	G	A	FALSE	CHKL	MIB2	SNP	Het	G/A	29.3333	53.61	75	53	22	MIB2	142678	37	1	1562536	1562536	+	Silent	SNP	G	A	A	rs11544452	by1000genomes																		g.chr1:1562536G>A	uc001agg.2	+
chr1	1588670	1588670	G	A	FALSE	PROSC	CDK11A	SNP	Het	G/A	32.6531	124.2	147	99	48	CDK11B	984	37	1	1588670	1588670	+	Intron	SNP	G	A	A	rs35555828																			g.chr1:1588670G>A	uc001agv.1	-
chr1	1588717	1588717	G	A	FALSE	GALNT6	CDK11A	SNP	Het	G/A	30.5085	124.24	177	123	54	CDK11B	984	37	1	1588717	1588717	+	Intron	SNP	G	A	A	rs61774959	by1000genomes																		g.chr1:1588717G>A	uc001agv.1	-
chr1	1588737	1588737	C	T	FALSE	GALNT5	CDK11A	SNP	Het	C/T	30.6358	122.74	173	120	53	CDK11B	984	37	1	1588737	1588737	+	Intron	SNP	C	T	T	rs61776760	by1000genomes																		g.chr1:1588737C>T	uc001agv.1	-
chr1	1588743	1588743	A	T	FALSE	CA5B	CDK11A	SNP	Het	A/T	29.0909	103.28	165	117	48	CDK11B	984	37	1	1588743	1588743	+	Intron	SNP	A	T	T	rs61776761																			g.chr1:1588743A>T	uc001agv.1	-
chr1	1599812	1599812	C	T	FALSE	SAT2	SLC35E2B	SNP	Het	C/T	36.8421	29	19	12	7	SLC35E2B	728661	37	1	1599812	1599812	+	Missense_Mutation	SNP	C	T	T	rs12729295	by1000genomes																		g.chr1:1599812C>T	uc001ahf.3	-
chr1	1599888	1599888	A	G	FALSE	MAN1B1	SLC35E2B	SNP	Het	A/G	83.3333	303.48	48	8	40	SLC35E2B	728661	37	1	1599888	1599888	+	Silent	SNP	A	G	G	rs2072923	by1000genomes																		g.chr1:1599888A>G	uc001ahf.3	-
chr1	1635004	1635004	T	C	FALSE	SLC6A14	CDK11A	SNP	Hom	C/C	100	939.49	99	0	99	CDK11A	728642	37	1	1635004	1635004	+	Silent	SNP	T	C	C	rs874516	by1000genomes																		g.chr1:1635004T>C	uc009vks.2	-
chr1	1635749	1635749	C	A	FALSE	RWDD2	CDK11A	SNP	Hom	A/A	97.7273	388.59	44	1	43	CDK11A	728642	37	1	1635749	1635749	+	Silent	SNP	C	A	A	rs55880629	by1000genomes																		g.chr1:1635749C>A	uc009vks.2	-
chr1	1636044	1636044	G	A	FALSE	RDH13	CDK11A	SNP	Hom	A/A	100	202.26	22	0	22	CDK11A	728642	37	1	1636044	1636044	+	Silent	SNP	G	A	A	rs1059822	by1000genomes																		g.chr1:1636044G>A	uc009vks.2	-
chr1	1636274	1636274	C	T	FALSE	MGAT4B	CDK11A	SNP	Hom	T/T	100	865.21	91	0	91	CDK11A	728642	37	1	1636274	1636274	+	Nonsense_Mutation	SNP	C	T	T	rs2179381	by1000genomes																		g.chr1:1636274C>T	uc010nyt.1	-
chr1	1647814	1647814	T	C	FALSE	CYP4F8	CDK11A	SNP	Het	T/C	53.5032	390.54	157	73	84	CDK11B	984	37	1	1647814	1647814	+	Silent	SNP	T	C	C	rs72901775	by1000genomes																		g.chr1:1647814T>C	uc001agv.1	-
chr1	1647871	1647871	T	C	FALSE	B4GALT7	CDK11A	SNP	Het	T/C	51.938	304.74	129	62	67	CDK11B	984	37	1	1647871	1647871	+	Silent	SNP	T	C	C	rs72909014	by1000genomes																		g.chr1:1647871T>C	uc001agv.1	-
chr1	1650787	1650787	T	C	FALSE	ADCY7	CDK11A	SNP	Het	T/C	50	89.03	38	19	19	CDK11B	984	37	1	1650787	1650787	+	Missense_Mutation	SNP	T	C	C	rs1137003																			g.chr1:1650787T>C	uc001agv.1	-
chr1	1650797	1650797	A	G	FALSE	PLCD3	CDK11A	SNP	Het	A/G	48.7805	92.31	41	21	20	CDK11B	984	37	1	1650797	1650797	+	Missense_Mutation	SNP	A	G	G	rs1059830																			g.chr1:1650797A>G	uc001agv.1	-
chr1	1650801	1650801	T	C	FALSE	SLCO2B1	CDK11A	SNP	Het	T/C	46.6667	90	45	24	21	CDK11B	984	37	1	1650801	1650801	+	Silent	SNP	T	C	C	rs1137004																			g.chr1:1650801T>C	uc001agv.1	-
chr1	1650807	1650807	T	C	FALSE	D4ST1	CDK11A	SNP	Het	T/C	45.8333	92.71	48	26	22	CDK11B	984	37	1	1650807	1650807	+	Silent	SNP	T	C	C	rs1137005	by1000genomes																		g.chr1:1650807T>C	uc001agv.1	-
chr1	1650832	1650832	A	G	FALSE	MGAT4A	CDK11A	SNP	Het	A/G	51.5152	156.33	66	32	34	CDK11B	984	37	1	1650832	1650832	+	Missense_Mutation	SNP	A	G	G	rs72909030	by1000genomes																		g.chr1:1650832A>G	uc001agv.1	-
chr1	1650845	1650845	G	A	FALSE	MGC9564	CDK11A	SNP	Het	G/A	41.5584	116.59	77	45	32	CDK11B	984	37	1	1650845	1650845	+	Missense_Mutation	SNP	G	A	A	rs1059831	by1000genomes																		g.chr1:1650845G>A	uc001agv.1	-
chr1	1683565	1683565	G	A	FALSE	MGLL	NADK	SNP	Het	G/A	38.5417	116.13	96	59	37	NADK	65220	37	1	1683565	1683565	+	3'UTR	SNP	G	A	A	rs17162846	by1000genomes																		g.chr1:1683565G>A	uc009vkw.2	-
chr1	1684472	1684472	C	T	FALSE	ODC-p	NADK	SNP	Het	C/T	30	59.77	80	56	24	NADK	65220	37	1	1684472	1684472	+	Silent	SNP	C	T	T	rs7407	byFrequency;by1000genomes																		g.chr1:1684472C>T	uc009vkw.2	-
chr1	1686040	1686040	G	T	FALSE	BCLP	NADK	SNP	Het	G/T	50.4274	259.07	117	58	59	NADK	65220	37	1	1686040	1686040	+	Missense_Mutation	SNP	G	T	T	rs4751	byFrequency;by1000genomes																		g.chr1:1686040G>T	uc009vkw.2	-
chr1	1823922	1823922	A	G	FALSE	ADCY8	CR606168	SNP	Hom	G/G	100	652.03	68	0	68	GNB1	2782	37	1	1823922	1823922	+	5'Flank	SNP	A	G	G	rs6688000	by1000genomes																		g.chr1:1823922A>G	uc001aif.2	-
chr1	1846765	1846765	G	A	FALSE	TXNRD3	CALML6	SNP	Het	G/A	41	145.38	100	59	41	CALML6	163688	37	1	1846765	1846765	+	Intron	SNP	G	A	A	rs2247560	by1000genomes																		g.chr1:1846765G>A	uc001aih.1	+
chr1	1849529	1849529	A	G	FALSE	SLC2A13	TMEM52	SNP	Het	A/G	47.5309	313.5	162	85	77	TMEM52	339456	37	1	1849529	1849529	+	Missense_Mutation	SNP	A	G	G	rs28640257	byFrequency;by1000genomes																		g.chr1:1849529A>G	uc001aij.2	-
chr1	1854109	1854109	A	G	FALSE	GALNT13	C1orf222	SNP	Het	A/G	33.8983	60.41	59	39	20	Unknown	0	37	1	1854109	1854109	+	Silent	SNP	A	G	G	rs2803348	byFrequency;by1000genomes																		g.chr1:1854109A>G	uc001aik.2	-
chr1	1859131	1859131	C	T	FALSE	ADCY9	C1orf222	SNP	Het	C/T	53.6585	408.14	164	76	88	Unknown	0	37	1	1859131	1859131	+	5'Flank	SNP	C	T	T	rs4648734	by1000genomes																		g.chr1:1859131C>T	uc001aik.2	-
chr1	1861582	1861582	C	T	FALSE	SLC26A9	C1orf222	SNP	Het	C/T	44.4444	286.65	171	95	76	Unknown	0	37	1	1861582	1861582	+	5'Flank	SNP	C	T	T	rs2803295	by1000genomes																		g.chr1:1861582C>T	uc001aik.2	-
chr1	1873514	1873514	A	G	FALSE	SLC26A7	C1orf222	SNP	Het	A/G	36.3636	43.34	33	21	12	Unknown	0	37	1	1873514	1873514	+	IGR	SNP	A	G	G	rs2803326	by1000genomes																		g.chr1:1873514A>G
chr1	1873525	1873525	T	C	FALSE	CKB	C1orf222	SNP	Het	T/C	31.0345	29.12	29	20	9	Unknown	0	37	1	1873525	1873525	+	IGR	SNP	T	C	C	rs2803327	by1000genomes																		g.chr1:1873525T>C
chr1	1875858	1875858	C	G	FALSE	SLC25A26	C1orf222	SNP	Het	C/G	37.5	62.26	48	30	18	Unknown	0	37	1	1875858	1875858	+	IGR	SNP	C	G	G	rs2803336	by1000genomes																		g.chr1:1875858C>G
chr1	1875859	1875859	A	G	FALSE	SLC5A11	C1orf222	SNP	Het	A/G	37.5	62.26	48	30	18	Unknown	0	37	1	1875859	1875859	+	IGR	SNP	A	G	G	rs2803337	by1000genomes																		g.chr1:1875859A>G
chr1	1886859	1886859	C	T	FALSE	CKM	KIAA1751	SNP	Het	C/T	67.5	169.65	40	13	27	KIAA1751	85452	37	1	1886859	1886859	+	3'UTR	SNP	C	T	T	rs3795290	by1000genomes																		g.chr1:1886859C>T	uc001aim.1	-
chr1	1887019	1887019	A	G	FALSE	CKMT1B	C1orf222	SNP	Hom	G/G	100	575.55	60	0	60	KIAA1751	85452	37	1	1887019	1887019	+	Nonstop_Mutation	SNP	A	G	G	rs28548017	by1000genomes																		g.chr1:1887019A>G	uc001aim.1	-
chr1	1887245	1887245	G	A	FALSE	CKMT2	C1orf222	SNP	Het	G/A	50	115.51	52	26	26	KIAA1751	85452	37	1	1887245	1887245	+	Silent	SNP	G	A	A	rs28575980	by1000genomes																		g.chr1:1887245G>A	uc001aim.1	-
chr1	1888193	1888193	C	A	FALSE	MOGAT1	C1orf222	SNP	Het	C/A	46.2963	390.55	216	116	100	KIAA1751	85452	37	1	1888193	1888193	+	Missense_Mutation	SNP	C	A	A	rs3820011	by1000genomes																		g.chr1:1888193C>A	uc001aim.1	-
chr1	1896440	1896440	G	A	FALSE	BUCS1	C1orf222	SNP	Het	G/A	50.4673	239.37	107	53	54	KIAA1751	85452	37	1	1896440	1896440	+	Silent	SNP	G	A	A	rs16824585	by1000genomes																		g.chr1:1896440G>A	uc001aim.1	-
chr1	1900232	1900232	T	C	FALSE	SLC26A8	C1orf222	SNP	Het	T/C	58.2677	378.33	127	53	74	KIAA1751	85452	37	1	1900232	1900232	+	Missense_Mutation	SNP	T	C	C	rs16824588	by1000genomes																		g.chr1:1900232T>C	uc001aim.1	-
chr1	1916890	1916890	C	T	FALSE	SLC16A10	C1orf222	SNP	Hom	T/T	100	801.43	84	0	84	KIAA1751	85452	37	1	1916890	1916890	+	Silent	SNP	C	T	T	rs3795280	by1000genomes																		g.chr1:1916890C>T	uc001aim.1	-
chr1	1957037	1957037	T	C	FALSE	GALNTL2	GABRD	SNP	Het	T/C	55.3571	145.95	56	25	31	GABRD	2563	37	1	1957037	1957037	+	Silent	SNP	T	C	C	rs2229110	byFrequency;by1000genomes																		g.chr1:1957037T>C	uc001aip.2	+
chr1	1960674	1960674	C	T	FALSE	IHPK3	GABRD	SNP	Het	C/T	70.4082	434.62	98	29	69	GABRD	2563	37	1	1960674	1960674	+	Silent	SNP	C	T	T	rs28408173	byFrequency;by1000genomes																		g.chr1:1960674C>T	uc001aip.2	+
chr1	2113266	2113266	G	A	FALSE	CLC	PRKCZ	SNP	Het	G/A	50	139.97	62	31	31	PRKCZ	5590	37	1	2113266	2113266	+	Intron	SNP	G	A	A	rs262689	by1000genomes																		g.chr1:2113266G>A	uc001aiq.2	+
chr1	2113565	2113565	T	G	FALSE	COMTD1	hCG_1770745	SNP	Het	T/G	50.4425	250.45	113	56	57	PRKCZ	5590	37	1	2113565	2113565	+	Intron	SNP	T	G	G	rs262688	by1000genomes																		g.chr1:2113565T>G	uc001aiq.2	+
chr1	2144788	2144788	A	G	FALSE	TPH2	AL590822.1	SNP	Het	A/G	51.5789	221.54	95	46	49	Unknown	0	37	1	2144788	2144788	+	IGR	SNP	A	G	G	rs262695	by1000genomes																		g.chr1:2144788A>G
chr1	2144982	2144982	G	T	FALSE	AK7	AL590822.1	SNP	Hom	T/T	100	988.09	105	0	105	Unknown	0	37	1	2144982	2144982	+	IGR	SNP	G	T	T	rs2480714	by1000genomes																		g.chr1:2144982G>T
chr1	2145251	2145251	C	G	FALSE	ADSSL1	AL590822.1	SNP	Het	C/G	79.1667	134.46	24	5	19	Unknown	0	37	1	2145251	2145251	+	IGR	SNP	C	G	G	rs139562307	by1000genomes																		g.chr1:2145251C>G
chr1	2340200	2340200	T	C	FALSE	SLC24A4	PEX10	SNP	Hom	C/C	100	566.74	60	0	60	PEX10	5192	37	1	2340200	2340200	+	Silent	SNP	T	C	C	rs2494598	byFrequency;by1000genomes																		g.chr1:2340200T>C	uc001ajh.2	-
chr1	2340212	2340212	G	A	FALSE	ADH1A	PEX10	SNP	Het	G/A	52.5424	148.2	59	28	31	PEX10	5192	37	1	2340212	2340212	+	Silent	SNP	G	A	A	rs1143016	byFrequency;by1000genomes																		g.chr1:2340212G>A	uc001ajh.2	-
chr1	2399119	2399119	A	G	FALSE	CANT1	PLCH2	SNP	Het	A/G	51.5625	438.41	192	93	99	Unknown	0	37	1	2399119	2399119	+	IGR	SNP	A	G	G	rs2494632	by1000genomes																		g.chr1:2399119A>G
chr1	2430617	2430617	C	T	FALSE	FLJ32499	PLCH2	SNP	Het	C/T	42.5287	137	87	50	37	PLCH2	9651	37	1	2430617	2430617	+	Silent	SNP	C	T	T	rs2296442	by1000genomes																		g.chr1:2430617C>T	uc001aji.1	+
chr1	2433900	2433900	C	T	FALSE	SLC43A2	PLCH2	SNP	Het	C/T	50	37.17	14	7	7	PLCH2	9651	37	1	2433900	2433900	+	Intron	SNP	C	T	T	rs12736998	by1000genomes																		g.chr1:2433900C>T	uc001aji.1	+
chr1	2444414	2444414	G	A	TRUE	ADH1B	PANK4	SNP	Het	G/A	45.7565	471.57	271	147	124	PANK4	55229	37	1	2444414	2444414	+	Missense_Mutation	SNP	G	A	A	rs7535528	byFrequency;by1000genomes																		g.chr1:2444414G>A	uc001ajm.1	-
chr1	2452569	2452569	T	C	TRUE	SLC5A10	PANK4	SNP	Het	T/C	49.2647	286.63	136	69	67	PANK4	55229	37	1	2452569	2452569	+	Silent	SNP	T	C	C	rs2985862	byFrequency;by1000genomes																		g.chr1:2452569T>C	uc001ajm.1	-
chr1	2458010	2458010	G	C	TRUE	COX6B2	PANK4	SNP	Het	G/C	54.75	1023.66	400	181	219	PANK4	55229	37	1	2458010	2458010	+	Missense_Mutation	SNP	G	C	C	rs143275045	byFrequency;by1000genomes																		g.chr1:2458010G>C	uc001ajm.1	-
chr1	2560882	2560882	G	A	FALSE	ADH1C	MMEL1	SNP	Hom	A/A	100	571.25	59	0	59	MMEL1	79258	37	1	2560882	2560882	+	Silent	SNP	G	A	A	rs4648658	by1000genomes																		g.chr1:2560882G>A	uc001ajy.2	-
chr1	2560903	2560903	T	G	FALSE	CPT1C	MMEL1	SNP	Hom	G/G	100	491.33	52	0	52	MMEL1	79258	37	1	2560903	2560903	+	Silent	SNP	T	G	G	rs4648659	by1000genomes																		g.chr1:2560903T>G	uc001ajy.2	-
chr1	2573199	2573199	A	G	FALSE	NDUFA11	TTC34	SNP	Hom	G/G	100	447.31	47	0	47	Unknown	0	37	1	2573199	2573199	+	IGR	SNP	A	G	G	rs4648662	by1000genomes																		g.chr1:2573199A>G
chr1	2938989	2938989	G	A	FALSE	B3GALT6	ACTRT2	SNP	Hom	A/A	100	1752.96	184	0	184	ACTRT2	140625	37	1	2938989	2938989	+	Missense_Mutation	SNP	G	A	A	rs3795263	byFrequency;by1000genomes																		g.chr1:2938989G>A	uc001ajz.2	+
chr1	2983963	2983963	G	A	FALSE	ADH4	FLJ42875	SNP	Het	G/A	75.7576	339.44	66	16	50	FLJ42875	440556	37	1	2983963	2983963	+	Missense_Mutation	SNP	G	A	A	rs2297828	by1000genomes																		g.chr1:2983963G>A	uc010nzg.1	-
chr1	3301721	3301721	C	T	FALSE	ATP6V1G3	PRDM16	SNP	Hom	T/T	98	459.77	50	1	49	PRDM16	63976	37	1	3301721	3301721	+	Silent	SNP	C	T	T	rs2282198	by1000genomes																		g.chr1:3301721C>T	uc001akf.2	+
chr1	3312914	3312914	T	G	FALSE	ADH5	PRDM16	SNP	Hom	G/G	100	426.75	45	0	45	PRDM16	63976	37	1	3312914	3312914	+	Intron	SNP	T	G	G	rs871822	by1000genomes																		g.chr1:3312914T>G	uc001akf.2	+
chr1	3328358	3328358	T	C	FALSE	CDC91L1	PRDM16	SNP	Hom	C/C	100	183.13	19	0	19	PRDM16	63976	37	1	3328358	3328358	+	Missense_Mutation	SNP	T	C	C	rs870124	by1000genomes																		g.chr1:3328358T>C	uc001akf.2	+
chr1	3394456	3394456	T	C	FALSE	NEU4	ARHGEF16	SNP	Hom	C/C	97.6744	378.26	43	1	42	ARHGEF16	27237	37	1	3394456	3394456	+	Silent	SNP	T	C	C	rs4638054	byFrequency;by1000genomes																		g.chr1:3394456T>C	uc001akg.3	+
chr1	3395174	3395174	C	A	FALSE	AADAC	ARHGEF16	SNP	Hom	A/A	100	116.19	13	0	13	ARHGEF16	27237	37	1	3395174	3395174	+	Silent	SNP	C	A	A	rs61734742	byFrequency;by1000genomes																		g.chr1:3395174C>A	uc001akg.3	+
chr1	3410581	3410581	G	A	FALSE	ADH6	MEGF6	SNP	Hom	A/A	100	577.08	61	0	61	MEGF6	1953	37	1	3410581	3410581	+	Missense_Mutation	SNP	G	A	A	rs61746168	by1000genomes																		g.chr1:3410581G>A	uc001akl.2	-
chr1	3410644	3410644	A	G	FALSE	ACMSD	MEGF6	SNP	Hom	G/G	100	623.1	66	0	66	MEGF6	1953	37	1	3410644	3410644	+	Missense_Mutation	SNP	A	G	G	rs61742508	by1000genomes																		g.chr1:3410644A>G	uc001akl.2	-
chr1	3411184	3411184	G	A	FALSE	MDH1B	MEGF6	SNP	Hom	A/A	100	116.19	13	0	13	MEGF6	1953	37	1	3411184	3411184	+	Silent	SNP	G	A	A	rs78747258	byFrequency;by1000genomes																		g.chr1:3411184G>A	uc001akl.2	-
chr1	3421897	3421897	A	G	FALSE	ADH7	MEGF6	SNP	Hom	G/G	100	210.67	23	0	23	MEGF6	1953	37	1	3421897	3421897	+	Missense_Mutation	SNP	A	G	G	rs2821008	by1000genomes																		g.chr1:3421897A>G	uc001akl.2	-
chr1	3427351	3427351	A	G	FALSE	COMT	MEGF6	SNP	Hom	G/G	100	620.57	65	0	65	MEGF6	1953	37	1	3427351	3427351	+	Silent	SNP	A	G	G	rs2821000	by1000genomes																		g.chr1:3427351A>G	uc001akl.2	-
chr1	3428160	3428160	T	G	FALSE	FLJ31300	MEGF6	SNP	Hom	G/G	100	385.44	41	0	41	MEGF6	1953	37	1	3428160	3428160	+	Silent	SNP	T	G	G	rs2820999	by1000genomes																		g.chr1:3428160T>G	uc001akl.2	-
chr1	3496479	3496479	T	C	FALSE	ADK	MEGF6	SNP	Hom	C/C	100	210.68	23	0	23	MEGF6	1953	37	1	3496479	3496479	+	Missense_Mutation	SNP	T	C	C	rs2794340	by1000genomes																		g.chr1:3496479T>C	uc001akl.2	-
chr1	3545592	3545592	G	A	FALSE	COX4I1	TPRG1L	SNP	Hom	A/A	100	147.38	16	0	16	TPRG1L	127262	37	1	3545592	3545592	+	3'UTR	SNP	G	A	A	rs41315304	by1000genomes																		g.chr1:3545592G>A	uc001akm.2	+
chr1	3548136	3548136	T	C	FALSE	GNPDA2	WRAP73	SNP	Hom	C/C	100	201.64	22	0	22	WDR8	49856	37	1	3548136	3548136	+	Silent	SNP	T	C	C	rs2760321	byFrequency;by1000genomes																		g.chr1:3548136T>C	uc001ako.2	-
chr1	3548832	3548832	G	C	FALSE	COX5B	WRAP73	SNP	Hom	C/C	100	306.11	33	0	33	WDR8	49856	37	1	3548832	3548832	+	Missense_Mutation	SNP	G	C	C	rs2760320	byFrequency;by1000genomes																		g.chr1:3548832G>C	uc001ako.2	-
chr1	3753136	3753136	A	T	FALSE	COX6A1	CEP104	SNP	Hom	T/T	100	467.1	48	0	48	KIAA0562	9731	37	1	3753136	3753136	+	Missense_Mutation	SNP	A	T	T	rs2275824	byFrequency;by1000genomes																		g.chr1:3753136A>T	uc001aky.2	-
chr1	3755675	3755675	T	C	FALSE	COX6A2	CEP104	SNP	Hom	C/C	100	312.95	34	0	34	KIAA0562	9731	37	1	3755675	3755675	+	Silent	SNP	T	C	C	rs1891941	byFrequency;by1000genomes																		g.chr1:3755675T>C	uc001aky.2	-
chr1	3759784	3759784	A	G	FALSE	COX6B1	CEP104	SNP	Hom	G/G	100	615.95	65	0	65	KIAA0562	9731	37	1	3759784	3759784	+	Intron	SNP	A	G	G	rs10797347	by1000genomes																		g.chr1:3759784A>G	uc001aky.2	-
chr1	3761479	3761479	C	T	FALSE	COX6C	CEP104	SNP	Hom	T/T	97.3684	339.52	38	1	37	KIAA0562	9731	37	1	3761479	3761479	+	Silent	SNP	C	T	T	rs2275822	byFrequency;by1000genomes																		g.chr1:3761479C>T	uc001aky.2	-
chr1	3786189	3786189	G	A	FALSE	CACH-1	DFFB	SNP	Hom	A/A	97.0149	592.68	67	2	65	DFFB	1677	37	1	3786189	3786189	+	Silent	SNP	G	A	A	rs1141070	byFrequency;by1000genomes																		g.chr1:3786189G>A	uc001alc.2	+
chr1	3800242	3800242	A	G	FALSE	COX7A1	DFFB	SNP	Hom	G/G	100	339.21	36	0	36	DFFB	1677	37	1	3800242	3800242	+	Silent	SNP	A	G	G	rs3205087	byFrequency;by1000genomes																		g.chr1:3800242A>G	uc001alc.2	+
chr1	4772717	4772717	G	A	FALSE	COX7A2	AJAP1	SNP	Hom	A/A	97	875.44	100	3	97	AJAP1	55966	37	1	4772717	4772717	+	Missense_Mutation	SNP	G	A	A	rs242056	byFrequency;by1000genomes																		g.chr1:4772717G>A	uc001alm.1	+
chr1	4842980	4842980	C	T	FALSE	COX7B	AJAP1	SNP	Hom	T/T	98.7654	743.6	81	1	80	AJAP1	55966	37	1	4842980	4842980	+	3'UTR	SNP	C	T	T	rs12406384	by1000genomes																		g.chr1:4842980C>T	uc001aln.2	+
chr1	4847845	4847845	G	A	FALSE	COX7C	BC037321	SNP	Hom	A/A	100	413.9	46	0	46	Unknown	0	37	1	4847845	4847845	+	Missense_Mutation	SNP	G	A	A	rs4654460	by1000genomes																		g.chr1:4847845G>A	uc001alo.3	+
chr1	5926507	5926507	T	C	FALSE	COX8	NPHP4	SNP	Hom	C/C	100	291.96	30	0	30	NPHP4	261734	37	1	5926507	5926507	+	Silent	SNP	T	C	C	rs555164	by1000genomes																		g.chr1:5926507T>C	uc001alq.1	-
chr1	5927943	5927943	G	A	FALSE	B3GAT2	NPHP4	SNP	Hom	A/A	97.8495	833.58	93	2	91	NPHP4	261734	37	1	5927943	5927943	+	Missense_Mutation	SNP	G	A	A	rs139767853	by1000genomes																		g.chr1:5927943G>A	uc001alq.1	-
chr1	5935162	5935162	A	T	FALSE	CPOX	NPHP4	SNP	Hom	T/T	100	147.37	16	0	16	NPHP4	261734	37	1	5935162	5935162	+	Splice_Site	SNP	A	T	T	rs1287637	by1000genomes																		g.chr1:5935162A>T	uc001alq.1	-
chr1	6184092	6184092	A	G	FALSE	CPS1	CHD5	SNP	Hom	G/G	100	279.43	29	0	29	CHD5	26038	37	1	6184092	6184092	+	Missense_Mutation	SNP	A	G	G	rs2843493	byFrequency;by1000genomes																		g.chr1:6184092A>G	uc001amb.1	-
chr1	6196869	6196869	A	G	FALSE	CPT1A	CHD5	SNP	Hom	G/G	100	267.06	28	0	28	CHD5	26038	37	1	6196869	6196869	+	Silent	SNP	A	G	G	rs2250358	byFrequency;by1000genomes																		g.chr1:6196869A>G	uc001amb.1	-
chr1	6204161	6204161	G	A	FALSE	CPT1B	CHD5	SNP	Hom	A/A	100	615.95	65	0	65	CHD5	26038	37	1	6204161	6204161	+	Silent	SNP	G	A	A	rs17436816	byFrequency;by1000genomes																		g.chr1:6204161G>A	uc001amb.1	-
chr1	6313938	6313938	C	T	FALSE	CPT2	GPR153	SNP	Hom	T/T	97.561	362.06	41	1	40	GPR153	387509	37	1	6313938	6313938	+	Missense_Mutation	SNP	C	T	T	rs12735670	by1000genomes																		g.chr1:6313938C>T	uc001amp.1	-
chr1	6314822	6314822	T	C	FALSE	ADHFE1	GPR153	SNP	Hom	C/C	100	435.34	46	0	46	GPR153	387509	37	1	6314822	6314822	+	Silent	SNP	T	C	C	rs11590458	byFrequency;by1000genomes																		g.chr1:6314822T>C	uc001amp.1	-
chr1	6614535	6614535	G	A	FALSE	AGPAT6	NOL9	SNP	Hom	A/A	95	328.4	40	2	38	NOL9	79707	37	1	6614535	6614535	+	Missense_Mutation	SNP	G	A	A	rs4908923	by1000genomes																		g.chr1:6614535G>A	uc001ans.2	-
chr1	6635231	6635231	A	G	FALSE	CRAT	TAS1R1	SNP	Hom	G/G	100	201.64	22	0	22	TAS1R1	80835	37	1	6635231	6635231	+	Missense_Mutation	SNP	A	G	G	rs10864628	byFrequency;by1000genomes																		g.chr1:6635231A>G	uc001ant.2	+
chr1	6659505	6659505	G	A	FALSE	SLC32A1	KLHL21	SNP	Het	G/A	47.1429	140.3	70	37	33	KLHL21	9903	37	1	6659505	6659505	+	Silent	SNP	G	A	A	rs2232460	byFrequency;by1000genomes																		g.chr1:6659505G>A	uc001aoa.2	-
chr1	6693097	6693097	A	G	FALSE	SLC34A3	THAP3	SNP	Het	A/G	37.2093	102.68	86	54	32	THAP3	90326	37	1	6693097	6693097	+	Missense_Mutation	SNP	A	G	G	rs3174820	by1000genomes																		g.chr1:6693097A>G	uc001aoc.2	+
chr1	6695244	6695244	A	G	FALSE	CS	DNAJC11	SNP	Hom	G/G	100	611.44	65	0	65	DNAJC11	55735	37	1	6695244	6695244	+	3'UTR	SNP	A	G	G	rs10523	by1000genomes																		g.chr1:6695244A>G	uc001aof.2	-
chr1	6704635	6704635	A	G	FALSE	SLC2A14	DNAJC11	SNP	Hom	G/G	100	655.05	68	0	68	DNAJC11	55735	37	1	6704635	6704635	+	Silent	SNP	A	G	G	rs200458	byFrequency;by1000genomes																		g.chr1:6704635A>G	uc001aof.2	-
chr1	6711146	6711146	T	C	FALSE	RDH12	DNAJC11	SNP	Het	T/C	43.617	155.1	94	53	41	DNAJC11	55735	37	1	6711146	6711146	+	Intron	SNP	T	C	C	rs12145525	by1000genomes																		g.chr1:6711146T>C	uc001aof.2	-
chr1	7723534	7723534	G	A	FALSE	SLC25A10	CAMTA1	SNP	Het	G/A	42.8571	206.89	133	76	57	CAMTA1	23261	37	1	7723534	7723534	+	Silent	SNP	G	A	A	rs3737907	byFrequency;by1000genomes																		g.chr1:7723534G>A	uc001aoi.2	+
chr1	7723957	7723957	G	A	FALSE	CTH	CAMTA1	SNP	Hom	A/A	96.875	274.31	32	1	31	CAMTA1	23261	37	1	7723957	7723957	+	Silent	SNP	G	A	A	rs12128526	byFrequency;by1000genomes																		g.chr1:7723957G>A	uc001aoi.2	+
chr1	7811014	7811014	G	A	FALSE	AANAT	CAMTA1	SNP	Hom	A/A	100	1055	112	0	112	CAMTA1	23261	37	1	7811014	7811014	+	Intron	SNP	G	A	A	rs1573753	by1000genomes																		g.chr1:7811014G>A	uc001aoi.2	+
chr1	7870048	7870048	T	C	FALSE	CTPS	PER3	SNP	Hom	C/C	100	848.54	89	0	89	PER3	8863	37	1	7870048	7870048	+	Silent	SNP	T	C	C	rs228669	byFrequency;by1000genomes																		g.chr1:7870048T>C	uc001aoo.2	+
chr1	7880683	7880683	T	G	FALSE	UPP2	PER3	SNP	Het	T/G	52.9412	206.93	85	40	45	PER3	8863	37	1	7880683	7880683	+	Missense_Mutation	SNP	T	G	G	rs10462020	byFrequency;by1000genomes																		g.chr1:7880683T>G	uc001aoo.2	+
chr1	7887248	7887248	G	A	FALSE	CYC1	PER3	SNP	Het	G/A	46.1538	123.42	65	35	30	PER3	8863	37	1	7887248	7887248	+	Silent	SNP	G	A	A	rs2859387	byFrequency;by1000genomes																		g.chr1:7887248G>A	uc001aoo.2	+
chr1	7887493	7887493	T	C	FALSE	SLC2A12	PER3	SNP	Hom	C/C	100	832.1	87	0	87	PER3	8863	37	1	7887493	7887493	+	Missense_Mutation	SNP	T	C	C	rs228696	byFrequency;by1000genomes																		g.chr1:7887493T>C	uc001aoo.2	+
chr1	7890024	7890024	T	G	FALSE	CYP1A1	PER3	SNP	Het	T/G	20.8	32.26	125	99	26	PER3	8863	37	1	7890024	7890024	+	Missense_Mutation	SNP	T	G	G	rs139737675	by1000genomes																		g.chr1:7890024T>G	uc001aoo.2	+
chr1	7890026	7890026	A	G	FALSE	CYP1A2	PER3	SNP	Het	A/G	20.8	33.69	125	99	26	PER3	8863	37	1	7890026	7890026	+	Missense_Mutation	SNP	A	G	G	rs149879489	by1000genomes																		g.chr1:7890026A>G	uc001aoo.2	+
chr1	7890053	7890053	G	A	FALSE	CYP1B1	PER3	SNP	Het	G/A	44.0678	196.93	118	66	52	PER3	8863	37	1	7890053	7890053	+	Missense_Mutation	SNP	G	A	A	rs57875989																			g.chr1:7890053G>A	uc001aoo.2	+
chr1	7890055	7890055	T	A	FALSE	CYP2A6	PER3	SNP	Het	T/A	41.6	183.03	125	73	52	PER3	8863	37	1	7890055	7890055	+	Silent	SNP	T	A	A	rs11121034	by1000genomes																		g.chr1:7890055T>A	uc001aoo.2	+
chr1	7890063	7890063	C	T	FALSE	CYP3A7	PER3	SNP	Het	C/T	19.6429	26.55	112	90	22	PER3	8863	37	1	7890063	7890063	+	Missense_Mutation	SNP	C	T	T	rs12033719																			g.chr1:7890063C>T	uc001aoo.2	+
chr1	7890064	7890064	A	G	FALSE	SLC2A7	PER3	SNP	Het	A/G	32.1101	90.97	109	74	35	PER3	8863	37	1	7890064	7890064	+	Silent	SNP	A	G	G	rs12023156	byFrequency;by1000genomes																		g.chr1:7890064A>G	uc001aoo.2	+
chr1	7890069	7890069	C	T	FALSE	CYP2A13	PER3	SNP	Het	C/T	24.7706	47.8	109	82	27	PER3	8863	37	1	7890069	7890069	+	Missense_Mutation	SNP	C	T	T	rs12750400																			g.chr1:7890069C>T	uc001aoo.2	+
chr1	7890117	7890117	T	C	FALSE	CYP2C19	PER3	SNP	Het	T/C	43.1373	163.92	102	58	44	PER3	8863	37	1	7890117	7890117	+	Missense_Mutation	SNP	T	C	C	rs2640909	byFrequency;by1000genomes																		g.chr1:7890117T>C	uc001aoo.2	+
chr1	7897133	7897133	A	G	FALSE	CYP2C8	PER3	SNP	Het	A/G	43.038	129.87	79	45	34	PER3	8863	37	1	7897133	7897133	+	Missense_Mutation	SNP	A	G	G	rs10462021	byFrequency;by1000genomes																		g.chr1:7897133A>G	uc001aoo.2	+
chr1	7904699	7904699	C	T	FALSE	CYP2C9	PER3	SNP	Het	C/T	40.3509	83.62	57	34	23	PER3	8863	37	1	7904699	7904699	+	3'UTR	SNP	C	T	T	rs12731471	by1000genomes																		g.chr1:7904699C>T	uc001aoo.2	+
chr1	7906476	7906476	G	T	FALSE	CYP2C18	UTS2	SNP	Hom	T/T	97.9592	450.3	49	1	48	UTS2	10911	37	1	7906476	7906476	+	Intron	SNP	G	T	T	rs172932	by1000genomes																		g.chr1:7906476G>T	uc001aoq.2	-
chr1	7913029	7913029	A	G	FALSE	CYP2D6	UTS2	SNP	Het	A/G	49.4118	182.73	85	43	42	UTS2	10911	37	1	7913029	7913029	+	Missense_Mutation	SNP	A	G	G	rs34305100	byFrequency;by1000genomes																		g.chr1:7913029A>G	uc001aor.2	-
chr1	7913445	7913445	C	T	FALSE	CYP2E1	UTS2	SNP	Het	C/T	48.0519	157.44	77	40	37	UTS2	10911	37	1	7913445	7913445	+	5'Flank	SNP	C	T	T	rs13306061	byFrequency;by1000genomes																		g.chr1:7913445C>T	uc001aor.2	-
chr1	7990367	7990367	G	A	FALSE	CYP2F1	tRNA-derived_pseudogene	SNP	Hom	A/A	97.9592	449.25	49	1	48	TNFRSF9	3604	37	1	7990367	7990367	+	Intron	SNP	G	A	A	rs2131630	by1000genomes																		g.chr1:7990367G>A	uc001aot.2	-
chr1	8390384	8390384	G	C	FALSE	RDH10	SLC45A1	SNP	Het	G/C	44.5205	245.81	146	81	65	SLC45A1	50651	37	1	8390384	8390384	+	Silent	SNP	G	C	C	rs56125713	byFrequency;by1000genomes																		g.chr1:8390384G>C	uc001apb.2	+
chr1	8390495	8390495	A	G	FALSE	CYP3A4	SLC45A1	SNP	Hom	G/G	100	270.61	29	0	29	SLC45A1	50651	37	1	8390495	8390495	+	Silent	SNP	A	G	G	rs1058619	byFrequency;by1000genomes																		g.chr1:8390495A>G	uc001apb.2	+
chr1	8395560	8395560	G	T	FALSE	CYP3A5	SLC45A1	SNP	Het	G/T	48.75	170.09	80	41	39	SLC45A1	50651	37	1	8395560	8395560	+	Missense_Mutation	SNP	G	T	T	rs7535752	byFrequency;by1000genomes																		g.chr1:8395560G>T	uc001apb.2	+
chr1	8412935	8412935	C	T	FALSE	CYP4A11	RERE	SNP	Het	C/T	48.2517	282.59	143	74	69	RERE	473	37	1	8412935	8412935	+	3'UTR	SNP	C	T	T	rs8627	by1000genomes																		g.chr1:8412935C>T	uc001ape.2	-
chr1	8412989	8412989	A	G	FALSE	ADSL	RERE	SNP	Hom	G/G	100	1038.53	111	0	111	RERE	473	37	1	8412989	8412989	+	3'UTR	SNP	A	G	G	rs1064826	by1000genomes																		g.chr1:8412989A>G	uc001ape.2	-
chr1	8413317	8413317	A	C	FALSE	CYP7A1	RERE	SNP	Het	A/C	34.6154	32.73	26	17	9	RERE	473	37	1	8413317	8413317	+	3'UTR	SNP	A	C	C	rs1058791	by1000genomes																		g.chr1:8413317A>C	uc001ape.2	-
chr1	8418644	8418644	C	A	FALSE	CYP8B1	RERE	SNP	Hom	A/A	97.561	362.07	41	1	40	RERE	473	37	1	8418644	8418644	+	Silent	SNP	C	A	A	rs11121172	byFrequency;by1000genomes																		g.chr1:8418644C>A	uc001ape.2	-
chr1	8418650	8418650	T	C	FALSE	CYP11A1	RERE	SNP	Hom	C/C	100	363.58	38	0	38	RERE	473	37	1	8418650	8418650	+	Silent	SNP	T	C	C	rs1058766	byFrequency;by1000genomes																		g.chr1:8418650T>C	uc001ape.2	-
chr1	8425900	8425900	T	C	FALSE	CYP11B1	RERE	SNP	Het	T/C	41.2844	306.73	218	128	90	RERE	473	37	1	8425900	8425900	+	Silent	SNP	T	C	C	rs3753275	byFrequency;by1000genomes																		g.chr1:8425900T>C	uc001ape.2	-
chr1	9011586	9011586	T	G	TRUE	CYP11B2	CA6	SNP	Hom	G/G	98.6486	677.03	74	1	73	CA6	765	37	1	9011586	9011586	+	Intron	SNP	T	G	G	rs3765968	by1000genomes																		g.chr1:9011586T>G	uc001apm.2	+
chr1	9011722	9011722	G	T	TRUE	CYP17A1	CA6	SNP	Hom	T/T	100	604.61	64	0	64	CA6	765	37	1	9011722	9011722	+	Intron	SNP	G	T	T	rs3765966	by1000genomes																		g.chr1:9011722G>T	uc001apm.2	+
chr1	9017204	9017204	A	G	TRUE	CYP19A1	CA6	SNP	Het	A/G	50.5155	217.23	97	48	49	CA6	765	37	1	9017204	9017204	+	Missense_Mutation	SNP	A	G	G	rs2274333	byFrequency;by1000genomes																		g.chr1:9017204A>G	uc001apm.2	+
chr1	9030964	9030964	C	T	TRUE	CYP21A2	CA6	SNP	Het	C/T	57.9832	353.53	119	50	69	CA6	765	37	1	9030964	9030964	+	Silent	SNP	C	T	T	rs3737665	byFrequency;by1000genomes																		g.chr1:9030964C>T	uc001apm.2	+
chr1	9034421	9034421	G	A	TRUE	ADSS	CA6	SNP	Het	G/A	84.3137	648.59	102	16	86	CA6	765	37	1	9034421	9034421	+	Intron	SNP	G	A	A	rs3765964	by1000genomes																		g.chr1:9034421G>A	uc001apm.2	+
chr1	9039704	9039704	G	A	FALSE	CYP24A1	SRP_RNA-related	SNP	Het	G/A	43.1193	174.91	109	62	47	Unknown	0	37	1	9039704	9039704	+	IGR	SNP	G	A	A	rs6680186	by1000genomes																		g.chr1:9039704G>A
chr1	9416346	9416346	C	T	FALSE	CYP27A1	SPSB1	SNP	Het	C/T	53.6232	176.56	69	32	37	SPSB1	80176	37	1	9416346	9416346	+	Silent	SNP	C	T	T	rs3795309	byFrequency;by1000genomes																		g.chr1:9416346C>T	uc010oae.1	+
chr1	9427869	9427869	G	A	FALSE	CYP27B1	SPSB1	SNP	Hom	A/A	100	664.5	69	0	69	SPSB1	80176	37	1	9427869	9427869	+	3'UTR	SNP	G	A	A	rs2275457	by1000genomes																		g.chr1:9427869G>A	uc010oae.1	+
chr1	9670834	9670834	C	T	FALSE	CYP51A1	TMEM201	SNP	Het	C/T	51.073	518.64	233	114	119	TMEM201	199953	37	1	9670834	9670834	+	Missense_Mutation	SNP	C	T	T	rs4926472	by1000genomes																		g.chr1:9670834C>T	uc001apz.2	+
chr1	9888202	9888202	C	T	FALSE	SLC5A12	AL357140.1	SNP	Hom	T/T	100	388	40	0	40	Unknown	0	37	1	9888202	9888202	+	IGR	SNP	C	T	T	rs1767277	by1000genomes																		g.chr1:9888202C>T
chr1	10318652	10318652	C	G	FALSE	LDHAL6A	KIF1B	SNP	Het	C/G	45.3125	117.4	64	35	29	KIF1B	23095	37	1	10318652	10318652	+	Silent	SNP	C	G	G	rs12402052	byFrequency;by1000genomes																		g.chr1:10318652C>G	uc001aqx.3	+
chr1	10366692	10366692	C	G	FALSE	DAD1	SRP_RNA-related	SNP	Het	C/G	49.2424	272.12	132	67	65	KIF1B	23095	37	1	10366692	10366692	+	Intron	SNP	C	G	G	rs4623	by1000genomes																		g.chr1:10366692C>G	uc001aqx.3	+
chr1	10396751	10396751	G	A	FALSE	DGKA	KIF1B	SNP	Het	G/A	66.6667	126.5	30	10	20	KIF1B	23095	37	1	10396751	10396751	+	Missense_Mutation	SNP	G	A	A																				g.chr1:10396751G>A	uc001aqx.3	+
chr1	10435324	10435324	C	A	FALSE	DGKB	KIF1B	SNP	Het	C/A	44.4444	141.94	81	45	36	KIF1B	23095	37	1	10435324	10435324	+	Silent	SNP	C	A	A	rs11121552	byFrequency;by1000genomes																		g.chr1:10435324C>A	uc001aqx.3	+
chr1	10460485	10460485	T	C	TRUE	SLC5A8	PGD	SNP	Het	T/C	45.7143	190.02	105	57	48	PGD	5226	37	1	10460485	10460485	+	Silent	SNP	T	C	C	rs1049887	byFrequency;by1000genomes																		g.chr1:10460485T>C	uc001arc.2	+
chr1	10473196	10473196	C	T	TRUE	DGKG	PGD	SNP	Het	C/T	43.2836	111.67	67	38	29	PGD	5226	37	1	10473196	10473196	+	Silent	SNP	C	T	T	rs2229687	byFrequency;by1000genomes																		g.chr1:10473196C>T	uc001arc.2	+
chr1	10511544	10511544	C	T	FALSE	DGKH	APITD1	SNP	Het	C/T	47.1698	107.3	53	28	25	APITD1	378708	37	1	10511544	10511544	+	Silent	SNP	C	T	T	rs628462	byFrequency;by1000genomes																		g.chr1:10511544C>T	uc001arf.2	+
chr1	10511589	10511589	T	C	FALSE	DGKQ	APITD1	SNP	Hom	C/C	100	499.63	53	0	53	APITD1	378708	37	1	10511589	10511589	+	Silent	SNP	T	C	C	rs666103	byFrequency;by1000genomes																		g.chr1:10511589T>C	uc001arf.2	+
chr1	10596341	10596341	C	T	FALSE	DAO	PEX14	SNP	Het	C/T	49.2754	151.57	69	35	34	PEX14	5195	37	1	10596341	10596341	+	Silent	SNP	C	T	T	rs12375	byFrequency;by1000genomes																		g.chr1:10596341C>T	uc001arn.2	+
chr1	10689942	10689942	G	T	FALSE	DBH	PEX14	SNP	Hom	T/T	95.7746	602.52	71	3	68	PEX14	5195	37	1	10689942	10689942	+	Silent	SNP	G	T	T	rs11539794	byFrequency;by1000genomes																		g.chr1:10689942G>T	uc001arn.2	+
chr1	11087524	11087524	G	A	FALSE	NAGS	MASP2	SNP	Hom	A/A	98.5294	626.43	68	1	67	MASP2	10747	37	1	11087524	11087524	+	Silent	SNP	G	A	A	rs1782455	byFrequency;by1000genomes																		g.chr1:11087524G>A	uc001aru.2	-
chr1	11090916	11090916	C	A	FALSE	PHOSPHO1	MASP2	SNP	Hom	A/A	100	604.6	64	0	64	MASP2	10747	37	1	11090916	11090916	+	Missense_Mutation	SNP	C	A	A	rs12711521	byFrequency;by1000genomes																		g.chr1:11090916C>A	uc001aru.2	-
chr1	11132217	11132217	G	A	FALSE	DBT	EXOSC10	SNP	Hom	A/A	100	844.54	88	0	88	EXOSC10	5394	37	1	11132217	11132217	+	Silent	SNP	G	A	A	rs1130683	byFrequency;by1000genomes																		g.chr1:11132217G>A	uc001asa.2	-
chr1	11141187	11141187	C	G	FALSE	DCI	EXOSC10	SNP	Hom	G/G	97.7273	388.39	44	1	43	EXOSC10	5394	37	1	11141187	11141187	+	Silent	SNP	C	G	G	rs2258621	byFrequency;by1000genomes																		g.chr1:11141187C>G	uc001asa.2	-
chr1	11205058	11205058	C	T	FALSE	DCK	MTOR	SNP	Hom	T/T	98.6667	686.98	75	1	74	MTOR	2475	37	1	11205058	11205058	+	Silent	SNP	C	T	T	rs1057079	byFrequency;by1000genomes																		g.chr1:11205058C>T	uc001asd.2	-
chr1	11252324	11252324	T	C	FALSE	DCTD	ANGPTL7	SNP	Het	T/C	50.6667	170.44	75	37	38	MTOR	2475	37	1	11252324	11252324	+	Intron	SNP	T	C	C	rs55844622	by1000genomes																		g.chr1:11252324T>C	uc001asd.2	-
chr1	11288758	11288758	G	A	FALSE	DCT	MTOR	SNP	Hom	A/A	100	760.76	79	0	79	MTOR	2475	37	1	11288758	11288758	+	Silent	SNP	G	A	A	rs1064261	byFrequency;by1000genomes																		g.chr1:11288758G>A	uc001asd.2	-
chr1	11301714	11301714	A	G	FALSE	DDC	MTOR	SNP	Hom	G/G	100	651.92	68	0	68	MTOR	2475	37	1	11301714	11301714	+	Silent	SNP	A	G	G	rs1135172	byFrequency;by1000genomes																		g.chr1:11301714A>G	uc001asd.2	-
chr1	11579470	11579470	G	A	FALSE	AKR1C1	PTCHD2	SNP	Het	G/A	47.8261	227.66	115	60	55	PTCHD2	57540	37	1	11579470	11579470	+	Missense_Mutation	SNP	G	A	A	rs2072994	by1000genomes																		g.chr1:11579470G>A	uc001ash.3	+
chr1	11710561	11710561	T	G	FALSE	DDOST	FBXO2	SNP	Het	T/G	47.2727	110.89	55	29	26	FBXO2	26232	37	1	11710561	11710561	+	Missense_Mutation	SNP	T	G	G	rs9614	byFrequency;by1000genomes																		g.chr1:11710561T>G	uc001asj.2	-
chr1	11771988	11771988	A	G	FALSE	CHST13	C1orf187	SNP	Het	A/G	46.875	186.97	96	51	45	C1orf187	374946	37	1	11771988	11771988	+	Silent	SNP	A	G	G	rs17037327	byFrequency;by1000genomes																		g.chr1:11771988A>G	uc001asr.1	+
chr1	11772491	11772491	C	A	FALSE	MMAA	C1orf187	SNP	Het	C/A	40.8451	105.62	71	42	29	C1orf187	374946	37	1	11772491	11772491	+	Intron	SNP	C	A	A	rs76390929	byFrequency;by1000genomes																		g.chr1:11772491C>A	uc001asr.1	+
chr1	11810765	11810765	T	A	FALSE	COX7B2	AGTRAP	SNP	Hom	A/A	100	1120.96	117	0	117	AGTRAP	57085	37	1	11810765	11810765	+	3'UTR	SNP	T	A	A	rs6540993	by1000genomes																		g.chr1:11810765T>A	uc001asv.2	+
chr1	11826630	11826630	C	T	FALSE	CLYBL	C1orf167	SNP	Hom	T/T	95.3488	356.8	43	2	41	Unknown	0	37	1	11826630	11826630	+	IGR	SNP	C	T	T	rs6668699	by1000genomes																		g.chr1:11826630C>T
chr1	11827304	11827304	A	G	FALSE	DGUOK	C1orf167	SNP	Hom	G/G	95.6522	189.39	23	1	22	Unknown	0	37	1	11827304	11827304	+	IGR	SNP	A	G	G	rs6540996	by1000genomes																		g.chr1:11827304A>G
chr1	11828238	11828238	G	A	FALSE	DHCR7	C1orf167	SNP	Hom	A/A	100	457.3	48	0	48	Unknown	0	37	1	11828238	11828238	+	IGR	SNP	G	A	A	rs4845880	by1000genomes																		g.chr1:11828238G>A
chr1	11828319	11828319	G	A	FALSE	DHCR24	C1orf167	SNP	Hom	A/A	98.4848	602.42	66	1	65	Unknown	0	37	1	11828319	11828319	+	IGR	SNP	G	A	A	rs4845881	by1000genomes																		g.chr1:11828319G>A
chr1	11831615	11831615	C	T	FALSE	DHFR	C1orf167	SNP	Hom	T/T	100	773.4	80	0	80	Unknown	0	37	1	11831615	11831615	+	5'Flank	SNP	C	T	T	rs6667720	by1000genomes																		g.chr1:11831615C>T	uc001asz.2	+
chr1	11832311	11832311	G	C	FALSE	DHODH	C1orf167	SNP	Hom	C/C	100	796.81	84	0	84	Unknown	0	37	1	11832311	11832311	+	5'UTR	SNP	G	C	C	rs10779764	by1000genomes																		g.chr1:11832311G>C	uc001asz.2	+
chr1	11836628	11836628	T	C	FALSE	DLAT	C1orf167	SNP	Hom	C/C	100	497.85	53	0	53	Unknown	0	37	1	11836628	11836628	+	Missense_Mutation	SNP	T	C	C	rs6699881	by1000genomes																		g.chr1:11836628T>C	uc001asz.2	+
chr1	11836682	11836682	C	T	FALSE	DLD	C1orf167	SNP	Hom	T/T	100	385.43	41	0	41	Unknown	0	37	1	11836682	11836682	+	Missense_Mutation	SNP	C	T	T	rs7538516	by1000genomes																		g.chr1:11836682C>T	uc001asz.2	+
chr1	11838848	11838848	G	T	FALSE	DLST	C1orf167	SNP	Hom	T/T	100	788.97	83	0	83	Unknown	0	37	1	11838848	11838848	+	Missense_Mutation	SNP	G	T	T	rs6697244	by1000genomes																		g.chr1:11838848G>T	uc001asz.2	+
chr1	11839966	11839966	G	A	FALSE	AGA	C1orf167	SNP	Hom	A/A	97.619	368.92	42	1	41	Unknown	0	37	1	11839966	11839966	+	Missense_Mutation	SNP	G	A	A	rs4846043	by1000genomes																		g.chr1:11839966G>A	uc001asz.2	+
chr1	11839998	11839998	T	C	FALSE	SARDH	C1orf167	SNP	Hom	C/C	100	401.9	43	0	43	Unknown	0	37	1	11839998	11839998	+	Missense_Mutation	SNP	T	C	C	rs4846044	by1000genomes																		g.chr1:11839998T>C	uc001asz.2	+
chr1	11844330	11844330	C	T	FALSE	AGL	C1orf167	SNP	Hom	T/T	100	1859.93	194	0	194	Unknown	0	37	1	11844330	11844330	+	Silent	SNP	C	T	T	rs10864543	by1000genomes																		g.chr1:11844330C>T	uc001asz.2	+
chr1	11849447	11849447	A	G	FALSE	DNMT1	C1orf167	SNP	Hom	G/G	98.5507	638.9	69	1	68	Unknown	0	37	1	11849447	11849447	+	Missense_Mutation	SNP	A	G	G	rs868014	by1000genomes																		g.chr1:11849447A>G	uc001asz.2	+
chr1	11854457	11854457	G	A	TRUE	DNMT2	MTHFR	SNP	Hom	A/A	100	786.07	83	0	83	MTHFR	4524	37	1	11854457	11854457	+	Silent	SNP	G	A	A	rs4846051	byFrequency;by1000genomes																		g.chr1:11854457G>A	uc001atc.1	-
chr1	11856378	11856378	G	A	TRUE	DNMT3A	MTHFR	SNP	Het	G/A	59.5238	391.43	126	51	75	MTHFR	4524	37	1	11856378	11856378	+	Missense_Mutation	SNP	G	A	A	rs1801133	byFrequency;by1000genomes																		g.chr1:11856378G>A	uc001atc.1	-
chr1	11884555	11884555	A	G	FALSE	DNMT3B	CLCN6	SNP	Hom	G/G	100	349.23	37	0	37	CLCN6	1185	37	1	11884555	11884555	+	Missense_Mutation	SNP	A	G	G	rs198400	byFrequency;by1000genomes																		g.chr1:11884555A>G	uc001ate.3	+
chr1	11968230	11968230	T	C	FALSE	DPAGT1	U5E	SNP	Het	T/C	64.4628	435.29	121	43	78	Unknown	0	37	1	11968230	11968230	+	IGR	SNP	T	C	C	rs6687063	by1000genomes																		g.chr1:11968230T>C
chr1	11968273	11968273	A	G	FALSE	ABAT	U5E	SNP	Het	A/G	64	450.16	125	45	80	Unknown	0	37	1	11968273	11968273	+	IGR	SNP	A	G	G	rs6684539	by1000genomes																		g.chr1:11968273A>G
chr1	11969917	11969917	A	G	FALSE	DPYD	U5E-related	SNP	Het	A/G	48.7179	164.52	78	40	38	Unknown	0	37	1	11969917	11969917	+	IGR	SNP	A	G	G	rs926271	by1000genomes																		g.chr1:11969917A>G
chr1	12009955	12009955	C	T	FALSE	DPYS	PLOD1	SNP	Het	C/T	44.3396	180.36	106	59	47	PLOD1	5351	37	1	12009955	12009955	+	Silent	SNP	C	T	T	rs7529452	byFrequency;by1000genomes																		g.chr1:12009955C>T	uc001atm.2	+
chr1	12024235	12024235	C	T	FALSE	DPYSL2	PLOD1	SNP	Het	C/T	47.2727	108.92	55	29	26	PLOD1	5351	37	1	12024235	12024235	+	Silent	SNP	C	T	T	rs1130529	byFrequency;by1000genomes																		g.chr1:12024235C>T	uc001atm.2	+
chr1	12082334	12082334	A	T	FALSE	DPYSL3	MIIP	SNP	Het	A/T	40.4494	126.41	89	53	36	MIIP	60672	37	1	12082334	12082334	+	Missense_Mutation	SNP	A	T	T	rs11553925	byFrequency;by1000genomes																		g.chr1:12082334A>T	uc001ato.1	+
chr1	12082461	12082461	C	T	FALSE	SLC26A3	MIIP	SNP	Het	C/T	28.5714	51.55	77	55	22	MIIP	60672	37	1	12082461	12082461	+	Missense_Mutation	SNP	C	T	T	rs11588712	byFrequency;by1000genomes																		g.chr1:12082461C>T	uc001ato.1	+
chr1	12082926	12082926	A	G	FALSE	SLC26A2	MIIP	SNP	Hom	G/G	97.1831	624.23	71	2	69	MIIP	60672	37	1	12082926	12082926	+	Missense_Mutation	SNP	A	G	G	rs2295283	byFrequency;by1000genomes																		g.chr1:12082926A>G	uc001ato.1	+
chr1	12175729	12175729	C	T	FALSE	DTYMK	TNFRSF8	SNP	Hom	T/T	93.2203	945.57	118	8	110	TNFRSF8	943	37	1	12175729	12175729	+	Missense_Mutation	SNP	C	T	T	rs1763642	byFrequency;by1000genomes																		g.chr1:12175729C>T	uc001atq.2	+
chr1	12198297	12198297	T	C	FALSE	DUT	TNFRSF8	SNP	Het	T/C	57.4932	1040.28	367	156	211	TNFRSF8	943	37	1	12198297	12198297	+	Silent	SNP	T	C	C	rs476488	byFrequency;by1000genomes																		g.chr1:12198297T>C	uc001atq.2	+
chr1	12248942	12248942	A	G	FALSE	AGXT	TNFRSF1B	SNP	Het	A/G	37.8049	101.74	82	51	31	TNFRSF1B	7133	37	1	12248942	12248942	+	Silent	SNP	A	G	G	rs945439	byFrequency;by1000genomes																		g.chr1:12248942A>G	uc001att.2	+
chr1	12251808	12251808	T	G	FALSE	ECGF1	hsa-mir-4632	SNP	Het	T/G	37.5	45.08	32	20	12	TNFRSF1B	7133	37	1	12251808	12251808	+	Intron	SNP	T	G	G	rs653667	by1000genomes																		g.chr1:12251808T>G	uc001att.2	+
chr1	12252955	12252955	T	G	FALSE	ECH1	TNFRSF1B	SNP	Het	T/G	46.789	208.06	109	58	51	TNFRSF1B	7133	37	1	12252955	12252955	+	Missense_Mutation	SNP	T	G	G	rs1061622	byFrequency;by1000genomes																		g.chr1:12252955T>G	uc001att.2	+
chr1	12253062	12253062	G	A	FALSE	ECHS1	TNFRSF1B	SNP	Het	G/A	42.3529	131.42	85	49	36	TNFRSF1B	7133	37	1	12253062	12253062	+	Missense_Mutation	SNP	G	A	A	rs5746026	byFrequency;by1000genomes																		g.chr1:12253062G>A	uc001att.2	+
chr1	12382751	12382751	C	T	FALSE	ABCA1	VPS13D	SNP	Het	C/T	35.3846	71.46	65	42	23	VPS13D	55187	37	1	12382751	12382751	+	Silent	SNP	C	T	T	rs35102018	byFrequency;by1000genomes																		g.chr1:12382751C>T	uc001atv.2	+
chr1	12401868	12401868	A	C	FALSE	AHCY	VPS13D	SNP	Het	A/C	53.5211	183.96	71	33	38	VPS13D	55187	37	1	12401868	12401868	+	Silent	SNP	A	C	C	rs28551666	byFrequency;by1000genomes																		g.chr1:12401868A>C	uc001atv.2	+
chr1	12569358	12569358	C	T	FALSE	IMAGE:4907098	VPS13D	SNP	Het	C/T	40.2174	126.57	92	55	37	VPS13D	55187	37	1	12569358	12569358	+	3'UTR	SNP	C	T	T	rs1061030	by1000genomes																		g.chr1:12569358C>T	uc001atv.2	+
chr1	12628188	12628188	T	C	FALSE	RDHE2	DHRS3	SNP	Het	T/C	30.4348	39.31	46	32	14	DHRS3	9249	37	1	12628188	12628188	+	3'UTR	SNP	T	C	C	rs4580	by1000genomes																		g.chr1:12628188T>C	uc001auc.2	-
chr1	12638964	12638964	T	C	FALSE	EHHADH	DHRS3	SNP	Hom	C/C	98	448.38	50	1	49	DHRS3	9249	37	1	12638964	12638964	+	Silent	SNP	T	C	C	rs2275875	byFrequency;by1000genomes																		g.chr1:12638964T>C	uc001auc.2	-
chr1	12639168	12639168	A	G	FALSE	ADCY4	DHRS3	SNP	Hom	G/G	100	543.52	57	0	57	DHRS3	9249	37	1	12639168	12639168	+	Intron	SNP	A	G	G	rs3128461	by1000genomes																		g.chr1:12639168A>G	uc001auc.2	-
chr1	12639289	12639289	C	T	FALSE	LDHD	DHRS3	SNP	Het	C/T	46.7153	256.47	137	73	64	DHRS3	9249	37	1	12639289	12639289	+	Intron	SNP	C	T	T	rs12041395	by1000genomes																		g.chr1:12639289C>T	uc001auc.2	-
chr1	12640461	12640461	C	G	FALSE	FUK	DHRS3	SNP	Het	C/G	48.6486	230.62	111	57	54	DHRS3	9249	37	1	12640461	12640461	+	Intron	SNP	C	G	G	rs2275873	by1000genomes																		g.chr1:12640461C>G	uc001auc.2	-
chr1	12776344	12776344	A	T	FALSE	SLC5A9	AADACL3	SNP	Het	A/T	45.3125	117.35	64	35	29	AADACL3	126767	37	1	12776344	12776344	+	5'UTR	SNP	A	T	T	rs3000859	by1000genomes																		g.chr1:12776344A>T	uc009vnn.1	+
chr1	12855835	12855835	C	G	FALSE	PIP5K3	PRAMEF1	SNP	Hom	G/G	100	562.1	61	0	61	PRAMEF1	65121	37	1	12855835	12855835	+	Missense_Mutation	SNP	C	G	G	rs1063795	by1000genomes																		g.chr1:12855835C>G	uc001auj.1	+
chr1	12855845	12855845	G	C	FALSE	ENO1	PRAMEF1	SNP	Hom	C/C	100	604.61	64	0	64	PRAMEF1	65121	37	1	12855845	12855845	+	Silent	SNP	G	C	C	rs1063797	by1000genomes																		g.chr1:12855845G>C	uc001auj.1	+
chr1	12856010	12856010	C	G	FALSE	ENO2	PRAMEF1	SNP	Het	C/G	33.3333	30.96	27	18	9	PRAMEF1	65121	37	1	12856010	12856010	+	Missense_Mutation	SNP	C	G	G	rs61775053																			g.chr1:12856010C>G	uc001auj.1	+
chr1	12856111	12856111	C	T	FALSE	ENO3	PRAMEF1	SNP	Het	C/T	17.1429	10.37	35	29	6	PRAMEF1	65121	37	1	12856111	12856111	+	Missense_Mutation	SNP	C	T	T	rs61775054																			g.chr1:12856111C>T	uc001auj.1	+
chr1	12887174	12887174	C	T	FALSE	AK1	PRAMEF11	SNP	Het	C/T	36.3636	19.9	11	7	4	PRAMEF11	440560	37	1	12887174	12887174	+	Missense_Mutation	SNP	C	T	T	rs61777003																			g.chr1:12887174C>T	uc001auk.2	-
chr1	12887549	12887549	T	C	FALSE	SLC29A1	PRAMEF11	SNP	Hom	C/C	100	1434.51	149	0	149	PRAMEF11	440560	37	1	12887549	12887549	+	Missense_Mutation	SNP	T	C	C	rs2994114	by1000genomes																		g.chr1:12887549T>C	uc001auk.2	-
chr1	12907777	12907777	T	C	FALSE	AK2	HNRNPCL1	SNP	Het	T/C	27.2189	166.72	338	246	92	LOC649330	649330	37	1	12907777	12907777	+	Silent	SNP	T	C	C	rs28391533	by1000genomes																		g.chr1:12907777T>C	uc009vno.2	-
chr1	12907781	12907781	T	C	FALSE	AK3	HNRNPCL1	SNP	Het	T/C	28.4058	190.61	345	247	98	LOC649330	649330	37	1	12907781	12907781	+	Missense_Mutation	SNP	T	C	C	rs28441396	by1000genomes																		g.chr1:12907781T>C	uc009vno.2	-
chr1	12907798	12907798	A	C	FALSE	SLC36A1	HNRNPCL1	SNP	Het	A/C	29.3814	233.55	388	274	114	LOC649330	649330	37	1	12907798	12907798	+	Missense_Mutation	SNP	A	C	C	rs150096254	by1000genomes																		g.chr1:12907798A>C	uc009vno.2	-
chr1	12907802	12907802	C	T	FALSE	ESD	HNRNPCL1	SNP	Het	C/T	30.0771	248.63	389	272	117	LOC649330	649330	37	1	12907802	12907802	+	Missense_Mutation	SNP	C	T	T	rs138087690	by1000genomes																		g.chr1:12907802C>T	uc009vno.2	-
chr1	12907803	12907803	C	T	FALSE	ALAD	HNRNPCL1	SNP	Het	C/T	30	247.5	390	273	117	LOC649330	649330	37	1	12907803	12907803	+	Missense_Mutation	SNP	C	T	T	rs141460546	by1000genomes																		g.chr1:12907803C>T	uc009vno.2	-
chr1	12907837	12907837	C	T	FALSE	ETFA	HNRNPCL1	SNP	Het	C/T	39.7436	492.89	390	235	155	LOC649330	649330	37	1	12907837	12907837	+	Silent	SNP	C	T	T	rs1736811	by1000genomes																		g.chr1:12907837C>T	uc009vno.2	-
chr1	12907885	12907885	T	C	FALSE	ETFB	HNRNPCL1	SNP	Het	T/C	44.1791	537.48	335	187	148	LOC649330	649330	37	1	12907885	12907885	+	Silent	SNP	T	C	C	rs848418	by1000genomes																		g.chr1:12907885T>C	uc009vno.2	-
chr1	12942119	12942119	C	T	FALSE	ALAS1	PRAMEF4	SNP	Het	C/T	30.3571	81.77	112	78	34	PRAMEF4	400735	37	1	12942119	12942119	+	Missense_Mutation	SNP	C	T	T	rs75355616	by1000genomes																		g.chr1:12942119C>T	uc001aun.2	-
chr1	12943144	12943144	A	G	FALSE	ETFDH	PRAMEF4	SNP	Het	A/G	26.2626	51.74	99	73	26	PRAMEF4	400735	37	1	12943144	12943144	+	Silent	SNP	A	G	G																				g.chr1:12943144A>G	uc001aun.2	-
chr1	13001312	13001312	C	G	FALSE	ALAS2	PRAMEF6	SNP	Hom	G/G	91.5254	907.31	118	10	108	PRAMEF6	440561	37	1	13001312	13001312	+	Missense_Mutation	SNP	C	G	G	rs76131424																			g.chr1:13001312C>G	uc001auq.2	-
chr1	13052789	13052789	G	A	FALSE	EXT1	WI2-3308P17.2	SNP	Het	G/A	46.1268	501.5	284	153	131	PRAMEF5	343068	37	1	13052789	13052789	+	Intron	SNP	G	A	A	rs61780142	by1000genomes																		g.chr1:13052789G>A	uc001aur.2	-
chr1	13052871	13052871	C	T	FALSE	EXT2	WI2-3308P17.2	SNP	Het	C/T	43.5	621.83	400	226	174	PRAMEF5	343068	37	1	13052871	13052871	+	Intron	SNP	C	T	T	rs79792138	by1000genomes																		g.chr1:13052871C>T	uc001aur.2	-
chr1	13052907	13052907	T	C	FALSE	EXTL1	WI2-3308P17.2	SNP	Het	T/C	43.5	621.83	400	226	174	PRAMEF5	343068	37	1	13052907	13052907	+	Intron	SNP	T	C	C	rs72474524	by1000genomes																		g.chr1:13052907T>C	uc001aur.2	-
chr1	13183225	13183225	T	C	FALSE	EXTL2	LOC440563	SNP	Het	T/C	18	13.31	50	41	9	LOC440563	440563	37	1	13183225	13183225	+	Silent	SNP	T	C	C	rs28634306																			g.chr1:13183225T>C	uc010obg.1	-
chr1	13183228	13183228	C	T	FALSE	EXTL3	LOC440563	SNP	Het	C/T	20	16.9	45	36	9	LOC440563	440563	37	1	13183228	13183228	+	Silent	SNP	C	T	T	rs144054379																			g.chr1:13183228C>T	uc010obg.1	-
chr1	13183243	13183243	T	C	FALSE	ALDH1A1	LOC440563	SNP	Het	T/C	41.3793	89.67	58	34	24	LOC440563	440563	37	1	13183243	13183243	+	Silent	SNP	T	C	C	rs138897759																			g.chr1:13183243T>C	uc010obg.1	-
chr1	13183248	13183248	T	A	FALSE	ALDH2	LOC440563	SNP	Het	T/A	42.1053	91.16	57	33	24	LOC440563	440563	37	1	13183248	13183248	+	Missense_Mutation	SNP	T	A	A	rs141472183																			g.chr1:13183248T>A	uc010obg.1	-
chr1	13183249	13183249	C	A	FALSE	ALDH3A1	LOC440563	SNP	Het	C/A	41.3793	89.68	58	34	24	LOC440563	440563	37	1	13183249	13183249	+	Missense_Mutation	SNP	C	A	A	rs139566100	by1000genomes																		g.chr1:13183249C>A	uc010obg.1	-
chr1	13183439	13183439	T	C	FALSE	ACSL1	LOC440563	SNP	Hom	C/C	100	3840.96	399	0	399	LOC440563	440563	37	1	13183439	13183439	+	Missense_Mutation	SNP	T	C	C	rs28713604	by1000genomes																		g.chr1:13183439T>C	uc010obg.1	-
chr1	13183511	13183511	T	C	FALSE	ACSL3	LOC440563	SNP	Het	T/C	47.5	681.76	360	189	171	LOC440563	440563	37	1	13183511	13183511	+	Missense_Mutation	SNP	T	C	C	rs72864546	by1000genomes																		g.chr1:13183511T>C	uc010obg.1	-
chr1	13183528	13183528	A	C	FALSE	ACSL4	LOC440563	SNP	Het	A/C	42.5926	481.25	324	186	138	LOC440563	440563	37	1	13183528	13183528	+	Missense_Mutation	SNP	A	C	C	rs76937665	by1000genomes																		g.chr1:13183528A>C	uc010obg.1	-
chr1	13183532	13183532	C	T	FALSE	FAH	LOC440563	SNP	Het	C/T	43.131	478.61	313	178	135	LOC440563	440563	37	1	13183532	13183532	+	Missense_Mutation	SNP	C	T	T	rs77505369	by1000genomes																		g.chr1:13183532C>T	uc010obg.1	-
chr1	13183533	13183533	C	T	FALSE	ALDH1B1	LOC440563	SNP	Het	C/T	43.3121	485.48	314	178	136	LOC440563	440563	37	1	13183533	13183533	+	Missense_Mutation	SNP	C	T	T	rs77556803	by1000genomes																		g.chr1:13183533C>T	uc010obg.1	-
chr1	13183567	13183567	C	T	FALSE	FASN	LOC440563	SNP	Het	C/T	36.4	262.12	250	159	91	LOC440563	440563	37	1	13183567	13183567	+	Silent	SNP	C	T	T	rs78160026	by1000genomes																		g.chr1:13183567C>T	uc010obg.1	-
chr1	13183573	13183573	G	T	FALSE	ALDH1A3	LOC440563	SNP	Het	G/T	35.5372	240.03	242	156	86	LOC440563	440563	37	1	13183573	13183573	+	Silent	SNP	G	T	T	rs76669210	by1000genomes																		g.chr1:13183573G>T	uc010obg.1	-
chr1	13219149	13219149	G	A	FALSE	FBP1	WI2-2994D6.2	SNP	Het	G/A	26.8293	28.14	41	30	11	Unknown	0	37	1	13219149	13219149	+	IGR	SNP	G	A	A	rs61780824																			g.chr1:13219149G>A
chr1	13695787	13695787	C	G	FALSE	ALDH3B1	PRAMEF19	SNP	Hom	G/G	96.5517	256.38	29	1	28	PRAMEF18	391003	37	1	13695787	13695787	+	Missense_Mutation	SNP	C	G	G																				g.chr1:13695787C>G	uc009vny.1	-
chr1	13695816	13695816	G	A	FALSE	PRPS1L1	PRAMEF19	SNP	Hom	A/A	100	459.31	51	0	51	PRAMEF18	391003	37	1	13695816	13695816	+	Silent	SNP	G	A	A	rs148990958																			g.chr1:13695816G>A	uc009vny.1	-
chr1	13802325	13802325	T	C	FALSE	ALDH3B2	LRRC38	SNP	Het	T/C	35.9551	97.95	89	57	32	Unknown	0	37	1	13802325	13802325	+	Missense_Mutation	SNP	T	C	C	rs3013105	by1000genomes																		g.chr1:13802325T>C	uc001avb.2	-
chr1	13936974	13936974	C	T	FALSE	FDFT1	PDPN	SNP	Het	C/T	45.4545	140.41	77	42	35	PDPN	10630	37	1	13936974	13936974	+	Silent	SNP	C	T	T	rs34384359	byFrequency;by1000genomes																		g.chr1:13936974C>T	uc001avd.2	+
chr1	13940864	13940864	C	G	FALSE	FDPS	PDPN	SNP	Hom	G/G	100	969.12	102	0	102	PDPN	10630	37	1	13940864	13940864	+	Missense_Mutation	SNP	C	G	G	rs2486188	byFrequency;by1000genomes																		g.chr1:13940864C>G	uc001avd.2	+
chr1	13942435	13942435	A	G	FALSE	HS3ST5	PDPN	SNP	Het	A/G	56.3636	310.18	110	48	62	PDPN	10630	37	1	13942435	13942435	+	3'UTR	SNP	A	G	G	rs41269791	by1000genomes																		g.chr1:13942435A>G	uc001avd.2	+
chr1	14143003	14143003	A	G	FALSE	ALDH9A1	PRDM2	SNP	Hom	G/G	100	1124.32	118	0	118	PRDM2	7799	37	1	14143003	14143003	+	Silent	SNP	A	G	G	rs1046331	byFrequency;by1000genomes																		g.chr1:14143003A>G	uc001avi.2	+
chr1	14149622	14149622	T	C	FALSE	ACSL6	PRDM2	SNP	Hom	C/C	98.8636	825.17	88	1	87	PRDM2	7799	37	1	14149622	14149622	+	Intron	SNP	T	C	C	rs2697968	by1000genomes																		g.chr1:14149622T>C	uc001avi.2	+
chr1	14150709	14150709	C	T	FALSE	FECH	PRDM2	SNP	Hom	T/T	97.541	1084.4	122	3	119	PRDM2	7799	37	1	14150709	14150709	+	3'UTR	SNP	C	T	T	rs2697964	by1000genomes																		g.chr1:14150709C>T	uc001avi.2	+
chr1	14150714	14150714	G	A	FALSE	ALDH3A2	PRDM2	SNP	Hom	A/A	96.6102	1032.42	118	4	114	PRDM2	7799	37	1	14150714	14150714	+	3'UTR	SNP	G	A	A	rs2744680	by1000genomes																		g.chr1:14150714G>A	uc001avi.2	+
chr1	14150740	14150740	G	T	FALSE	ALDOA	PRDM2	SNP	Hom	T/T	100	916.25	96	0	96	PRDM2	7799	37	1	14150740	14150740	+	3'UTR	SNP	G	T	T	rs2697963	by1000genomes																		g.chr1:14150740G>T	uc001avi.2	+
chr1	14150992	14150992	T	C	FALSE	FH	PRDM2	SNP	Hom	C/C	100	1011.12	106	0	106	PRDM2	7799	37	1	14150992	14150992	+	3'UTR	SNP	T	C	C	rs2697962	by1000genomes																		g.chr1:14150992T>C	uc001avi.2	+
chr1	14220186	14220186	A	G	FALSE	CHSY1	C1orf196	SNP	Het	A/G	43.3526	272.9	173	98	75	Unknown	0	37	1	14220186	14220186	+	IGR	SNP	A	G	G	rs1358577	by1000genomes																		g.chr1:14220186A>G
chr1	14450771	14450771	G	A	FALSE	ALDOB	U6-related	SNP	Hom	A/A	94.1176	148.03	17	1	16	Unknown	0	37	1	14450771	14450771	+	IGR	SNP	G	A	A	rs10429938	by1000genomes																		g.chr1:14450771G>A
chr1	14507057	14507057	A	G	FALSE	SEPHS2	C1orf196	SNP	Het	A/G	65.7895	292.39	76	26	50	Unknown	0	37	1	14507057	14507057	+	IGR	SNP	A	G	G	rs10928050	by1000genomes																		g.chr1:14507057A>G
chr1	15438990	15438990	G	A	FALSE	SEPHS1	KAZN	SNP	Het	G/A	41.0526	261.3	190	112	78	KAZ	23254	37	1	15438990	15438990	+	Missense_Mutation	SNP	G	A	A	rs10803354	byFrequency;by1000genomes																		g.chr1:15438990G>A	uc001avm.3	+
chr1	15441029	15441029	T	C	FALSE	RPIA	KAZN	SNP	Het	T/C	50	137.26	60	30	30	KAZ	23254	37	1	15441029	15441029	+	Silent	SNP	T	C	C	rs34135602	byFrequency;by1000genomes																		g.chr1:15441029T>C	uc001avm.3	+
chr1	15490865	15490865	T	A	FALSE	NT5C2	C1orf195	SNP	Het	T/A	47.2727	215.19	110	58	52	TMEM51	55092	37	1	15490865	15490865	+	Intron	SNP	T	A	A	rs61561984	by1000genomes																		g.chr1:15490865T>A	uc001avw.3	+
chr1	15497727	15497727	T	C	FALSE	ALDOC	C1orf195	SNP	Hom	C/C	100	339.12	36	0	36	TMEM51	55092	37	1	15497727	15497727	+	Intron	SNP	T	C	C	rs6429722	by1000genomes																		g.chr1:15497727T>C	uc001avw.3	+
chr1	15599025	15599025	G	A	FALSE	PLCL3	FHAD1	SNP	Het	G/A	48.7179	87.48	39	20	19	FHAD1	114827	37	1	15599025	15599025	+	Silent	SNP	G	A	A	rs75432354	by1000genomes																		g.chr1:15599025G>A	uc001awb.2	+
chr1	15687059	15687059	A	G	FALSE	NMNAT2	FHAD1	SNP	Het	A/G	55.6701	265.3	97	43	54	FHAD1	114827	37	1	15687059	15687059	+	Missense_Mutation	SNP	A	G	G	rs4661330	by1000genomes																		g.chr1:15687059A>G	uc001awb.2	+
chr1	15708540	15708540	A	G	FALSE	AKR1B1	FHAD1	SNP	Het	A/G	51.3514	173.1	74	36	38	FHAD1	114827	37	1	15708540	15708540	+	Missense_Mutation	SNP	A	G	G	rs1010294	by1000genomes																		g.chr1:15708540A>G	uc001awb.2	+
chr1	15710411	15710411	G	C	FALSE	SLC35D1	FHAD1	SNP	Het	G/C	40.625	94.08	64	38	26	FHAD1	114827	37	1	15710411	15710411	+	Intron	SNP	G	C	C	rs2496338	by1000genomes																		g.chr1:15710411G>C	uc001awb.2	+
chr1	15714831	15714831	C	T	FALSE	PLCB1	FHAD1	SNP	Het	C/T	71.4286	65.87	14	4	10	FHAD1	114827	37	1	15714831	15714831	+	Intron	SNP	C	T	T	rs6669577																			g.chr1:15714831C>T	uc001awb.2	+
chr1	15714842	15714842	G	C	FALSE	SLC9A8	FHAD1	SNP	Het	G/C	46.3415	81.7	41	22	19	FHAD1	114827	37	1	15714842	15714842	+	Intron	SNP	G	C	C	rs3002000	by1000genomes																		g.chr1:15714842G>C	uc001awb.2	+
chr1	15754484	15754484	T	C	FALSE	AHCYL2	EFHD2	SNP	Hom	C/C	100	568.24	59	0	59	EFHD2	79180	37	1	15754484	15754484	+	Intron	SNP	T	C	C	rs2473356	by1000genomes																		g.chr1:15754484T>C	uc001awh.2	+
chr1	15788269	15788269	A	C	FALSE	PIP5K1C	CELA2A	SNP	Het	A/C	52.9412	209.96	85	40	45	CELA2A	63036	37	1	15788269	15788269	+	Intron	SNP	A	C	C	rs3737696	by1000genomes																		g.chr1:15788269A>C	uc001awk.2	+
chr1	15788630	15788630	G	A	FALSE	MLYCD	CELA2A	SNP	Het	G/A	54.7368	250.13	95	43	52	CELA2A	63036	37	1	15788630	15788630	+	Intron	SNP	G	A	A	rs7512589	by1000genomes																		g.chr1:15788630G>A	uc001awk.2	+
chr1	15788693	15788693	C	T	FALSE	SLC7A8	CELA2A	SNP	Het	C/T	54.5455	232.35	88	40	48	CELA2A	63036	37	1	15788693	15788693	+	Intron	SNP	C	T	T	rs7536007	by1000genomes																		g.chr1:15788693C>T	uc001awk.2	+
chr1	15789297	15789297	A	C	FALSE	ATP1B4	CELA2A	SNP	Het	A/C	48.6111	292.38	144	74	70	CELA2A	63036	37	1	15789297	15789297	+	Silent	SNP	A	C	C	rs3815787	byFrequency;by1000genomes																		g.chr1:15789297A>C	uc001awk.2	+
chr1	15812432	15812432	A	G	FALSE	SLC35A3	CELA2B	SNP	Hom	G/G	100	965.86	100	0	100	CELA2B	51032	37	1	15812432	15812432	+	Missense_Mutation	SNP	A	G	G	rs6429745	byFrequency;by1000genomes																		g.chr1:15812432A>G	uc001awl.2	+
chr1	15832543	15832543	T	C	FALSE	GCAT	CASP9	SNP	Het	T/C	58.5859	299.17	99	41	58	CASP9	842	37	1	15832543	15832543	+	Missense_Mutation	SNP	T	C	C	rs1052576	byFrequency;by1000genomes																		g.chr1:15832543T>C	uc001awn.2	-
chr1	15844615	15844615	A	G	FALSE	QPRT	CASP9	SNP	Het	A/G	47.3958	369.97	192	101	91	CASP9	842	37	1	15844615	15844615	+	Silent	SNP	A	G	G	rs1820204	byFrequency;by1000genomes																		g.chr1:15844615A>G	uc001awn.2	-
chr1	15850613	15850613	G	A	FALSE	SPC18	CASP9	SNP	Het	G/A	47.2222	75.79	36	19	17	CASP9	842	37	1	15850613	15850613	+	Missense_Mutation	SNP	G	A	A	rs1052571	by1000genomes																		g.chr1:15850613G>A	uc001awn.2	-
chr1	15909850	15909850	C	G	TRUE	FOLR1	AGMAT	SNP	Het	C/G	50.4762	233.29	105	52	53	AGMAT	79814	37	1	15909850	15909850	+	Missense_Mutation	SNP	C	G	G	rs6429757	byFrequency;by1000genomes																		g.chr1:15909850C>G	uc001awv.1	-
chr1	16096934	16096934	C	T	FALSE	TGDS	FBLIM1	SNP	Het	C/T	88.0952	293.09	42	5	37	FBLIM1	54751	37	1	16096934	16096934	+	Missense_Mutation	SNP	C	T	T	rs10927851	byFrequency;by1000genomes																		g.chr1:16096934C>T	uc001axd.1	+
chr1	16242620	16242620	C	A	FALSE	HAAO	SPEN	SNP	Het	C/A	35.9649	122.12	114	73	41	SPEN	23013	37	1	16242620	16242620	+	Intron	SNP	C	A	A	rs12063905	by1000genomes																		g.chr1:16242620C>A	uc001axk.1	+
chr1	16255644	16255644	C	T	FALSE	FOLR2L	SPEN	SNP	Het	C/T	48.3333	128.08	60	31	29	SPEN	23013	37	1	16255644	16255644	+	Missense_Mutation	SNP	C	T	T	rs848208	byFrequency;by1000genomes																		g.chr1:16255644C>T	uc001axk.1	+
chr1	16256007	16256007	T	C	FALSE	FOLR3	SPEN	SNP	Het	T/C	52	64.76	25	12	13	SPEN	23013	37	1	16256007	16256007	+	Missense_Mutation	SNP	T	C	C	rs848209	byFrequency;by1000genomes																		g.chr1:16256007T>C	uc001axk.1	+
chr1	16259813	16259813	A	G	FALSE	NNT	SPEN	SNP	Het	A/G	46.9697	129.79	66	35	31	SPEN	23013	37	1	16259813	16259813	+	Missense_Mutation	SNP	A	G	G	rs848210	byFrequency;by1000genomes																		g.chr1:16259813A>G	uc001axk.1	+
chr1	16260916	16260916	C	T	FALSE	P101-PI3K	SPEN	SNP	Het	C/T	30.303	51.86	66	46	20	SPEN	23013	37	1	16260916	16260916	+	Silent	SNP	C	T	T	rs848211	byFrequency;by1000genomes																		g.chr1:16260916C>T	uc001axk.1	+
chr1	16262404	16262404	C	T	FALSE	SLC16A8	SPEN	SNP	Het	C/T	38.8235	211.94	170	104	66	SPEN	23013	37	1	16262404	16262404	+	Silent	SNP	C	T	T	rs61749277	byFrequency;by1000genomes																		g.chr1:16262404C>T	uc001axk.1	+
chr1	16271180	16271180	T	C	FALSE	ATP6V0A2	ZBTB17	SNP	Het	T/C	70	51.06	10	3	7	ZBTB17	7709	37	1	16271180	16271180	+	Intron	SNP	T	C	C	rs848216	by1000genomes																		g.chr1:16271180T>C	uc001axl.3	-
chr1	16272250	16272250	A	G	FALSE	PIGN	ZBTB17	SNP	Het	A/G	58.3333	76.66	24	10	14	ZBTB17	7709	37	1	16272250	16272250	+	Silent	SNP	A	G	G	rs848217	byFrequency;by1000genomes																		g.chr1:16272250A>G	uc001axl.3	-
chr1	16274769	16274769	C	T	FALSE	FPGS	ZBTB17	SNP	Het	C/T	44.0678	103.98	59	33	26	ZBTB17	7709	37	1	16274769	16274769	+	Intron	SNP	C	T	T	rs698891	by1000genomes																		g.chr1:16274769C>T	uc001axl.3	-
chr1	16330816	16330816	C	T	FALSE	CHST5	C1orf64	SNP	Het	C/T	44.3114	278.23	167	93	74	C1orf64	149563	37	1	16330816	16330816	+	Silent	SNP	C	T	T	rs1763617	byFrequency;by1000genomes																		g.chr1:16330816C>T	uc001axn.2	+
chr1	16332679	16332679	T	C	FALSE	AMACR	C1orf64	SNP	Het	T/C	50.5747	196.28	87	43	44	C1orf64	149563	37	1	16332679	16332679	+	Silent	SNP	T	C	C	rs3738646	byFrequency;by1000genomes																		g.chr1:16332679T>C	uc001axn.2	+
chr1	16341649	16341649	C	T	FALSE	CA14	HSPB7	SNP	Het	C/T	54.8673	297.72	113	51	62	HSPB7	27129	37	1	16341649	16341649	+	3'UTR	SNP	C	T	T	rs1048238	by1000genomes																		g.chr1:16341649C>T	uc001axo.2	-
chr1	16341733	16341733	T	C	FALSE	SLC7A11	HSPB7	SNP	Het	T/C	58.5859	302.19	99	41	58	HSPB7	27129	37	1	16341733	16341733	+	3'UTR	SNP	T	C	C	rs1048237	by1000genomes																		g.chr1:16341733T>C	uc001axo.2	-
chr1	16342237	16342237	A	G	FALSE	BHMT2	HSPB7	SNP	Het	A/G	59.7403	244.75	77	31	46	HSPB7	27129	37	1	16342237	16342237	+	Silent	SNP	A	G	G	rs1739840	byFrequency;by1000genomes																		g.chr1:16342237A>G	uc001axo.2	-
chr1	16344360	16344360	A	G	FALSE	PISD	HSPB7	SNP	Het	A/G	54.5817	639.84	251	114	137	HSPB7	27129	37	1	16344360	16344360	+	Silent	SNP	A	G	G	rs732286	byFrequency;by1000genomes																		g.chr1:16344360A>G	uc001axo.2	-
chr1	16344402	16344402	G	A	FALSE	ALOX12	HSPB7	SNP	Het	G/A	50.9363	590.09	267	131	136	HSPB7	27129	37	1	16344402	16344402	+	Silent	SNP	G	A	A	rs945416	byFrequency;by1000genomes																		g.chr1:16344402G>A	uc001axo.2	-
chr1	16344466	16344466	C	T	FALSE	ALOX5	HSPB7	SNP	Het	C/T	43.3862	301.68	189	107	82	HSPB7	27129	37	1	16344466	16344466	+	5'UTR	SNP	C	T	T	rs3738640	by1000genomes																		g.chr1:16344466C>T	uc001axo.2	-
chr1	16344494	16344494	G	A	FALSE	ALOX12B	HSPB7	SNP	Het	G/A	51.0791	316.01	139	68	71	HSPB7	27129	37	1	16344494	16344494	+	5'UTR	SNP	G	A	A	rs1572381	by1000genomes																		g.chr1:16344494G>A	uc001axo.2	-
chr1	16344625	16344625	C	G	FALSE	ATP6V0D2	HSPB7	SNP	Het	C/G	53.8462	201.68	78	36	42	HSPB7	27129	37	1	16344625	16344625	+	5'UTR	SNP	C	G	G	rs945417	by1000genomes																		g.chr1:16344625C>G	uc001axo.2	-
chr1	16344664	16344664	G	A	FALSE	ATP6V1C2	HSPB7	SNP	Het	G/A	51.8987	190.21	79	38	41	HSPB7	27129	37	1	16344664	16344664	+	5'UTR	SNP	G	A	A	rs872222	by1000genomes																		g.chr1:16344664G>A	uc001axo.2	-
chr1	16344684	16344684	G	A	FALSE	ALOX15	HSPB7	SNP	Het	G/A	46.3768	133.18	69	37	32	HSPB7	27129	37	1	16344684	16344684	+	5'UTR	SNP	G	A	A	rs56783248	by1000genomes																		g.chr1:16344684G>A	uc001axo.2	-
chr1	16351275	16351275	A	G	FALSE	SLC17A8	CLCNKA	SNP	Het	A/G	50	180.43	84	42	42	CLCNKA	1187	37	1	16351275	16351275	+	Missense_Mutation	SNP	A	G	G	rs10927887	byFrequency;by1000genomes																		g.chr1:16351275A>G	uc001axu.2	+
chr1	16354590	16354590	A	T	FALSE	ALOX15B	CLCNKA	SNP	Het	A/T	41.9643	168.83	112	65	47	CLCNKA	1187	37	1	16354590	16354590	+	Missense_Mutation	SNP	A	T	T	rs12126269	byFrequency;by1000genomes																		g.chr1:16354590A>T	uc001axu.2	+
chr1	16356501	16356501	G	A	FALSE	ALPI	CLCNKA	SNP	Het	G/A	54.5455	147.02	55	25	30	CLCNKA	1187	37	1	16356501	16356501	+	Missense_Mutation	SNP	G	A	A	rs1805152	byFrequency;by1000genomes																		g.chr1:16356501G>A	uc001axu.2	+
chr1	16358932	16358932	T	C	FALSE	ALPL	CLCNKA	SNP	Hom	C/C	100	896.73	95	0	95	CLCNKA	1187	37	1	16358932	16358932	+	Intron	SNP	T	C	C	rs10803407	by1000genomes																		g.chr1:16358932T>C	uc001axu.2	+
chr1	16361875	16361875	A	G	FALSE	ALPP	FAM131C	SNP	Hom	G/G	100	125.84	14	0	14	FAM131C	348487	37	1	16361875	16361875	+	Missense_Mutation	SNP	A	G	G	rs11807054																			g.chr1:16361875A>G	uc010obz.1	-
chr1	16361916	16361916	G	A	FALSE	ALPPL2	FAM131C	SNP	Het	G/A	88.8889	195.07	27	3	24	FAM131C	348487	37	1	16361916	16361916	+	Silent	SNP	G	A	A	rs11811753	by1000genomes																		g.chr1:16361916G>A	uc010obz.1	-
chr1	16371067	16371067	G	T	FALSE	FUCA1	CLCNKB	SNP	Het	G/T	44	128.77	75	42	33	CLCNKB	1188	37	1	16371067	16371067	+	Missense_Mutation	SNP	G	T	T	rs2015352	byFrequency;by1000genomes																		g.chr1:16371067G>T	uc001axw.3	+
chr1	16373124	16373124	A	G	FALSE	FUCA2	CLCNKB	SNP	Hom	G/G	100	1046.96	108	0	108	CLCNKB	1188	37	1	16373124	16373124	+	Silent	SNP	A	G	G	rs5257	byFrequency;by1000genomes																		g.chr1:16373124A>G	uc001axw.3	+
chr1	16374533	16374533	G	C	FALSE	FUT1	CLCNKB	SNP	Hom	C/C	94.382	741.72	89	5	84	CLCNKB	1188	37	1	16374533	16374533	+	Silent	SNP	G	C	C	rs2014562	byFrequency;by1000genomes																		g.chr1:16374533G>C	uc001axw.3	+
chr1	16374994	16374994	C	T	FALSE	FUT3	CLCNKB	SNP	Hom	T/T	97.4359	698.17	78	2	76	CLCNKB	1188	37	1	16374994	16374994	+	Intron	SNP	C	T	T	rs1889788	by1000genomes																		g.chr1:16374994C>T	uc001axw.3	+
chr1	16375064	16375064	A	C	FALSE	FUT8	CLCNKB	SNP	Hom	C/C	95.5882	378.87	68	3	65	CLCNKB	1188	37	1	16375064	16375064	+	Silent	SNP	A	C	C	rs1889790	byFrequency;by1000genomes																		g.chr1:16375064A>C	uc001axw.3	+
chr1	16376191	16376191	C	T	FALSE	FVT1	CLCNKB	SNP	Hom	T/T	100	690.8	73	0	73	CLCNKB	1188	37	1	16376191	16376191	+	Missense_Mutation	SNP	C	T	T	rs7367494	by1000genomes																		g.chr1:16376191C>T	uc001axw.3	+
chr1	16376319	16376319	T	C	FALSE	IPMK	CLCNKB	SNP	Hom	C/C	100	1241.6	129	0	129	CLCNKB	1188	37	1	16376319	16376319	+	Silent	SNP	T	C	C	rs7368151	byFrequency;by1000genomes																		g.chr1:16376319T>C	uc001axw.3	+
chr1	16380196	16380196	T	C	FALSE	G6PC	CLCNKB	SNP	Hom	C/C	100	1057.47	111	0	111	CLCNKB	1188	37	1	16380196	16380196	+	Missense_Mutation	SNP	T	C	C	rs5253	byFrequency;by1000genomes																		g.chr1:16380196T>C	uc001axw.3	+
chr1	16380243	16380243	A	G	FALSE	G6PD	CLCNKB	SNP	Hom	G/G	100	968.65	102	0	102	CLCNKB	1188	37	1	16380243	16380243	+	Missense_Mutation	SNP	A	G	G	rs2275166	byFrequency;by1000genomes																		g.chr1:16380243A>G	uc001axw.3	+
chr1	16380252	16380252	C	T	FALSE	SLC37A4	CLCNKB	SNP	Hom	T/T	94.898	823.14	98	5	93	CLCNKB	1188	37	1	16380252	16380252	+	Silent	SNP	C	T	T	rs2275167	byFrequency;by1000genomes																		g.chr1:16380252C>T	uc001axw.3	+
chr1	16383682	16383682	G	C	FALSE	G6PT2	CLCNKB	SNP	Het	G/C	28.4314	64.59	102	73	29	CLCNKB	1188	37	1	16383682	16383682	+	3'UTR	SNP	G	C	C	rs1057854	by1000genomes																		g.chr1:16383682G>C	uc001axw.3	+
chr1	16383742	16383742	C	G	FALSE	GAA	CLCNKB	SNP	Het	C/G	72.8571	657.04	140	38	102	CLCNKB	1188	37	1	16383742	16383742	+	3'UTR	SNP	C	G	G	rs1057857	by1000genomes																		g.chr1:16383742C>G	uc001axw.3	+
chr1	16384998	16384998	G	C	FALSE	SIAT7C	FAM131C	SNP	Het	G/C	28.5714	16.25	14	10	4	FAM131C	348487	37	1	16384998	16384998	+	Silent	SNP	G	C	C	rs1807285	by1000genomes																		g.chr1:16384998G>C	uc001axz.3	-
chr1	16384999	16384999	G	A	FALSE	PLCXD2	FAM131C	SNP	Het	G/A	28.5714	16.26	14	10	4	FAM131C	348487	37	1	16384999	16384999	+	Missense_Mutation	SNP	G	A	A	rs1807284	by1000genomes																		g.chr1:16384999G>A	uc001axz.3	-
chr1	16385042	16385042	G	A	FALSE	GAD1	FAM131C	SNP	Het	G/A	42.1053	35.99	19	11	8	FAM131C	348487	37	1	16385042	16385042	+	Missense_Mutation	SNP	G	A	A	rs77667563	by1000genomes																		g.chr1:16385042G>A	uc001axz.3	-
chr1	16385175	16385175	G	A	FALSE	GAD2	FAM131C	SNP	Het	G/A	50.5263	212.78	95	47	48	FAM131C	348487	37	1	16385175	16385175	+	Silent	SNP	G	A	A	rs17853748	by1000genomes																		g.chr1:16385175G>A	uc001axz.3	-
chr1	16385178	16385178	G	A	FALSE	GPX6	FAM131C	SNP	Het	G/A	41.4894	139.63	94	55	39	FAM131C	348487	37	1	16385178	16385178	+	Silent	SNP	G	A	A	rs80297394																			g.chr1:16385178G>A	uc001axz.3	-
chr1	16385184	16385184	G	A	FALSE	SLC24A2	FAM131C	SNP	Het	G/A	18.75	21.03	96	78	18	FAM131C	348487	37	1	16385184	16385184	+	Silent	SNP	G	A	A	rs75273615	by1000genomes																		g.chr1:16385184G>A	uc001axz.3	-
chr1	16386008	16386008	T	C	FALSE	PGLS	FAM131C	SNP	Hom	C/C	98.1818	490.27	55	1	54	FAM131C	348487	37	1	16386008	16386008	+	Silent	SNP	T	C	C	rs2863452	by1000genomes																		g.chr1:16386008T>C	uc001axz.3	-
chr1	16386065	16386065	T	A	FALSE	GALC	FAM131C	SNP	Het	T/A	30.2326	37.12	43	30	13	FAM131C	348487	37	1	16386065	16386065	+	Silent	SNP	T	A	A	rs61769893	by1000genomes																		g.chr1:16386065T>A	uc001axz.3	-
chr1	16386416	16386416	G	A	FALSE	GALE	FAM131C	SNP	Hom	A/A	100	484.6	50	0	50	FAM131C	348487	37	1	16386416	16386416	+	Silent	SNP	G	A	A	rs9442230	by1000genomes																		g.chr1:16386416G>A	uc001axz.3	-
chr1	16386447	16386447	G	C	FALSE	GALGT	FAM131C	SNP	Hom	C/C	100	391.85	42	0	42	FAM131C	348487	37	1	16386447	16386447	+	Missense_Mutation	SNP	G	C	C	rs11576236	by1000genomes																		g.chr1:16386447G>C	uc001axz.3	-
chr1	16386495	16386495	C	T	FALSE	GALK1	FAM131C	SNP	Hom	T/T	100	296.99	32	0	32	FAM131C	348487	37	1	16386495	16386495	+	Missense_Mutation	SNP	C	T	T	rs71510977																			g.chr1:16386495C>T	uc001axz.3	-
chr1	16388646	16388646	T	C	FALSE	GALK2	FAM131C	SNP	Hom	C/C	100	1423.81	149	0	149	FAM131C	348487	37	1	16388646	16388646	+	Silent	SNP	T	C	C	rs2863456	by1000genomes																		g.chr1:16388646T>C	uc001axz.3	-
chr1	16464673	16464673	G	A	FALSE	GALNS	EPHA2	SNP	Het	G/A	43.8596	88.42	57	32	25	EPHA2	1969	37	1	16464673	16464673	+	Silent	SNP	G	A	A	rs2230597	byFrequency;by1000genomes																		g.chr1:16464673G>A	uc001aya.1	-
chr1	16475123	16475123	C	T	FALSE	GALNT1	EPHA2	SNP	Het	C/T	50.8475	266.4	118	58	60	EPHA2	1969	37	1	16475123	16475123	+	Silent	SNP	C	T	T	rs6678616	byFrequency;by1000genomes																		g.chr1:16475123C>T	uc001aya.1	-
chr1	16475126	16475126	C	T	FALSE	GALNT2	EPHA2	SNP	Het	C/T	52.5424	285.19	118	56	62	EPHA2	1969	37	1	16475126	16475126	+	Silent	SNP	C	T	T	rs6678618	byFrequency;by1000genomes																		g.chr1:16475126C>T	uc001aya.1	-
chr1	16477467	16477467	G	A	FALSE	MTHFD1L	EPHA2	SNP	Het	G/A	53.3333	156.08	60	28	32	EPHA2	1969	37	1	16477467	16477467	+	Intron	SNP	G	A	A	rs138164293	by1000genomes																		g.chr1:16477467G>A	uc001aya.1	-
chr1	16533022	16533022	C	T	FALSE	GALNT3	ARHGEF19	SNP	Hom	T/T	96.3636	472.23	55	2	53	ARHGEF19	128272	37	1	16533022	16533022	+	Intron	SNP	C	T	T	rs221052	by1000genomes																		g.chr1:16533022C>T	uc001ayc.1	-
chr1	16641899	16641899	C	T	FALSE	GALT	FBXO42	SNP	Hom	T/T	98.8235	782.51	85	1	84	FBXO42	54455	37	1	16641899	16641899	+	Silent	SNP	C	T	T	rs2273311	byFrequency;by1000genomes																		g.chr1:16641899C>T	uc001ayg.2	-
chr1	16723084	16723084	G	A	FALSE	TMEM23	C1orf144	SNP	Hom	A/A	100	1231.15	129	0	129	C1orf144	26099	37	1	16723084	16723084	+	3'UTR	SNP	G	A	A	rs3738605	by1000genomes																		g.chr1:16723084G>A	uc001aym.3	+
chr1	16736132	16736132	T	C	FALSE	GAMT	SPATA21	SNP	Hom	C/C	100	401.9	43	0	43	SPATA21	374955	37	1	16736132	16736132	+	Missense_Mutation	SNP	T	C	C	rs4661746	byFrequency;by1000genomes																		g.chr1:16736132T>C	uc001ayn.2	-
chr1	16840730	16840730	C	T	FALSE	GANC	U1	SNP	Het	C/T	41.844	209.29	141	82	59	Unknown	0	37	1	16840730	16840730	+	IGR	SNP	C	T	T	rs157254	by1000genomes																		g.chr1:16840730C>T
chr1	16858909	16858909	G	C	FALSE	GAPDH	chr1.tRNA134-AsnGTT	SNP	Hom	C/C	100	1057.48	111	0	111	Unknown	0	37	1	16858909	16858909	+	IGR	SNP	G	C	C	rs277463	by1000genomes																		g.chr1:16858909G>C
chr1	16860652	16860652	A	C	FALSE	ABP1	U1-related	SNP	Het	A/C	26.7327	99.7	202	148	54	Unknown	0	37	1	16860652	16860652	+	RNA	SNP	A	C	C	rs76285711	by1000genomes																		g.chr1:16860652A>C	uc009voq.1	-
chr1	16860705	16860705	C	T	FALSE	MOXD1	U1-related	SNP	Het	C/T	24.3151	105.83	292	221	71	Unknown	0	37	1	16860705	16860705	+	Intron	SNP	C	T	T	rs78233725	by1000genomes																		g.chr1:16860705C>T	uc009voq.1	-
chr1	16861772	16861772	A	G	FALSE	GLCE	chr1.tRNA133-GluTTC	SNP	Het	A/G	52.0548	510.27	219	105	114	Unknown	0	37	1	16861772	16861772	+	RNA	SNP	A	G	G	rs59711048	by1000genomes																		g.chr1:16861772A>G	uc009voq.1	-
chr1	16861847	16861847	A	T	FALSE	HYALP1	chr1.tRNA133-GluTTC	SNP	Het	A/T	50.8197	405.56	183	90	93	Unknown	0	37	1	16861847	16861847	+	RNA	SNP	A	T	T	rs79431855	by1000genomes																		g.chr1:16861847A>T	uc009voq.1	-
chr1	16861849	16861849	A	G	FALSE	GART	chr1.tRNA133-GluTTC	SNP	Het	A/G	50.2732	396.69	183	91	92	Unknown	0	37	1	16861849	16861849	+	RNA	SNP	A	G	G	rs77766577	by1000genomes																		g.chr1:16861849A>G	uc009voq.1	-
chr1	16862296	16862296	G	C	FALSE	AMD1	AL355149.1	SNP	Het	G/C	57.8947	334.72	114	48	66	Unknown	0	37	1	16862296	16862296	+	RNA	SNP	G	C	C	rs1759227	by1000genomes																		g.chr1:16862296G>C	uc009voq.1	-
chr1	16862340	16862340	G	A	FALSE	PHGDH	AL355149.1	SNP	Het	G/A	49.3151	305.49	146	74	72	Unknown	0	37	1	16862340	16862340	+	RNA	SNP	G	A	A	rs149375538	by1000genomes																		g.chr1:16862340G>A	uc009voq.1	-
chr1	16862454	16862454	T	G	FALSE	B3GAT3	AL355149.1	SNP	Het	T/G	58.1633	858.52	294	123	171	Unknown	0	37	1	16862454	16862454	+	RNA	SNP	T	G	G	rs71248115	by1000genomes																		g.chr1:16862454T>G	uc009voq.1	-
chr1	16862461	16862461	T	A	FALSE	ENO1B	AL355149.1	SNP	Het	T/A	65.7343	1081.25	286	98	188	Unknown	0	37	1	16862461	16862461	+	RNA	SNP	T	A	A	rs145386412	by1000genomes																		g.chr1:16862461T>A	uc009voq.1	-
chr1	16862502	16862502	A	G	FALSE	SLC13A4	AL355149.1	SNP	Het	A/G	69.598	1694.62	398	121	277	Unknown	0	37	1	16862502	16862502	+	RNA	SNP	A	G	G	rs141629643	by1000genomes																		g.chr1:16862502A>G	uc009voq.1	-
chr1	16863304	16863304	T	C	FALSE	HIBCH	AL355149.1	SNP	Het	T/C	22.2222	42.25	135	105	30	Unknown	0	37	1	16863304	16863304	+	RNA	SNP	T	C	C	rs61769542	by1000genomes																		g.chr1:16863304T>C	uc009voq.1	-
chr1	16863308	16863308	G	T	FALSE	PLA2G2D	AL355149.1	SNP	Het	G/T	21.8045	40.46	133	104	29	Unknown	0	37	1	16863308	16863308	+	RNA	SNP	G	T	T	rs112689425	by1000genomes																		g.chr1:16863308G>T	uc009voq.1	-
chr1	16863314	16863314	A	G	FALSE	GATM	AL355149.1	SNP	Het	A/G	22.963	47.04	135	104	31	Unknown	0	37	1	16863314	16863314	+	RNA	SNP	A	G	G	rs74927161	by1000genomes																		g.chr1:16863314A>G	uc009voq.1	-
chr1	16863328	16863328	T	G	FALSE	AK5	AL355149.1	SNP	Het	T/G	34.4156	145.56	154	101	53	Unknown	0	37	1	16863328	16863328	+	RNA	SNP	T	G	G	rs61769543	by1000genomes																		g.chr1:16863328T>G	uc009voq.1	-
chr1	16863352	16863352	C	T	FALSE	GBA	AL355149.1	SNP	Het	C/T	41.7178	237.32	163	95	68	Unknown	0	37	1	16863352	16863352	+	RNA	SNP	C	T	T	rs61769544	by1000genomes																		g.chr1:16863352C>T	uc009voq.1	-
chr1	16872517	16872517	A	G	FALSE	GALNT8	chr1.tRNA132-GlyCCC	SNP	Het	A/G	41.6667	243.68	168	98	70	Unknown	0	37	1	16872517	16872517	+	IGR	SNP	A	G	G	rs76838058	by1000genomes																		g.chr1:16872517A>G
chr1	16874206	16874206	A	C	FALSE	FS	chr1.tRNA131-PseudoCAC	SNP	Het	A/C	32	27.56	25	17	8	Unknown	0	37	1	16874206	16874206	+	IGR	SNP	A	C	C	rs61770968	by1000genomes																		g.chr1:16874206A>C
chr1	16874240	16874240	G	A	FALSE	GBE1	chr1.tRNA131-PseudoCAC	SNP	Het	G/A	57.1429	68.41	21	9	12	Unknown	0	37	1	16874240	16874240	+	IGR	SNP	G	A	A	rs1977597	by1000genomes																		g.chr1:16874240G>A
chr1	16890441	16890441	C	T	FALSE	GAPDS	NBPF1	SNP	Het	C/T	20.8333	65.53	288	228	60	NBPF1	55672	37	1	16890441	16890441	+	3'UTR	SNP	C	T	T	rs3863779	by1000genomes																		g.chr1:16890441C>T	uc009vos.1	-
chr1	16890484	16890484	G	C	FALSE	GCDH	NBPF1	SNP	Het	G/C	22.4377	100.87	361	280	81	NBPF1	55672	37	1	16890484	16890484	+	3'UTR	SNP	G	C	C	rs12117084																			g.chr1:16890484G>C	uc009vos.1	-
chr1	16890598	16890598	T	A	FALSE	GCH1	NBPF1	SNP	Het	T/A	46.6192	513.77	281	150	131	NBPF1	55672	37	1	16890598	16890598	+	Missense_Mutation	SNP	T	A	A	rs2990550																			g.chr1:16890598T>A	uc009vos.1	-
chr1	16890639	16890639	C	T	FALSE	GCK	NBPF1	SNP	Het	C/T	37.8855	261.61	227	141	86	NBPF1	55672	37	1	16890639	16890639	+	Silent	SNP	C	T	T	rs1043750	by1000genomes																		g.chr1:16890639C>T	uc009vos.1	-
chr1	16890644	16890644	C	T	FALSE	GCNT1	NBPF1	SNP	Het	C/T	21.8182	60.49	220	172	48	NBPF1	55672	37	1	16890644	16890644	+	Missense_Mutation	SNP	C	T	T	rs2992339	by1000genomes																		g.chr1:16890644C>T	uc009vos.1	-
chr1	16890671	16890671	T	C	FALSE	SLC17A5	NBPF1	SNP	Het	T/C	58.3851	473.55	161	67	94	NBPF1	55672	37	1	16890671	16890671	+	Missense_Mutation	SNP	T	C	C	rs2419526	by1000genomes																		g.chr1:16890671T>C	uc009vos.1	-
chr1	16890672	16890672	G	A	FALSE	GCNT2	NBPF1	SNP	Het	G/A	57.9618	463.91	157	66	91	NBPF1	55672	37	1	16890672	16890672	+	Silent	SNP	G	A	A	rs2419525	by1000genomes																		g.chr1:16890672G>A	uc009vos.1	-
chr1	16893813	16893813	A	G	FALSE	GCSH	NBPF1	SNP	Het	A/G	15.6171	28.64	397	335	62	NBPF1	55672	37	1	16893813	16893813	+	Silent	SNP	A	G	G	rs58611269																			g.chr1:16893813A>G	uc009vos.1	-
chr1	16903882	16903882	T	C	FALSE	GCTG	NBPF1	SNP	Het	T/C	20	17.83	55	44	11	NBPF1	55672	37	1	16903882	16903882	+	Missense_Mutation	SNP	T	C	C	rs672812	by1000genomes																		g.chr1:16903882T>C	uc009vos.1	-
chr1	16903912	16903912	T	A	FALSE	HS6ST3	NBPF1	SNP	Het	T/A	38.4615	24.11	13	8	5	NBPF1	55672	37	1	16903912	16903912	+	Missense_Mutation	SNP	T	A	A	rs61772344	by1000genomes																		g.chr1:16903912T>A	uc009vos.1	-
chr1	16905718	16905718	A	C	FALSE	GFPT1	NBPF1	SNP	Het	A/C	52	67.28	25	12	13	NBPF1	55672	37	1	16905718	16905718	+	Missense_Mutation	SNP	A	C	C	rs3738661	byFrequency;by1000genomes																		g.chr1:16905718A>C	uc009vos.1	-
chr1	16907328	16907328	G	T	FALSE	GGT1	NBPF1	SNP	Het	G/T	39.5	498.71	400	242	158	NBPF1	55672	37	1	16907328	16907328	+	Silent	SNP	G	T	T	rs78540200	by1000genomes																		g.chr1:16907328G>T	uc009vos.1	-
chr1	16909052	16909052	C	T	FALSE	GGT2	NBPF1	SNP	Hom	T/T	100	1734.82	180	0	180	NBPF1	55672	37	1	16909052	16909052	+	Silent	SNP	C	T	T	rs140548913	by1000genomes																		g.chr1:16909052C>T	uc009vos.1	-
chr1	16909100	16909100	G	C	FALSE	B4GALT1	NBPF1	SNP	Het	G/C	32.4324	66.37	74	50	24	NBPF1	55672	37	1	16909100	16909100	+	Silent	SNP	G	C	C	rs143269469																			g.chr1:16909100G>C	uc009vos.1	-
chr1	16909129	16909129	T	C	FALSE	GGTLA1	NBPF1	SNP	Het	T/C	41.1765	31.62	17	10	7	NBPF1	55672	37	1	16909129	16909129	+	Missense_Mutation	SNP	T	C	C																				g.chr1:16909129T>C	uc009vos.1	-
chr1	16918502	16918502	A	G	FALSE	OPLAH	NBPF1	SNP	Het	A/G	20	75.64	400	320	80	NBPF1	55672	37	1	16918502	16918502	+	Silent	SNP	A	G	G	rs3925698	by1000genomes																		g.chr1:16918502A>G	uc009vos.1	-
chr1	17004770	17004770	G	T	FALSE	AMPD1	chr1.tRNA130-GlyCCC	SNP	Het	G/T	35.9223	111.75	103	66	37	Unknown	0	37	1	17004770	17004770	+	IGR	SNP	G	T	T	rs2019755	by1000genomes																		g.chr1:17004770G>T
chr1	17004850	17004850	C	A	FALSE	TPK1	chr1.tRNA130-GlyCCC	SNP	Het	C/A	40.8163	73.16	49	29	20	Unknown	0	37	1	17004850	17004850	+	IGR	SNP	C	A	A	rs1977269	by1000genomes																		g.chr1:17004850C>A
chr1	17017717	17017717	C	T	TRUE	ACAD8	ESPN	SNP	Het	C/T	17.2414	21.19	145	120	25	ESPNP	284729	37	1	17017717	17017717	+	Missense_Mutation	SNP	C	T	T	rs12561804	by1000genomes																		g.chr1:17017717C>T	uc001azn.1	-
chr1	17017734	17017734	C	T	TRUE	PPA2	ESPN	SNP	Het	C/T	18.1159	24	138	113	25	ESPNP	284729	37	1	17017734	17017734	+	Missense_Mutation	SNP	C	T	T	rs12561805	by1000genomes																		g.chr1:17017734C>T	uc001azn.1	-
chr1	17022952	17022952	C	A	TRUE	B3GAT1	ESPN	SNP	Hom	A/A	100	292.02	30	0	30	ESPNP	284729	37	1	17022952	17022952	+	Nonsense_Mutation	SNP	C	A	A	rs557690	by1000genomes																		g.chr1:17022952C>A	uc001azn.1	-
chr1	17023110	17023110	G	A	TRUE	QP-C	ESPN	SNP	Het	G/A	27.8351	58.61	97	70	27	ESPNP	284729	37	1	17023110	17023110	+	Missense_Mutation	SNP	G	A	A	rs11260887	by1000genomes																		g.chr1:17023110G>A	uc001azn.1	-
chr1	17023126	17023126	C	G	TRUE	AMPD2	ESPN	SNP	Het	C/G	26.8817	52.29	93	68	25	ESPNP	284729	37	1	17023126	17023126	+	Missense_Mutation	SNP	C	G	G	rs2610633	by1000genomes																		g.chr1:17023126C>G	uc001azn.1	-
chr1	17023143	17023143	C	T	TRUE	GK	ESPN	SNP	Het	C/T	21.1111	27.85	90	71	19	ESPNP	284729	37	1	17023143	17023143	+	Missense_Mutation	SNP	C	T	T	rs559507	by1000genomes																		g.chr1:17023143C>T	uc001azn.1	-
chr1	17023182	17023182	C	G	TRUE	PDE7B	ESPN	SNP	Het	C/G	19.403	18.56	67	54	13	ESPNP	284729	37	1	17023182	17023182	+	Missense_Mutation	SNP	C	G	G	rs614461	by1000genomes																		g.chr1:17023182C>G	uc001azn.1	-
chr1	17023376	17023376	C	T	TRUE	GK2	ESPN	SNP	Het	C/T	40.3509	231.15	171	102	69	ESPNP	284729	37	1	17023376	17023376	+	Silent	SNP	C	T	T	rs613579	by1000genomes																		g.chr1:17023376C>T	uc001azn.1	-
chr1	17023403	17023403	G	A	TRUE	PIB5PA	ESPN	SNP	Het	G/A	41.2903	221.14	155	91	64	ESPNP	284729	37	1	17023403	17023403	+	Silent	SNP	G	A	A	rs10907267	by1000genomes																		g.chr1:17023403G>A	uc001azn.1	-
chr1	17026087	17026087	G	A	TRUE	GKP3	ESPN	SNP	Het	G/A	25	12.83	12	9	3	ESPNP	284729	37	1	17026087	17026087	+	Silent	SNP	G	A	A	rs678369	by1000genomes																		g.chr1:17026087G>A	uc001azn.1	-
chr1	17029257	17029257	T	C	TRUE	CHIA	ESPN	SNP	Het	T/C	46.2428	314.53	173	93	80	ESPNP	284729	37	1	17029257	17029257	+	Missense_Mutation	SNP	T	C	C	rs12125112	by1000genomes																		g.chr1:17029257T>C	uc001azn.1	-
chr1	17029462	17029462	A	G	TRUE	GA	ESPN	SNP	Het	A/G	15.2263	18.21	243	206	37	ESPNP	284729	37	1	17029462	17029462	+	Missense_Mutation	SNP	A	G	G	rs11260891	by1000genomes																		g.chr1:17029462A>G	uc001azn.1	-
chr1	17030590	17030590	G	A	TRUE	GLA	ESPN	SNP	Het	G/A	15.6794	23.27	287	242	45	ESPNP	284729	37	1	17030590	17030590	+	Missense_Mutation	SNP	G	A	A	rs590170	by1000genomes																		g.chr1:17030590G>A	uc001azn.1	-
chr1	17033805	17033805	C	T	TRUE	AMPD3	ESPN	SNP	Het	C/T	27.0936	103.67	203	148	55	ESPNP	284729	37	1	17033805	17033805	+	Missense_Mutation	SNP	C	T	T	rs59259153	by1000genomes																		g.chr1:17033805C>T	uc001azn.1	-
chr1	17033854	17033854	C	T	TRUE	GLB1	ESPN	SNP	Het	C/T	58.2353	505.78	170	71	99	ESPNP	284729	37	1	17033854	17033854	+	Missense_Mutation	SNP	C	T	T	rs2476568	by1000genomes																		g.chr1:17033854C>T	uc001azn.1	-
chr1	17046456	17046456	T	C	TRUE	GNMT	ESPN	SNP	Het	T/C	49.5763	493.03	236	119	117	ESPNP	284729	37	1	17046456	17046456	+	Intron	SNP	T	C	C	rs3856292	by1000genomes																		g.chr1:17046456T>C	uc001azn.1	-
chr1	17053765	17053765	C	T	FALSE	COQ2	chr1.tRNA2-GlyCCC	SNP	Het	C/T	43.2099	254.93	162	92	70	Unknown	0	37	1	17053765	17053765	+	IGR	SNP	C	T	T	rs77671393	by1000genomes																		g.chr1:17053765C>T
chr1	17053766	17053766	G	A	FALSE	GCLC	chr1.tRNA2-GlyCCC	SNP	Het	G/A	54.9383	424.8	162	73	89	Unknown	0	37	1	17053766	17053766	+	IGR	SNP	G	A	A	rs2419171	by1000genomes																		g.chr1:17053766G>A
chr1	17053770	17053770	G	T	FALSE	GCLM	chr1.tRNA2-GlyCCC	SNP	Het	G/T	39.8773	214.23	163	98	65	Unknown	0	37	1	17053770	17053770	+	IGR	SNP	G	T	T	rs57569228	by1000genomes																		g.chr1:17053770G>T
chr1	17053826	17053826	C	T	FALSE	PGDS	chr1.tRNA2-GlyCCC	SNP	Het	C/T	57.7922	447.64	154	65	89	Unknown	0	37	1	17053826	17053826	+	IGR	SNP	C	T	T	rs1974124	by1000genomes																		g.chr1:17053826C>T
chr1	17053856	17053856	T	G	FALSE	GLDC	chr1.tRNA2-GlyCCC	SNP	Het	T/G	52.2581	363.07	155	74	81	Unknown	0	37	1	17053856	17053856	+	IGR	SNP	T	G	G	rs2419164																			g.chr1:17053856T>G
chr1	17053861	17053861	C	T	FALSE	MT	chr1.tRNA2-GlyCCC	SNP	Het	C/T	86.3014	958.88	146	20	126	Unknown	0	37	1	17053861	17053861	+	IGR	SNP	C	T	T	rs1974125																			g.chr1:17053861C>T
chr1	17083872	17083872	G	A	FALSE	GLO1	MST1P9	SNP	Hom	A/A	100	488.25	52	0	52	MST1P9	11223	37	1	17083872	17083872	+	Missense_Mutation	SNP	G	A	A	rs61635893	by1000genomes																		g.chr1:17083872G>A	uc010ock.1	-
chr1	17084021	17084021	C	G	FALSE	MAT2B	MST1P9	SNP	Het	C/G	20	12.84	25	20	5	MST1P9	11223	37	1	17084021	17084021	+	Missense_Mutation	SNP	C	G	G	rs2446543																			g.chr1:17084021C>G	uc010ock.1	-
chr1	17084152	17084152	C	T	FALSE	GLS	MST1P9	SNP	Het	C/T	23.5669	57.01	157	120	37	MST1P9	11223	37	1	17084152	17084152	+	Missense_Mutation	SNP	C	T	T																				g.chr1:17084152C>T	uc010ock.1	-
chr1	17084510	17084510	G	A	FALSE	GLRX	MST1P9	SNP	Het	G/A	26.5957	92.11	188	138	50	MST1P9	11223	37	1	17084510	17084510	+	Silent	SNP	G	A	A	rs61769731	by1000genomes																		g.chr1:17084510G>A	uc010ock.1	-
chr1	17084968	17084968	G	C	FALSE	GLUD1	MST1P9	SNP	Het	G/C	73.4043	446.91	94	25	69	MST1P9	11223	37	1	17084968	17084968	+	Missense_Mutation	SNP	G	C	C	rs2761533																			g.chr1:17084968G>C	uc010ock.1	-
chr1	17085502	17085502	T	C	FALSE	GLUD2	MST1P9	SNP	Het	T/C	72.6891	1110.21	238	65	173	MST1P9	11223	37	1	17085502	17085502	+	Missense_Mutation	SNP	T	C	C	rs2329006	by1000genomes																		g.chr1:17085502T>C	uc010ock.1	-
chr1	17085589	17085589	A	C	FALSE	AMT	MST1P9	SNP	Het	A/C	25.8065	34.52	62	46	16	MST1P9	11223	37	1	17085589	17085589	+	Missense_Mutation	SNP	A	C	C	rs3863807	by1000genomes																		g.chr1:17085589A>C	uc010ock.1	-
chr1	17085834	17085834	G	T	FALSE	GLUL	MST1P9	SNP	Hom	T/T	96.9697	581.65	66	2	64	MST1P9	11223	37	1	17085834	17085834	+	Silent	SNP	G	T	T	rs2005622	by1000genomes																		g.chr1:17085834G>T	uc010ock.1	-
chr1	17087072	17087072	G	A	FALSE	AMY1A	MST1P9	SNP	Het	G/A	21.25	92.84	400	315	85	MST1P9	11223	37	1	17087072	17087072	+	Intron	SNP	G	A	A	rs79486936	by1000genomes																		g.chr1:17087072G>A	uc010ock.1	-
chr1	17087262	17087262	C	T	FALSE	GMDS	MST1P9	SNP	Het	C/T	23.7624	72.25	202	154	48	MST1P9	11223	37	1	17087262	17087262	+	Missense_Mutation	SNP	C	T	T	rs2926375	by1000genomes																		g.chr1:17087262C>T	uc010ock.1	-
chr1	17087365	17087365	C	G	FALSE	GMPR	MST1P9	SNP	Het	C/G	28.2609	109.17	184	132	52	MST1P9	11223	37	1	17087365	17087365	+	Silent	SNP	C	G	G	rs2446556	by1000genomes																		g.chr1:17087365C>G	uc010ock.1	-
chr1	17087459	17087459	A	G	FALSE	AMY1B	MST1P9	SNP	Het	A/G	15.5172	19.48	232	196	36	MST1P9	11223	37	1	17087459	17087459	+	Missense_Mutation	SNP	A	G	G	rs11576695																			g.chr1:17087459A>G	uc010ock.1	-
chr1	17087465	17087465	G	A	FALSE	AMY1C	MST1P9	SNP	Het	G/A	15.2542	18.37	236	200	36	MST1P9	11223	37	1	17087465	17087465	+	Missense_Mutation	SNP	G	A	A	rs11260924	by1000genomes																		g.chr1:17087465G>A	uc010ock.1	-
chr1	17087582	17087582	G	A	FALSE	AMY2A	MST1P9	SNP	Het	G/A	20.6061	40.16	165	131	34	MST1P9	11223	37	1	17087582	17087582	+	Missense_Mutation	SNP	G	A	A	rs10907280	by1000genomes																		g.chr1:17087582G>A	uc010ock.1	-
chr1	17186685	17186685	T	C	FALSE	GNS	chr1.tRNA3-PseudoCAC	SNP	Het	T/C	30.2083	68.95	96	67	29	CROCC	9696	37	1	17186685	17186685	+	Intron	SNP	T	C	C	rs114108970	by1000genomes																		g.chr1:17186685T>C	uc009voy.1	+
chr1	17186719	17186719	T	G	FALSE	ABO	chr1.tRNA3-PseudoCAC	SNP	Het	T/G	33.3333	110.18	123	82	41	CROCC	9696	37	1	17186719	17186719	+	Intron	SNP	T	G	G	rs148152443	by1000genomes																		g.chr1:17186719T>G	uc009voy.1	+
chr1	17197563	17197563	G	T	FALSE	AMY2B	BX284668.1	SNP	Het	G/T	33.8583	117.55	127	84	43	CROCC	9696	37	1	17197563	17197563	+	Intron	SNP	G	T	T	rs7556482	by1000genomes																		g.chr1:17197563G>T	uc009voy.1	+
chr1	17199074	17199074	T	C	FALSE	GOT1	chr1.tRNA5-GluTTC	SNP	Het	T/C	21.5385	23.52	65	51	14	CROCC	9696	37	1	17199074	17199074	+	Intron	SNP	T	C	C	rs75949838	by1000genomes																		g.chr1:17199074T>C	uc009voy.1	+
chr1	17199076	17199076	T	A	FALSE	GOT2	chr1.tRNA5-GluTTC	SNP	Het	T/A	20.2899	21.1	69	55	14	CROCC	9696	37	1	17199076	17199076	+	Intron	SNP	T	A	A	rs79269366	by1000genomes																		g.chr1:17199076T>A	uc009voy.1	+
chr1	17200217	17200217	G	A	FALSE	GPD1	U1-related	SNP	Het	G/A	23.75	132.08	400	305	95	CROCC	9696	37	1	17200217	17200217	+	Intron	SNP	G	A	A	rs2779466	by1000genomes																		g.chr1:17200217G>A	uc009voy.1	+
chr1	17200270	17200270	T	G	FALSE	GPD2	U1-related	SNP	Het	T/G	69.5	1696.71	400	122	278	CROCC	9696	37	1	17200270	17200270	+	Intron	SNP	T	G	G	rs2926367																			g.chr1:17200270T>G	uc009voy.1	+
chr1	17200289	17200289	C	T	FALSE	GPI	U1-related	SNP	Het	C/T	53.3835	960.39	399	186	213	CROCC	9696	37	1	17200289	17200289	+	Intron	SNP	C	T	T	rs10788653																			g.chr1:17200289C>T	uc009voy.1	+
chr1	17248500	17248500	A	G	FALSE	SLCO4A1	CROCC	SNP	Het	A/G	35.7143	22.51	14	9	5	CROCC	9696	37	1	17248500	17248500	+	5'UTR	SNP	A	G	G	rs6683035	by1000genomes																		g.chr1:17248500A>G	uc001azt.2	+
chr1	17248532	17248532	A	G	FALSE	SLCO3A1	CROCC	SNP	Hom	G/G	100	126.21	14	0	14	CROCC	9696	37	1	17248532	17248532	+	Missense_Mutation	SNP	A	G	G	rs6586566	by1000genomes																		g.chr1:17248532A>G	uc001azt.2	+
chr1	17264890	17264890	T	G	FALSE	SLCO1B3	CROCC	SNP	Het	T/G	39.4286	223.71	175	106	69	CROCC	9696	37	1	17264890	17264890	+	Intron	SNP	T	G	G	rs72644310	by1000genomes																		g.chr1:17264890T>G	uc001azt.2	+
chr1	17264920	17264920	C	T	FALSE	PIGW	CROCC	SNP	Het	C/T	21.8085	53.05	188	147	41	CROCC	9696	37	1	17264920	17264920	+	Missense_Mutation	SNP	C	T	T	rs4463721	by1000genomes																		g.chr1:17264920C>T	uc001azt.2	+
chr1	17264939	17264939	T	C	FALSE	SLC13A5	CROCC	SNP	Het	T/C	22.7027	58.84	185	143	42	CROCC	9696	37	1	17264939	17264939	+	Silent	SNP	T	C	C	rs4558023	by1000genomes																		g.chr1:17264939T>C	uc001azt.2	+
chr1	17266536	17266536	G	C	FALSE	SLC26A11	CROCC	SNP	Het	G/C	35	27.88	20	13	7	CROCC	9696	37	1	17266536	17266536	+	Missense_Mutation	SNP	G	C	C	rs9435714	by1000genomes																		g.chr1:17266536G>C	uc001azt.2	+
chr1	17267302	17267302	A	G	FALSE	B3GNTL1	KIAA0445	SNP	Het	A/G	71.6981	242.45	53	15	38	CROCC	9696	37	1	17267302	17267302	+	Intron	SNP	A	G	G	rs6586577	by1000genomes																		g.chr1:17267302A>G	uc001azt.2	+
chr1	17282573	17282573	G	A	FALSE	ZADH2	CROCC	SNP	Het	G/A	50	181.91	82	41	41	CROCC	9696	37	1	17282573	17282573	+	Silent	SNP	G	A	A	rs2273114	byFrequency;by1000genomes																		g.chr1:17282573G>A	uc001azt.2	+
chr1	17295679	17295679	T	C	FALSE	LOC285216	CROCC	SNP	Hom	C/C	100	836.89	90	0	90	CROCC	9696	37	1	17295679	17295679	+	Silent	SNP	T	C	C	rs4920574	byFrequency;by1000genomes																		g.chr1:17295679T>C	uc001azt.2	+
chr1	17296882	17296882	G	A	FALSE	LOC286016	CROCC	SNP	Het	G/A	45.3968	539.46	315	172	143	CROCC	9696	37	1	17296882	17296882	+	Silent	SNP	G	A	A	rs41303881	byFrequency;by1000genomes																		g.chr1:17296882G>A	uc001azt.2	+
chr1	17301780	17301780	A	G	FALSE	LOC286297	MFAP2	SNP	Het	A/G	43.2099	133.9	81	46	35	MFAP2	4237	37	1	17301780	17301780	+	Silent	SNP	A	G	G	rs761422	byFrequency;by1000genomes																		g.chr1:17301780A>G	uc001azw.2	-
chr1	17312743	17312743	C	T	FALSE	GPT1	ATP13A2	SNP	Hom	T/T	100	519.73	55	0	55	ATP13A2	23400	37	1	17312743	17312743	+	Silent	SNP	C	T	T	rs3170740	by1000genomes																		g.chr1:17312743C>T	uc001baa.2	-
chr1	17313343	17313343	G	A	FALSE	GPX1	ATP13A2	SNP	Hom	A/A	96.0784	435.06	51	2	49	ATP13A2	23400	37	1	17313343	17313343	+	Silent	SNP	G	A	A	rs9435659	byFrequency;by1000genomes																		g.chr1:17313343G>A	uc001baa.2	-
chr1	17313654	17313654	C	T	FALSE	GPX2	ATP13A2	SNP	Hom	T/T	100	351.1	37	0	37	ATP13A2	23400	37	1	17313654	17313654	+	Silent	SNP	C	T	T	rs761421	byFrequency;by1000genomes																		g.chr1:17313654C>T	uc001baa.2	-
chr1	17314633	17314633	C	T	FALSE	GPX3	ATP13A2	SNP	Het	C/T	46.0784	188.93	102	55	47	ATP13A2	23400	37	1	17314633	17314633	+	Silent	SNP	C	T	T	rs144557304																			g.chr1:17314633C>T	uc001baa.2	-
chr1	17314942	17314942	G	A	FALSE	GPX4	ATP13A2	SNP	Hom	A/A	100	874.44	92	0	92	ATP13A2	23400	37	1	17314942	17314942	+	Silent	SNP	G	A	A	rs9435662	byFrequency;by1000genomes																		g.chr1:17314942G>A	uc001baa.2	-
chr1	17319011	17319011	G	A	FALSE	SPCS1	ATP13A2	SNP	Hom	A/A	100	429.15	45	0	45	ATP13A2	23400	37	1	17319011	17319011	+	Silent	SNP	G	A	A	rs2076603	byFrequency;by1000genomes																		g.chr1:17319011G>A	uc001baa.2	-
chr1	17380497	17380497	G	T	TRUE	ACAD9	SDHB	SNP	Hom	T/T	98.4	2286.62	250	4	246	SDHB	6390	37	1	17380497	17380497	+	Silent	SNP	G	T	T	rs2746462	byFrequency;by1000genomes																		g.chr1:17380497G>T	uc001bae.2	-
chr1	17394613	17394613	T	C	FALSE	ANPEP	PADI2	SNP	Hom	C/C	97.6744	388.49	43	1	42	PADI2	11240	37	1	17394613	17394613	+	3'UTR	SNP	T	C	C	rs10157828	by1000genomes																		g.chr1:17394613T>C	uc001baf.2	-
chr1	17394623	17394623	C	T	FALSE	SLC25A4	PADI2	SNP	Hom	T/T	100	462.37	48	0	48	PADI2	11240	37	1	17394623	17394623	+	3'UTR	SNP	C	T	T	rs10157387	by1000genomes																		g.chr1:17394623C>T	uc001baf.2	-
chr1	17395480	17395480	G	A	FALSE	LGALS13	PADI2	SNP	Hom	A/A	98.8304	1558.21	171	2	169	PADI2	11240	37	1	17395480	17395480	+	3'UTR	SNP	G	A	A	rs2076599	by1000genomes																		g.chr1:17395480G>A	uc001baf.2	-
chr1	17395521	17395521	G	A	FALSE	SLC25A5	PADI2	SNP	Hom	A/A	97.9058	1721.85	191	4	187	PADI2	11240	37	1	17395521	17395521	+	3'UTR	SNP	G	A	A	rs2076598	by1000genomes																		g.chr1:17395521G>A	uc001baf.2	-
chr1	17396703	17396703	T	C	FALSE	SLC25A6	PADI2	SNP	Hom	C/C	100	363.29	38	0	38	PADI2	11240	37	1	17396703	17396703	+	Silent	SNP	T	C	C	rs2076595	byFrequency;by1000genomes																		g.chr1:17396703T>C	uc001baf.2	-
chr1	17402255	17402255	C	T	FALSE	GSR	PADI2	SNP	Hom	T/T	100	935.25	100	0	100	PADI2	11240	37	1	17402255	17402255	+	Silent	SNP	C	T	T	rs3818032	byFrequency;by1000genomes																		g.chr1:17402255C>T	uc001baf.2	-
chr1	17405809	17405809	G	A	FALSE	GSS	PADI2	SNP	Hom	A/A	98.4848	605.11	66	1	65	PADI2	11240	37	1	17405809	17405809	+	Silent	SNP	G	A	A	rs2057096	byFrequency;by1000genomes																		g.chr1:17405809G>A	uc001baf.2	-
chr1	17586134	17586134	A	G	FALSE	GSTM1	PADI3	SNP	Het	A/G	48.2014	280.33	139	72	67	PADI3	51702	37	1	17586134	17586134	+	Missense_Mutation	SNP	A	G	G	rs3750300	byFrequency;by1000genomes																		g.chr1:17586134A>G	uc001bai.2	+
chr1	17609448	17609448	G	T	FALSE	GSTZ1	PADI3	SNP	Hom	T/T	100	700.75	74	0	74	PADI3	51702	37	1	17609448	17609448	+	Silent	SNP	G	T	T	rs2293920	byFrequency;by1000genomes																		g.chr1:17609448G>T	uc001bai.2	+
chr1	17609560	17609560	A	C	FALSE	GUCY1B2	PADI3	SNP	Het	A/C	37.8378	50.65	37	23	14	PADI3	51702	37	1	17609560	17609560	+	Missense_Mutation	SNP	A	C	C	rs61731901	byFrequency																		g.chr1:17609560A>C	uc001bai.2	+
chr1	17661128	17661128	A	C	FALSE	GUCY1A2	PADI4	SNP	Het	A/C	50	34.08	12	6	6	PADI4	23569	37	1	17661128	17661128	+	Intron	SNP	A	C	C	rs1555658	by1000genomes																		g.chr1:17661128A>C	uc001baj.2	+
chr1	17662662	17662662	T	C	FALSE	HSPC051	PADI4	SNP	Het	T/C	45.8763	339.04	194	105	89	PADI4	23569	37	1	17662662	17662662	+	Silent	SNP	T	C	C	rs1748033	byFrequency;by1000genomes																		g.chr1:17662662T>C	uc001baj.2	+
chr1	17668509	17668509	G	A	FALSE	GUCY1A3	PADI4	SNP	Het	G/A	43.3628	182.45	113	64	49	PADI4	23569	37	1	17668509	17668509	+	Missense_Mutation	SNP	G	A	A	rs41265995	byFrequency;by1000genomes																		g.chr1:17668509G>A	uc001baj.2	+
chr1	17739586	17739586	G	A	FALSE	GUCY1B3	RCC2	SNP	Hom	A/A	96.9136	1402.83	162	5	157	RCC2	55920	37	1	17739586	17739586	+	Silent	SNP	G	A	A	rs942457	byFrequency;by1000genomes																		g.chr1:17739586G>A	uc001bal.2	-
chr1	17944934	17944934	C	T	FALSE	GUCY2C	ARHGEF10L	SNP	Het	C/T	51.7241	270.31	116	56	60	ARHGEF10L	55160	37	1	17944934	17944934	+	Intron	SNP	C	T	T	rs139656107	by1000genomes																		g.chr1:17944934C>T	uc001ban.2	+
chr1	17991052	17991052	T	C	FALSE	GUCY2F	ARHGEF10L	SNP	Hom	C/C	100	493.59	53	0	53	ARHGEF10L	55160	37	1	17991052	17991052	+	Missense_Mutation	SNP	T	C	C	rs6695710	byFrequency;by1000genomes																		g.chr1:17991052T>C	uc001ban.2	+
chr1	18021406	18021406	T	C	FALSE	GUK1	ARHGEF10L	SNP	Hom	C/C	100	231.77	25	0	25	ARHGEF10L	55160	37	1	18021406	18021406	+	Intron	SNP	T	C	C	rs905389	by1000genomes																		g.chr1:18021406T>C	uc001ban.2	+
chr1	18023365	18023365	C	T	FALSE	ALG5	ARHGEF10L	SNP	Hom	T/T	100	760.53	80	0	80	ARHGEF10L	55160	37	1	18023365	18023365	+	Silent	SNP	C	T	T	rs2270978	byFrequency;by1000genomes																		g.chr1:18023365C>T	uc001ban.2	+
chr1	18023509	18023509	T	C	FALSE	GUSB	ARHGEF10L	SNP	Hom	C/C	100	497.85	53	0	53	ARHGEF10L	55160	37	1	18023509	18023509	+	Silent	SNP	T	C	C	rs2270977	byFrequency;by1000genomes																		g.chr1:18023509T>C	uc001ban.2	+
chr1	18023690	18023690	A	G	FALSE	SIAT8E	ARHGEF10L	SNP	Hom	G/G	100	201.65	22	0	22	ARHGEF10L	55160	37	1	18023690	18023690	+	Missense_Mutation	SNP	A	G	G	rs2270976	byFrequency;by1000genomes																		g.chr1:18023690A>G	uc001ban.2	+
chr1	18023877	18023877	G	A	FALSE	GYG	ARHGEF10L	SNP	Het	G/A	52	239.19	100	48	52	ARHGEF10L	55160	37	1	18023877	18023877	+	3'UTR	SNP	G	A	A	rs11589634	byFrequency;by1000genomes																		g.chr1:18023877G>A	uc001ban.2	+
chr1	18149510	18149510	G	T	FALSE	PYCR2	ACTL8	SNP	Het	G/T	38.806	85.94	67	41	26	ACTL8	81569	37	1	18149510	18149510	+	Missense_Mutation	SNP	G	T	T	rs694214	byFrequency;by1000genomes																		g.chr1:18149510G>T	uc001bat.2	+
chr1	18149566	18149566	C	A	FALSE	NME7	ACTL8	SNP	Het	C/A	49.5327	228.78	107	54	53	ACTL8	81569	37	1	18149566	18149566	+	Silent	SNP	C	A	A	rs2296035	byFrequency;by1000genomes																		g.chr1:18149566C>A	uc001bat.2	+
chr1	18152582	18152582	C	T	FALSE	GMPPB	ACTL8	SNP	Het	C/T	58.3333	148.3	48	20	28	ACTL8	81569	37	1	18152582	18152582	+	Silent	SNP	C	T	T	rs478698	byFrequency;by1000genomes																		g.chr1:18152582C>T	uc001bat.2	+
chr1	18661463	18661463	A	T	FALSE	GMPPA	IGSF21	SNP	Het	A/T	37.1795	93.38	78	49	29	IGSF21	84966	37	1	18661463	18661463	+	Missense_Mutation	SNP	A	T	T																				g.chr1:18661463A>T	uc001bau.1	+
chr1	18807897	18807897	C	G	FALSE	ALG6	KLHDC7A	SNP	Hom	G/G	100	531.51	56	0	56	KLHDC7A	127707	37	1	18807897	18807897	+	Missense_Mutation	SNP	C	G	G	rs2992755	by1000genomes																		g.chr1:18807897C>G	uc001bax.2	+
chr1	18807938	18807938	C	A	FALSE	DMGDH	KLHDC7A	SNP	Het	C/A	64.5833	182.14	48	17	31	KLHDC7A	127707	37	1	18807938	18807938	+	Missense_Mutation	SNP	C	A	A	rs2992754	by1000genomes																		g.chr1:18807938C>A	uc001bax.2	+
chr1	18807953	18807953	C	A	FALSE	PSAT1	KLHDC7A	SNP	Het	C/A	36.5385	63.79	52	33	19	KLHDC7A	127707	37	1	18807953	18807953	+	Missense_Mutation	SNP	C	A	A	rs11261022	by1000genomes																		g.chr1:18807953C>A	uc001bax.2	+
chr1	18808292	18808292	C	A	FALSE	GYS1	KLHDC7A	SNP	Hom	A/A	100	316.55	34	0	34	KLHDC7A	127707	37	1	18808292	18808292	+	Missense_Mutation	SNP	C	A	A	rs2992753	byFrequency;by1000genomes																		g.chr1:18808292C>A	uc001bax.2	+
chr1	18808465	18808465	T	A	FALSE	GYS2	KLHDC7A	SNP	Hom	A/A	100	885.59	92	0	92	KLHDC7A	127707	37	1	18808465	18808465	+	Silent	SNP	T	A	A	rs3007718	byFrequency;by1000genomes																		g.chr1:18808465T>A	uc001bax.2	+
chr1	18808526	18808526	A	C	FALSE	SLC2A8	KLHDC7A	SNP	Hom	C/C	100	1153.63	121	0	121	KLHDC7A	127707	37	1	18808526	18808526	+	Missense_Mutation	SNP	A	C	C	rs2992752	by1000genomes																		g.chr1:18808526A>C	uc001bax.2	+
chr1	18808711	18808711	G	C	FALSE	ACAA1	KLHDC7A	SNP	Het	G/C	40	87.05	60	36	24	KLHDC7A	127707	37	1	18808711	18808711	+	Silent	SNP	G	C	C	rs2992751	byFrequency;by1000genomes																		g.chr1:18808711G>C	uc001bax.2	+
chr1	18809896	18809896	A	T	FALSE	GUCY2D	KLHDC7A	SNP	Hom	T/T	100	904.54	95	0	95	KLHDC7A	127707	37	1	18809896	18809896	+	3'UTR	SNP	A	T	T	rs2992745	by1000genomes																		g.chr1:18809896A>T	uc001bax.2	+
chr1	18809916	18809916	G	A	FALSE	HADH2	KLHDC7A	SNP	Het	G/A	47.7273	176.54	88	46	42	KLHDC7A	127707	37	1	18809916	18809916	+	3'UTR	SNP	G	A	A	rs12061708	by1000genomes																		g.chr1:18809916G>A	uc001bax.2	+
chr1	18810344	18810344	G	T	FALSE	HAGH	KLHDC7A	SNP	Hom	T/T	90	451.24	60	6	54	KLHDC7A	127707	37	1	18810344	18810344	+	3'UTR	SNP	G	T	T	rs2992740	by1000genomes																		g.chr1:18810344G>T	uc001bax.2	+
chr1	18810484	18810484	G	A	FALSE	HADHA	KLHDC7A	SNP	Het	G/A	50	142.77	76	38	38	KLHDC7A	127707	37	1	18810484	18810484	+	3'UTR	SNP	G	A	A	rs1889861	by1000genomes																		g.chr1:18810484G>A	uc001bax.2	+
chr1	18810486	18810486	A	C	FALSE	HADHB	KLHDC7A	SNP	Het	A/C	48.6842	159.35	76	39	37	KLHDC7A	127707	37	1	18810486	18810486	+	3'UTR	SNP	A	C	C	rs1889862	by1000genomes																		g.chr1:18810486A>C	uc001bax.2	+
chr1	18811668	18811668	T	C	FALSE	HADHSC	KLHDC7A	SNP	Hom	C/C	100	195.71	20	0	20	KLHDC7A	127707	37	1	18811668	18811668	+	3'UTR	SNP	T	C	C	rs3007719	by1000genomes																		g.chr1:18811668T>C	uc001bax.2	+
chr1	18812176	18812176	G	A	FALSE	HAL	KLHDC7A	SNP	Het	G/A	62.766	326.42	94	35	59	KLHDC7A	127707	37	1	18812176	18812176	+	3'UTR	SNP	G	A	A	rs872355	by1000genomes																		g.chr1:18812176G>A	uc001bax.2	+
chr1	18812316	18812316	C	T	FALSE	HAS1	KLHDC7A	SNP	Het	C/T	39.7059	95.53	68	41	27	KLHDC7A	127707	37	1	18812316	18812316	+	3'UTR	SNP	C	T	T	rs708088	by1000genomes																		g.chr1:18812316C>T	uc001bax.2	+
chr1	19166243	19166243	G	A	FALSE	HAS2	TAS1R2	SNP	Het	G/A	39.6552	82.2	58	35	23	TAS1R2	80834	37	1	19166243	19166243	+	Silent	SNP	G	A	A	rs12075191	byFrequency;by1000genomes																		g.chr1:19166243G>A	uc001bba.1	-
chr1	19166893	19166893	C	T	FALSE	HAS3	TAS1R2	SNP	Het	C/T	39.3939	90.59	66	40	26	TAS1R2	80834	37	1	19166893	19166893	+	Missense_Mutation	SNP	C	T	T	rs6662276	byFrequency;by1000genomes																		g.chr1:19166893C>T	uc001bba.1	-
chr1	19186129	19186129	G	C	FALSE	HDC	TAS1R2	SNP	Het	G/C	50.6494	340.18	154	76	78	TAS1R2	80834	37	1	19186129	19186129	+	Missense_Mutation	SNP	G	C	C	rs9701796	byFrequency;by1000genomes																		g.chr1:19186129G>C	uc001bba.1	-
chr1	19200988	19200988	G	A	TRUE	HEXA	ALDH4A1	SNP	Het	G/A	30.4348	39.15	46	32	14	ALDH4A1	8659	37	1	19200988	19200988	+	Silent	SNP	G	A	A	rs61749348	byFrequency;by1000genomes																		g.chr1:19200988G>A	uc001bbb.2	-
chr1	19201919	19201919	T	C	TRUE	HEXB	ALDH4A1	SNP	Het	T/C	55.4455	275.39	101	45	56	ALDH4A1	8659	37	1	19201919	19201919	+	Missense_Mutation	SNP	T	C	C	rs6695033	byFrequency;by1000genomes																		g.chr1:19201919T>C	uc001bbb.2	-
chr1	19201956	19201956	A	G	TRUE	HGD	ALDH4A1	SNP	Hom	G/G	97.7778	818.99	90	2	88	ALDH4A1	8659	37	1	19201956	19201956	+	Silent	SNP	A	G	G	rs2230708	byFrequency;by1000genomes																		g.chr1:19201956A>G	uc001bbb.2	-
chr1	19202896	19202896	G	A	TRUE	PLA2G2E	ALDH4A1	SNP	Het	G/A	46.9697	129.8	66	35	31	ALDH4A1	8659	37	1	19202896	19202896	+	Silent	SNP	G	A	A	rs2230707	byFrequency;by1000genomes																		g.chr1:19202896G>A	uc001bbb.2	-
chr1	19202917	19202917	T	C	TRUE	SIAT7F	ALDH4A1	SNP	Het	T/C	44.1176	118.08	68	38	30	ALDH4A1	8659	37	1	19202917	19202917	+	Silent	SNP	T	C	C	rs7550938	byFrequency;by1000genomes																		g.chr1:19202917T>C	uc001bbb.2	-
chr1	19202926	19202926	T	C	TRUE	NT5C	ALDH4A1	SNP	Het	T/C	42.4242	105.52	66	38	28	ALDH4A1	8659	37	1	19202926	19202926	+	Silent	SNP	T	C	C	rs2230706	byFrequency;by1000genomes																		g.chr1:19202926T>C	uc001bbb.2	-
chr1	19203725	19203725	A	G	TRUE	HK1	ALDH4A1	SNP	Het	A/G	55.2632	205.96	76	34	42	ALDH4A1	8659	37	1	19203725	19203725	+	Missense_Mutation	SNP	A	G	G	rs41273175	byFrequency;by1000genomes																		g.chr1:19203725A>G	uc001bbb.2	-
chr1	19203997	19203997	C	G	TRUE	HK2	ALDH4A1	SNP	Hom	G/G	100	978.46	103	0	103	ALDH4A1	8659	37	1	19203997	19203997	+	Silent	SNP	C	G	G	rs2230705	byFrequency;by1000genomes																		g.chr1:19203997C>G	uc001bbb.2	-
chr1	19238529	19238529	T	C	FALSE	ACACA	IFFO2	SNP	Het	T/C	55.7143	197.11	70	31	39	IFFO2	126917	37	1	19238529	19238529	+	Silent	SNP	T	C	C	rs17492693	by1000genomes																		g.chr1:19238529T>C	uc001bbd.2	-
chr1	19583636	19583636	C	T	FALSE	HK3	MRTO4	SNP	Hom	T/T	100	555.78	58	0	58	MRTO4	51154	37	1	19583636	19583636	+	Silent	SNP	C	T	T	rs1126682	byFrequency;by1000genomes																		g.chr1:19583636C>T	uc001bbs.2	+
chr1	19595137	19595137	C	T	FALSE	AOC2	AKR7L	SNP	Hom	T/T	100	860.34	91	0	91	AKR7L	246181	37	1	19595137	19595137	+	Missense_Mutation	SNP	C	T	T	rs2235795	byFrequency;by1000genomes																		g.chr1:19595137C>T	uc010ocx.1	-
chr1	19596124	19596124	C	T	FALSE	HLCS	AKR7L	SNP	Hom	T/T	100	1731.27	182	0	182	AKR7L	246181	37	1	19596124	19596124	+	Missense_Mutation	SNP	C	T	T	rs2235794	by1000genomes																		g.chr1:19596124C>T	uc010ocx.1	-
chr1	19596156	19596156	G	T	FALSE	HMBS	AKR7L	SNP	Hom	T/T	100	1709.36	178	0	178	AKR7L	246181	37	1	19596156	19596156	+	Silent	SNP	G	T	T	rs6665756	by1000genomes																		g.chr1:19596156G>T	uc010ocx.1	-
chr1	19609254	19609254	T	C	FALSE	HMGCL	AKR7A3	SNP	Hom	C/C	100	1220.22	127	0	127	AKR7A3	22977	37	1	19609254	19609254	+	Missense_Mutation	SNP	T	C	C	rs1738025	byFrequency;by1000genomes																		g.chr1:19609254T>C	uc001bbv.1	-
chr1	19611227	19611227	G	A	FALSE	HMGCR	AKR7A3	SNP	Hom	A/A	96.5517	760.96	87	3	84	AKR7A3	22977	37	1	19611227	19611227	+	Silent	SNP	G	A	A	rs1065658	byFrequency;by1000genomes																		g.chr1:19611227G>A	uc001bbv.1	-
chr1	19611241	19611241	T	C	FALSE	HMGCS1	AKR7A3	SNP	Hom	C/C	100	965.85	100	0	100	AKR7A3	22977	37	1	19611241	19611241	+	Missense_Mutation	SNP	T	C	C	rs1738023	byFrequency;by1000genomes																		g.chr1:19611241T>C	uc001bbv.1	-
chr1	19950062	19950062	T	C	FALSE	HMGCS2	MINOS1	SNP	Hom	C/C	100	764.23	79	0	79	C1orf151	440574	37	1	19950062	19950062	+	Silent	SNP	T	C	C	rs1737428	byFrequency;by1000genomes																		g.chr1:19950062T>C	uc001bci.1	+
chr1	19953118	19953118	G	T	FALSE	AOX1	C1orf151	SNP	Hom	T/T	100	691.95	73	0	73	C1orf151	440574	37	1	19953118	19953118	+	3'UTR	SNP	G	T	T	rs1534985	by1000genomes																		g.chr1:19953118G>T	uc001bci.1	+
chr1	19953165	19953165	G	A	FALSE	HMOX1	C1orf151	SNP	Het	G/A	58.6667	228.52	75	31	44	C1orf151	440574	37	1	19953165	19953165	+	3'UTR	SNP	G	A	A	rs2281237	by1000genomes																		g.chr1:19953165G>A	uc001bci.1	+
chr1	19992372	19992372	G	T	FALSE	HMOX2	HTR6	SNP	Het	G/T	51.2821	96.45	39	19	20	HTR6	3362	37	1	19992372	19992372	+	Silent	SNP	G	T	T	rs8192529	by1000genomes																		g.chr1:19992372G>T	uc001bcl.2	+
chr1	19992513	19992513	C	T	FALSE	HNMT	HTR6	SNP	Het	C/T	50	223.02	102	51	51	HTR6	3362	37	1	19992513	19992513	+	Silent	SNP	C	T	T	rs1805054	byFrequency;by1000genomes																		g.chr1:19992513C>T	uc001bcl.2	+
chr1	20009737	20009737	G	A	FALSE	SLC29A2	TMCO4	SNP	Het	G/A	41.8182	165.72	110	64	46	TMCO4	255104	37	1	20009737	20009737	+	Silent	SNP	G	A	A	rs10917514	byFrequency;by1000genomes																		g.chr1:20009737G>A	uc001bcn.2	-
chr1	20020993	20020993	A	G	FALSE	NUDT2	TMCO4	SNP	Hom	G/G	100	723.91	76	0	76	TMCO4	255104	37	1	20020993	20020993	+	Silent	SNP	A	G	G	rs4370779	byFrequency;by1000genomes																		g.chr1:20020993A>G	uc001bcn.2	-
chr1	20020994	20020994	C	T	FALSE	ACACB	TMCO4	SNP	Het	C/T	51.3158	177.28	76	37	39	TMCO4	255104	37	1	20020994	20020994	+	Missense_Mutation	SNP	C	T	T	rs4515815	byFrequency;by1000genomes																		g.chr1:20020994C>T	uc001bcn.2	-
chr1	20097822	20097822	G	A	FALSE	HPD	TMCO4	SNP	Het	G/A	55.2	332.18	125	56	69	TMCO4	255104	37	1	20097822	20097822	+	Silent	SNP	G	A	A	rs11551819	byFrequency;by1000genomes																		g.chr1:20097822G>A	uc001bcn.2	-
chr1	20097941	20097941	G	T	FALSE	HPRT1	TMCO4	SNP	Het	G/T	63.8889	261.69	72	26	46	TMCO4	255104	37	1	20097941	20097941	+	Missense_Mutation	SNP	G	T	T	rs10917536	byFrequency;by1000genomes																		g.chr1:20097941G>T	uc001bcn.2	-
chr1	20297475	20297475	G	A	FALSE	HSD3B1	SRP_RNA-related	SNP	Het	G/A	60	52.31	15	6	9	Unknown	0	37	1	20297475	20297475	+	IGR	SNP	G	A	A	rs34979429	by1000genomes																		g.chr1:20297475G>A
chr1	20297566	20297566	G	A	FALSE	HSD3B2	SRP_RNA-related	SNP	Het	G/A	63.3803	256.44	71	26	45	Unknown	0	37	1	20297566	20297566	+	IGR	SNP	G	A	A	rs34544151	by1000genomes																		g.chr1:20297566G>A
chr1	20297723	20297723	C	T	FALSE	HSD11B1	SRP_RNA-related	SNP	Het	C/T	66.6667	179.33	45	15	30	Unknown	0	37	1	20297723	20297723	+	IGR	SNP	C	T	T	rs71645475	by1000genomes																		g.chr1:20297723C>T
chr1	20304926	20304926	G	A	TRUE	HSD11B2	PLA2G2A	SNP	Het	G/A	53.3333	116.93	45	21	24	PLA2G2A	5320	37	1	20304926	20304926	+	Silent	SNP	G	A	A	rs4744	byFrequency;by1000genomes																		g.chr1:20304926G>A	uc001bcu.2	-
chr1	20442054	20442054	T	C	TRUE	HSD17B1	PLA2G2D	SNP	Hom	C/C	100	760.68	80	0	80	PLA2G2D	26279	37	1	20442054	20442054	+	Missense_Mutation	SNP	T	C	C	rs584367	byFrequency;by1000genomes																		g.chr1:20442054T>C	uc001bcz.2	-
chr1	20490518	20490518	T	C	FALSE	HSD17B3	PLA2G2C	SNP	Hom	C/C	100	832.23	87	0	87	PLA2G2C	391013	37	1	20490518	20490518	+	Missense_Mutation	SNP	T	C	C	rs6426616	by1000genomes																		g.chr1:20490518T>C	uc009vpq.1	-
chr1	20501582	20501582	G	A	FALSE	HSD17B2	PLA2G2C	SNP	Het	G/A	40.3846	144.72	104	62	42	PLA2G2C	391013	37	1	20501582	20501582	+	Nonsense_Mutation	SNP	G	A	A	rs12139100	by1000genomes																		g.chr1:20501582G>A	uc009vpq.1	-
chr1	20518226	20518226	G	A	FALSE	HSD17B4	UBXD3	SNP	Het	G/A	62.3853	377.07	109	41	68	UBXN10	127733	37	1	20518226	20518226	+	3'UTR	SNP	G	A	A	rs3179690	by1000genomes																		g.chr1:20518226G>A	uc001bdb.2	+
chr1	20519808	20519808	G	A	FALSE	NDST1	UBXD3	SNP	Het	G/A	51.6129	80.08	31	15	16	UBXN10	127733	37	1	20519808	20519808	+	3'UTR	SNP	G	A	A	rs1061588	by1000genomes																		g.chr1:20519808G>A	uc001bdb.2	+
chr1	20520732	20520732	T	C	FALSE	CSS3	UBXD3	SNP	Het	T/C	44.4444	184.46	108	60	48	Unknown	0	37	1	20520732	20520732	+	IGR	SNP	T	C	C	rs7542020	by1000genomes																		g.chr1:20520732T>C
chr1	20671961	20671961	G	A	FALSE	ACADM	VWA5B1	SNP	Het	G/A	40.9091	97.93	66	39	27	VWA5B1	127731	37	1	20671961	20671961	+	Missense_Mutation	SNP	G	A	A	rs11582960	by1000genomes																		g.chr1:20671961G>A	uc009vps.2	+
chr1	20678551	20678551	A	G	FALSE	IDH1	VWA5B1	SNP	Het	A/G	52.8571	176.39	70	33	37	VWA5B1	127731	37	1	20678551	20678551	+	Silent	SNP	A	G	G	rs230182	by1000genomes																		g.chr1:20678551A>G	uc009vps.2	+
chr1	20915701	20915701	A	C	TRUE	IDH2	CDA	SNP	Hom	C/C	100	462.6	51	0	51	CDA	978	37	1	20915701	20915701	+	Missense_Mutation	SNP	A	C	C	rs2072671	byFrequency;by1000genomes																		g.chr1:20915701A>C	uc001bdk.2	+
chr1	20945055	20945055	C	T	TRUE	IDH3A	CDA	SNP	Het	C/T	60	197.34	60	24	36	CDA	978	37	1	20945055	20945055	+	Silent	SNP	C	T	T	rs1048977	byFrequency;by1000genomes																		g.chr1:20945055C>T	uc001bdk.2	+
chr1	20972048	20972048	G	A	FALSE	COX8C	PINK1	SNP	Het	G/A	45.8716	199.54	109	59	50	PINK1	65018	37	1	20972048	20972048	+	Intron	SNP	G	A	A	rs3131713	by1000genomes																		g.chr1:20972048G>A	uc001bdm.2	+
chr1	20982631	20982631	G	A	TRUE	IDH3B	DDOST	SNP	Het	G/A	44.2623	205.54	122	68	54	DDOST	1650	37	1	20982631	20982631	+	Silent	SNP	G	A	A	rs4704	byFrequency;by1000genomes																		g.chr1:20982631G>A	uc001bdo.1	-
chr1	20987873	20987873	G	C	TRUE	IDH3G	DDOST	SNP	Hom	C/C	100	1590.05	166	0	166	DDOST	1650	37	1	20987873	20987873	+	Missense_Mutation	SNP	G	C	C	rs537816	byFrequency;by1000genomes																		g.chr1:20987873G>C	uc001bdo.1	-
chr1	20992819	20992819	G	C	FALSE	IDI1	KIF17	SNP	Het	G/C	56.7164	192.84	67	29	38	KIF17	57576	37	1	20992819	20992819	+	Missense_Mutation	SNP	G	C	C	rs631357	byFrequency;by1000genomes																		g.chr1:20992819G>C	uc001bdr.3	-
chr1	21011346	21011346	A	G	FALSE	IDS	KIF17	SNP	Het	A/G	48.2759	122.64	58	30	28	KIF17	57576	37	1	21011346	21011346	+	Silent	SNP	A	G	G	rs12028811	byFrequency;by1000genomes																		g.chr1:21011346A>G	uc001bdr.3	-
chr1	21012575	21012575	G	A	FALSE	IDUA	KIF17	SNP	Het	G/A	38.7387	144.81	111	68	43	KIF17	57576	37	1	21012575	21012575	+	Silent	SNP	G	A	A	rs479323	byFrequency;by1000genomes																		g.chr1:21012575G>A	uc001bdr.3	-
chr1	21024901	21024901	C	T	FALSE	AQP8	KIF17	SNP	Hom	T/T	100	392.41	42	0	42	KIF17	57576	37	1	21024901	21024901	+	Missense_Mutation	SNP	C	T	T	rs522496	byFrequency;by1000genomes																		g.chr1:21024901C>T	uc001bdr.3	-
chr1	21044161	21044161	A	G	FALSE	SLC35B2	KIF17	SNP	Hom	G/G	100	107.91	12	0	12	KIF17	57576	37	1	21044161	21044161	+	Silent	SNP	A	G	G	rs601329	by1000genomes																		g.chr1:21044161A>G	uc001bdr.3	-
chr1	21050958	21050958	C	T	FALSE	FLJ39207	SH2D5	SNP	Het	C/T	37.5	106	88	55	33	SH2D5	400745	37	1	21050958	21050958	+	Silent	SNP	C	T	T	rs592060	by1000genomes																		g.chr1:21050958C>T	uc001bdt.1	-
chr1	21167404	21167404	A	G	FALSE	NMNAT3	EIF4G3	SNP	Hom	G/G	97.561	360.1	41	1	40	EIF4G3	8672	37	1	21167404	21167404	+	Silent	SNP	A	G	G	rs7553394	byFrequency;by1000genomes																		g.chr1:21167404A>G	uc001bec.2	-
chr1	21325360	21325360	C	A	FALSE	ACADS	EIF4G3	SNP	Het	C/A	32.1429	50.75	56	38	18	EIF4G3	8672	37	1	21325360	21325360	+	Intron	SNP	C	A	A	rs885363	by1000genomes																		g.chr1:21325360C>A	uc001bec.2	-
chr1	21795388	21795388	A	G	FALSE	APRT	NBPF3	SNP	Hom	G/G	96.3415	1415.55	164	6	158	NBPF3	84224	37	1	21795388	21795388	+	Missense_Mutation	SNP	A	G	G	rs1827293	byFrequency;by1000genomes																		g.chr1:21795388A>G	uc001ber.2	+
chr1	21808159	21808159	G	A	FALSE	ACADSB	NBPF3	SNP	Het	G/A	19.0476	10.73	21	17	4	NBPF3	84224	37	1	21808159	21808159	+	Silent	SNP	G	A	A	rs71512991	by1000genomes																		g.chr1:21808159G>A	uc001ber.2	+
chr1	21809750	21809750	T	C	FALSE	IMPA1	NBPF3	SNP	Hom	C/C	100	183.04	19	0	19	NBPF3	84224	37	1	21809750	21809750	+	Silent	SNP	T	C	C	rs114381898	by1000genomes																		g.chr1:21809750T>C	uc001ber.2	+
chr1	21889635	21889635	T	C	TRUE	IMPA2	ALPL	SNP	Hom	C/C	100	1153.58	121	0	121	ALPL	249	37	1	21889635	21889635	+	Silent	SNP	T	C	C	rs1780316	byFrequency;by1000genomes																		g.chr1:21889635T>C	uc001bet.2	+
chr1	21894735	21894735	T	C	TRUE	IMPDH1	ALPL	SNP	Het	T/C	63.3803	256.12	71	26	45	ALPL	249	37	1	21894735	21894735	+	Missense_Mutation	SNP	T	C	C	rs3200254	byFrequency;by1000genomes																		g.chr1:21894735T>C	uc001bet.2	+
chr1	21900171	21900171	A	G	TRUE	IMPDH2	ALPL	SNP	Het	A/G	48.6667	293.46	150	77	73	ALPL	249	37	1	21900171	21900171	+	Silent	SNP	A	G	G	rs3200255	byFrequency;by1000genomes																		g.chr1:21900171A>G	uc001bet.2	+
chr1	21904267	21904267	A	G	TRUE	INDO	ALPL	SNP	Hom	G/G	97.8788	2967.3	330	7	323	ALPL	249	37	1	21904267	21904267	+	3'UTR	SNP	A	G	G	rs1697406	by1000genomes																		g.chr1:21904267A>G	uc001bet.2	+
chr1	21940555	21940555	C	T	FALSE	INPP1	RAP1GAP	SNP	Hom	T/T	96	437.09	50	2	48	RAP1GAP	5909	37	1	21940555	21940555	+	Missense_Mutation	SNP	C	T	T	rs2275363	byFrequency;by1000genomes																		g.chr1:21940555C>T	uc001bex.2	-
chr1	21952884	21952884	G	A	FALSE	INPP4A	RAP1GAP	SNP	Hom	A/A	100	412.47	44	0	44	RAP1GAP	5909	37	1	21952884	21952884	+	5'UTR	SNP	G	A	A	rs72660335	byFrequency;by1000genomes																		g.chr1:21952884G>A	uc001bex.2	-
chr1	22050649	22050649	C	A	FALSE	INPP5A	USP48	SNP	Hom	A/A	100	195.16	21	0	21	USP48	84196	37	1	22050649	22050649	+	Intron	SNP	C	A	A	rs2275668	by1000genomes																		g.chr1:22050649C>A	uc001bfb.2	-
chr1	22149935	22149935	T	C	FALSE	INPP5B	HSPG2	SNP	Hom	C/C	100	594.12	63	0	63	HSPG2	3339	37	1	22149935	22149935	+	Silent	SNP	T	C	C	rs897467	byFrequency;by1000genomes																		g.chr1:22149935T>C	uc001bfj.2	-
chr1	22150120	22150120	C	T	FALSE	INPP5D	HSPG2	SNP	Hom	T/T	100	1078.69	113	0	113	HSPG2	3339	37	1	22150120	22150120	+	Missense_Mutation	SNP	C	T	T	rs3736360	byFrequency;by1000genomes																		g.chr1:22150120C>T	uc001bfj.2	-
chr1	22150160	22150160	G	T	FALSE	INPPL1	HSPG2	SNP	Hom	T/T	98.1132	963.48	106	2	104	HSPG2	3339	37	1	22150160	22150160	+	Silent	SNP	G	T	T	rs3736358	byFrequency;by1000genomes																		g.chr1:22150160G>T	uc001bfj.2	-
chr1	22154845	22154845	A	G	FALSE	IREB2	HSPG2	SNP	Hom	G/G	100	689.96	73	0	73	HSPG2	3339	37	1	22154845	22154845	+	Silent	SNP	A	G	G	rs2228347	byFrequency;by1000genomes																		g.chr1:22154845A>G	uc001bfj.2	-
chr1	22159008	22159008	C	A	FALSE	AQP9	HSPG2	SNP	Hom	A/A	96.9466	1131.17	131	4	127	HSPG2	3339	37	1	22159008	22159008	+	Silent	SNP	C	A	A	rs2229487	byFrequency;by1000genomes																		g.chr1:22159008C>A	uc001bfj.2	-
chr1	22161275	22161275	G	A	FALSE	ITPA	HSPG2	SNP	Hom	A/A	100	472.07	49	0	49	HSPG2	3339	37	1	22161275	22161275	+	Silent	SNP	G	A	A	rs2229492	byFrequency;by1000genomes																		g.chr1:22161275G>A	uc001bfj.2	-
chr1	22165901	22165901	A	G	FALSE	ITPKA	HSPG2	SNP	Hom	G/G	100	519.8	55	0	55	HSPG2	3339	37	1	22165901	22165901	+	Silent	SNP	A	G	G	rs2291826	byFrequency;by1000genomes																		g.chr1:22165901A>G	uc001bfj.2	-
chr1	22165987	22165987	G	A	FALSE	ITPKB	HSPG2	SNP	Hom	A/A	100	748.28	78	0	78	HSPG2	3339	37	1	22165987	22165987	+	Missense_Mutation	SNP	G	A	A	rs2291827	byFrequency;by1000genomes																		g.chr1:22165987G>A	uc001bfj.2	-
chr1	22174426	22174426	T	G	FALSE	IVD	HSPG2	SNP	Hom	G/G	100	989.31	104	0	104	HSPG2	3339	37	1	22174426	22174426	+	Intron	SNP	T	G	G	rs2290501	by1000genomes																		g.chr1:22174426T>G	uc001bfj.2	-
chr1	22199245	22199245	C	T	FALSE	NDUFS7	HSPG2	SNP	Hom	T/T	100	288.58	31	0	31	HSPG2	3339	37	1	22199245	22199245	+	Silent	SNP	C	T	T	rs2229482	byFrequency;by1000genomes																		g.chr1:22199245C>T	uc001bfj.2	-
chr1	22206649	22206649	T	C	FALSE	B3GALT7	HSPG2	SNP	Hom	C/C	97.8723	842.39	94	2	92	HSPG2	3339	37	1	22206649	22206649	+	Missense_Mutation	SNP	T	C	C	rs989994	byFrequency;by1000genomes																		g.chr1:22206649T>C	uc001bfj.2	-
chr1	22206942	22206942	G	A	FALSE	SLC27A1	HSPG2	SNP	Hom	A/A	98.5075	618.84	67	1	66	HSPG2	3339	37	1	22206942	22206942	+	Silent	SNP	G	A	A	rs1874793	byFrequency;by1000genomes																		g.chr1:22206942G>A	uc001bfj.2	-
chr1	22207235	22207235	T	C	FALSE	CA13	HSPG2	SNP	Hom	C/C	100	493.75	53	0	53	HSPG2	3339	37	1	22207235	22207235	+	Missense_Mutation	SNP	T	C	C	rs1874792	byFrequency;by1000genomes																		g.chr1:22207235T>C	uc001bfj.2	-
chr1	22216574	22216574	C	A	FALSE	KHK	HSPG2	SNP	Hom	A/A	97.7778	399.62	45	1	44	HSPG2	3339	37	1	22216574	22216574	+	Silent	SNP	C	A	A	rs2254358	byFrequency;by1000genomes																		g.chr1:22216574C>A	uc001bfj.2	-
chr1	22216604	22216604	C	G	FALSE	ACAT1	HSPG2	SNP	Hom	G/G	100	289.99	31	0	31	HSPG2	3339	37	1	22216604	22216604	+	Silent	SNP	C	G	G	rs2254357	byFrequency;by1000genomes																		g.chr1:22216604C>G	uc001bfj.2	-
chr1	22217108	22217108	G	A	FALSE	ARG1	HSPG2	SNP	Hom	A/A	96.6667	1319.61	150	5	145	HSPG2	3339	37	1	22217108	22217108	+	Silent	SNP	G	A	A	rs2501260	byFrequency;by1000genomes																		g.chr1:22217108G>A	uc001bfj.2	-
chr1	22307340	22307340	C	T	FALSE	ARG2	CELA3B	SNP	Hom	T/T	100	258.55	27	0	27	CELA3B	23436	37	1	22307340	22307340	+	Silent	SNP	C	T	T	rs7528228	by1000genomes																		g.chr1:22307340C>T	uc001bfk.2	+
chr1	22307358	22307358	C	G	FALSE	SET8	CELA3B	SNP	Hom	G/G	97.1429	304.98	35	1	34	CELA3B	23436	37	1	22307358	22307358	+	Silent	SNP	C	G	G	rs7528300	by1000genomes																		g.chr1:22307358C>G	uc001bfk.2	+
chr1	22307538	22307538	C	T	FALSE	SLC9A4	CELA3B	SNP	Hom	T/T	91.8033	937.71	122	10	112	CELA3B	23436	37	1	22307538	22307538	+	Missense_Mutation	SNP	C	T	T	rs7528405	byFrequency;by1000genomes																		g.chr1:22307538C>T	uc001bfk.2	+
chr1	22310262	22310262	G	C	FALSE	ACAT2	CELA3B	SNP	Hom	C/C	100	935.01	100	0	100	CELA3B	23436	37	1	22310262	22310262	+	Silent	SNP	G	C	C	rs10733033	byFrequency;by1000genomes																		g.chr1:22310262G>C	uc001bfk.2	+
chr1	22310725	22310725	G	C	FALSE	LALBA	CELA3B	SNP	Hom	C/C	100	1265.59	136	0	136	CELA3B	23436	37	1	22310725	22310725	+	Silent	SNP	G	C	C	rs3820287	byFrequency;by1000genomes																		g.chr1:22310725G>C	uc001bfk.2	+
chr1	22310824	22310824	T	C	FALSE	LCAT	CELA3B	SNP	Hom	C/C	100	1350.95	140	0	140	CELA3B	23436	37	1	22310824	22310824	+	Silent	SNP	T	C	C	rs1803531	byFrequency;by1000genomes																		g.chr1:22310824T>C	uc001bfk.2	+
chr1	22313161	22313161	T	C	FALSE	LCT	CELA3B	SNP	Hom	C/C	98.4375	579.54	64	1	63	CELA3B	23436	37	1	22313161	22313161	+	Silent	SNP	T	C	C	rs1803530	byFrequency;by1000genomes																		g.chr1:22313161T>C	uc001bfk.2	+
chr1	22314240	22314240	A	T	FALSE	LDHA	SRP_RNA-related	SNP	Hom	T/T	97.3684	339.86	38	1	37	CELA3B	23436	37	1	22314240	22314240	+	Intron	SNP	A	T	T	rs7516870	by1000genomes																		g.chr1:22314240A>T	uc001bfk.2	+
chr1	22315738	22315738	C	T	FALSE	LDHB	CELA3B	SNP	Het	C/T	84.2105	246.55	38	6	32	CELA3B	23436	37	1	22315738	22315738	+	Intron	SNP	C	T	T	rs4655006	by1000genomes																		g.chr1:22315738C>T	uc001bfk.2	+
chr1	22328228	22328228	C	G	FALSE	LDHC	CELA3A	SNP	Het	C/G	47.1591	332.87	176	93	83	CELA3A	10136	37	1	22328228	22328228	+	Intron	SNP	C	G	G	rs59115023	by1000genomes																		g.chr1:22328228C>G	uc001bfl.2	+
chr1	22336277	22336277	C	G	FALSE	LIPC	CELA3A	SNP	Hom	G/G	100	700.75	74	0	74	CELA3A	10136	37	1	22336277	22336277	+	Missense_Mutation	SNP	C	G	G	rs3820285	byFrequency;by1000genomes																		g.chr1:22336277C>G	uc001bfl.2	+
chr1	22337181	22337181	T	C	FALSE	FADS1	SRP_RNA-related	SNP	Hom	C/C	98.8889	843.38	90	1	89	CELA3A	10136	37	1	22337181	22337181	+	Intron	SNP	T	C	C	rs10917109	by1000genomes																		g.chr1:22337181T>C	uc001bfl.2	+
chr1	22337182	22337182	G	C	FALSE	LPL	SRP_RNA-related	SNP	Hom	C/C	91.3043	700.88	92	8	84	CELA3A	10136	37	1	22337182	22337182	+	Intron	SNP	G	C	C	rs10917110																			g.chr1:22337182G>C	uc001bfl.2	+
chr1	22337430	22337430	G	C	FALSE	LSS	SRP_RNA-related	SNP	Hom	C/C	100	412.68	44	0	44	CELA3A	10136	37	1	22337430	22337430	+	Intron	SNP	G	C	C	rs10917112	by1000genomes																		g.chr1:22337430G>C	uc001bfl.2	+
chr1	22443887	22443887	G	T	FALSE	LTA4H	WNT4	SNP	Het	G/T	44.9153	206.63	118	65	53	WNT4	54361	37	1	22443887	22443887	+	3'UTR	SNP	G	T	T	rs1046310	by1000genomes																		g.chr1:22443887G>T	uc001bfs.3	-
chr1	22445991	22445991	C	T	FALSE	CYP4F3	WNT4	SNP	Het	C/T	63.8298	337.7	94	34	60	WNT4	54361	37	1	22445991	22445991	+	3'UTR	SNP	C	T	T	rs3765351	by1000genomes																		g.chr1:22445991C>T	uc001bfs.3	-
chr1	22835677	22835677	A	G	FALSE	LTC4S	ZBTB40	SNP	Het	A/G	56.4706	473.01	170	74	96	ZBTB40	9923	37	1	22835677	22835677	+	Missense_Mutation	SNP	A	G	G	rs209729	byFrequency;by1000genomes																		g.chr1:22835677A>G	uc001bft.2	+
chr1	22846709	22846709	G	A	FALSE	ARSA	ZBTB40	SNP	Hom	A/A	100	363.29	38	0	38	ZBTB40	9923	37	1	22846709	22846709	+	Missense_Mutation	SNP	G	A	A	rs209720	byFrequency;by1000genomes																		g.chr1:22846709G>A	uc001bft.2	+
chr1	22915753	22915753	T	C	FALSE	ARSB	EPHA8	SNP	Het	T/C	38.7755	68.1	49	30	19	EPHA8	2046	37	1	22915753	22915753	+	Intron	SNP	T	C	C	rs606002	byFrequency;by1000genomes																		g.chr1:22915753T>C	uc001bfx.1	+
chr1	22923873	22923873	G	C	FALSE	STS	EPHA8	SNP	Het	G/C	45.8537	363.04	205	111	94	EPHA8	2046	37	1	22923873	22923873	+	Missense_Mutation	SNP	G	C	C	rs999765	byFrequency;by1000genomes																		g.chr1:22923873G>C	uc001bfx.1	+
chr1	23101688	23101688	T	G	FALSE	MAN1A1	EPHB2	SNP	Hom	G/G	100	872.94	92	0	92	EPHB2	2048	37	1	23101688	23101688	+	Intron	SNP	T	G	G	rs1561624	by1000genomes																		g.chr1:23101688T>G	uc009vqj.1	+
chr1	23219493	23219493	T	C	FALSE	MAN2A2	EPHB2	SNP	Hom	C/C	100	773.36	80	0	80	EPHB2	2048	37	1	23219493	23219493	+	Silent	SNP	T	C	C	rs309472	byFrequency;by1000genomes																		g.chr1:23219493T>C	uc009vqj.1	+
chr1	23413027	23413027	T	C	FALSE	MAN2C1	LUZP1	SNP	Hom	C/C	100	935.21	100	0	100	LUZP1	7798	37	1	23413027	23413027	+	3'UTR	SNP	T	C	C	rs605775	by1000genomes																		g.chr1:23413027T>C	uc001bgk.2	-
chr1	23418153	23418153	C	T	FALSE	MAN2A1	LUZP1	SNP	Hom	T/T	100	723.91	76	0	76	LUZP1	7798	37	1	23418153	23418153	+	Missense_Mutation	SNP	C	T	T	rs10799790	byFrequency;by1000genomes																		g.chr1:23418153C>T	uc001bgk.2	-
chr1	23419261	23419261	G	A	FALSE	MAN2B1	LUZP1	SNP	Hom	A/A	100	584.73	62	0	62	LUZP1	7798	37	1	23419261	23419261	+	Silent	SNP	G	A	A	rs477717	byFrequency;by1000genomes																		g.chr1:23419261G>A	uc001bgk.2	-
chr1	23419374	23419374	G	T	FALSE	MANBA	LUZP1	SNP	Hom	T/T	100	584.19	62	0	62	LUZP1	7798	37	1	23419374	23419374	+	Missense_Mutation	SNP	G	T	T	rs3765407	byFrequency;by1000genomes																		g.chr1:23419374G>T	uc001bgk.2	-
chr1	23419383	23419383	C	T	FALSE	MAOA	LUZP1	SNP	Hom	T/T	100	546.23	57	0	57	LUZP1	7798	37	1	23419383	23419383	+	Missense_Mutation	SNP	C	T	T	rs477830	byFrequency;by1000genomes																		g.chr1:23419383C>T	uc001bgk.2	-
chr1	23419855	23419855	T	C	FALSE	MAOB	LUZP1	SNP	Hom	C/C	100	201.65	22	0	22	LUZP1	7798	37	1	23419855	23419855	+	Silent	SNP	T	C	C	rs1983965	byFrequency;by1000genomes																		g.chr1:23419855T>C	uc001bgk.2	-
chr1	23688933	23688933	A	G	FALSE	MAT1A	ZNF436	SNP	Hom	G/G	100	568.22	59	0	59	ZNF436	80818	37	1	23688933	23688933	+	Silent	SNP	A	G	G	rs2849028	byFrequency;by1000genomes																		g.chr1:23688933A>G	uc001bgt.2	-
chr1	23696152	23696152	G	A	FALSE	MAT2A	hY4_RNA-related	SNP	Hom	A/A	100	531.48	56	0	56	C1orf213	148898	37	1	23696152	23696152	+	Missense_Mutation	SNP	G	A	A	rs665977	byFrequency;by1000genomes																		g.chr1:23696152G>A	uc001bgw.2	+
chr1	23710805	23710805	A	G	FALSE	CHST6	TCEA3	SNP	Hom	G/G	100	579.66	60	0	60	TCEA3	6920	37	1	23710805	23710805	+	Intron	SNP	A	G	G	rs605468	by1000genomes																		g.chr1:23710805A>G	uc001bgx.1	-
chr1	23751140	23751140	G	T	FALSE	MDH1	TCEA3	SNP	Hom	T/T	93.75	123.96	16	1	15	TCEA3	6920	37	1	23751140	23751140	+	5'UTR	SNP	G	T	T	rs71514235	by1000genomes																		g.chr1:23751140G>T	uc001bgx.1	-
chr1	23857189	23857189	T	C	FALSE	MDH2	E2F2	SNP	Het	T/C	51.6129	80.12	31	15	16	E2F2	1870	37	1	23857189	23857189	+	Missense_Mutation	SNP	T	C	C	rs35749763	byFrequency																		g.chr1:23857189T>C	uc001bhe.1	-
chr1	23884780	23884780	T	C	FALSE	ME1	ID3	SNP	Het	T/C	43.8596	99	57	32	25	ID3	3399	37	1	23884780	23884780	+	3'UTR	SNP	T	C	C	rs2920	by1000genomes																		g.chr1:23884780T>C	uc001bhh.3	-
chr1	23885498	23885498	T	C	FALSE	ME2	ID3	SNP	Hom	C/C	100	1748.85	184	0	184	ID3	3399	37	1	23885498	23885498	+	Missense_Mutation	SNP	T	C	C	rs11574	byFrequency;by1000genomes																		g.chr1:23885498T>C	uc001bhh.3	-
chr1	23885599	23885599	T	C	FALSE	MGAT1	ID3	SNP	Het	T/C	38.8889	139.14	108	66	42	ID3	3399	37	1	23885599	23885599	+	Intron	SNP	T	C	C	rs2067053	by1000genomes																		g.chr1:23885599T>C	uc001bhh.3	-
chr1	24018277	24018277	C	G	FALSE	MGAT2	RPL11	SNP	Hom	G/G	100	1313.32	137	0	137	RPL11	6135	37	1	24018277	24018277	+	5'Flank	SNP	C	G	G	rs112392885																			g.chr1:24018277C>G	uc001bhk.2	+
chr1	24083494	24083494	C	T	FALSE	MGAT3	TCEB3	SNP	Het	C/T	45.4545	159.85	88	48	40	TCEB3	6924	37	1	24083494	24083494	+	Silent	SNP	C	T	T	rs2076345	byFrequency;by1000genomes																		g.chr1:24083494C>T	uc001bho.2	+
chr1	24121601	24121601	C	T	FALSE	MGAT5	LYPLA2	SNP	Het	C/T	50	98.97	42	21	21	LYPLA2	11313	37	1	24121601	24121601	+	3'UTR	SNP	C	T	T	rs1063433																			g.chr1:24121601C>T	uc001bht.2	+
chr1	24134721	24134721	T	C	TRUE	MGST2	HMGCL	SNP	Het	T/C	57.1429	264.82	91	39	52	HMGCL	3155	37	1	24134721	24134721	+	Silent	SNP	T	C	C	rs719400	byFrequency;by1000genomes																		g.chr1:24134721T>C	uc001bib.2	-
chr1	24137247	24137247	G	A	TRUE	MGST3	HMGCL	SNP	Het	G/A	49.6183	281.18	131	66	65	HMGCL	3155	37	1	24137247	24137247	+	Silent	SNP	G	A	A																				g.chr1:24137247G>A	uc001bib.2	-
chr1	24180962	24180962	T	C	TRUE	ASAH1	FUCA1	SNP	Het	T/C	52.5424	149.22	59	28	31	FUCA1	2517	37	1	24180962	24180962	+	Missense_Mutation	SNP	T	C	C	rs13551	byFrequency;by1000genomes																		g.chr1:24180962T>C	uc001bie.2	-
chr1	24201162	24201162	G	A	FALSE	ACHE	CNR2	SNP	Het	G/A	45.045	191.52	111	61	50	CNR2	1269	37	1	24201162	24201162	+	Missense_Mutation	SNP	G	A	A	rs2229579	byFrequency;by1000genomes																		g.chr1:24201162G>A	uc001bif.2	-
chr1	24288404	24288404	A	G	FALSE	ALDH6A1	PNRC2	SNP	Het	A/G	36.7816	100.42	87	55	32	PNRC2	55629	37	1	24288404	24288404	+	3'UTR	SNP	A	G	G	rs3211051																			g.chr1:24288404A>G	uc001big.2	+
chr1	24288432	24288432	C	T	FALSE	ASL	PNRC2	SNP	Het	C/T	36.9048	97.47	84	53	31	PNRC2	55629	37	1	24288432	24288432	+	3'UTR	SNP	C	T	T	rs71219203																			g.chr1:24288432C>T	uc001big.2	+
chr1	24288476	24288476	T	C	FALSE	MPI	PNRC2	SNP	Het	T/C	68.1818	216.63	44	14	30	PNRC2	55629	37	1	24288476	24288476	+	3'UTR	SNP	T	C	C	rs3211053																			g.chr1:24288476T>C	uc001big.2	+
chr1	24406647	24406647	G	A	FALSE	MPO	MYOM3	SNP	Het	G/A	57.8125	379.24	128	54	74	MYOM3	127294	37	1	24406647	24406647	+	Silent	SNP	G	A	A	rs4649175	byFrequency;by1000genomes																		g.chr1:24406647G>A	uc001bin.3	-
chr1	24409191	24409191	C	T	FALSE	MPST	MYOM3	SNP	Het	C/T	45.122	282.64	164	90	74	MYOM3	127294	37	1	24409191	24409191	+	Missense_Mutation	SNP	C	T	T	rs4320729	by1000genomes																		g.chr1:24409191C>T	uc001bin.3	-
chr1	24413159	24413159	T	C	FALSE	ABCC1.1	MYOM3	SNP	Het	T/C	46.1538	78.81	39	21	18	MYOM3	127294	37	1	24413159	24413159	+	Silent	SNP	T	C	C	rs6424152	by1000genomes																		g.chr1:24413159T>C	uc001bin.3	-
chr1	24416059	24416059	T	C	FALSE	ASMT	MYOM3	SNP	Hom	C/C	100	1002.61	110	0	110	MYOM3	127294	37	1	24416059	24416059	+	Missense_Mutation	SNP	T	C	C	rs4393101	by1000genomes																		g.chr1:24416059T>C	uc001bin.3	-
chr1	24416070	24416070	G	C	FALSE	ASNS	MYOM3	SNP	Het	G/C	43.0657	215.88	137	78	59	MYOM3	127294	37	1	24416070	24416070	+	Silent	SNP	G	C	C	rs7533060	by1000genomes																		g.chr1:24416070G>C	uc001bin.3	-
chr1	24418768	24418768	T	C	FALSE	ASPA	MYOM3	SNP	Hom	C/C	100	380.13	42	0	42	MYOM3	127294	37	1	24418768	24418768	+	Silent	SNP	T	C	C	rs7556176	by1000genomes																		g.chr1:24418768T>C	uc001bin.3	-
chr1	24419496	24419496	A	G	FALSE	ASS	MYOM3	SNP	Hom	G/G	100	489.62	52	0	52	MYOM3	127294	37	1	24419496	24419496	+	Missense_Mutation	SNP	A	G	G	rs4233050	by1000genomes																		g.chr1:24419496A>G	uc001bin.3	-
chr1	24421474	24421474	G	A	FALSE	MTAP	MYOM3	SNP	Hom	A/A	98.5294	626.66	68	1	67	MYOM3	127294	37	1	24421474	24421474	+	Missense_Mutation	SNP	G	A	A	rs6678540	by1000genomes																		g.chr1:24421474G>A	uc001bin.3	-
chr1	24421950	24421950	C	G	FALSE	MTCO1	MYOM3	SNP	Hom	G/G	100	1133.12	118	0	118	MYOM3	127294	37	1	24421950	24421950	+	Missense_Mutation	SNP	C	G	G	rs4319261	by1000genomes																		g.chr1:24421950C>G	uc001bin.3	-
chr1	24448084	24448084	G	A	FALSE	MTCO2	IL22RA1	SNP	Hom	A/A	98.0583	927.2	103	2	101	IL22RA1	58985	37	1	24448084	24448084	+	Silent	SNP	G	A	A	rs17852648	byFrequency;by1000genomes																		g.chr1:24448084G>A	uc001biq.1	-
chr1	24460797	24460797	T	G	FALSE	MTCO3	IL22RA1	SNP	Het	T/G	36.4486	118.52	107	68	39	IL22RA1	58985	37	1	24460797	24460797	+	Silent	SNP	T	G	G	rs17852649	byFrequency;by1000genomes																		g.chr1:24460797T>G	uc001biq.1	-
chr1	24465113	24465113	C	T	FALSE	MTCYB	IL22RA1	SNP	Het	C/T	53.6765	341.34	136	63	73	IL22RA1	58985	37	1	24465113	24465113	+	Silent	SNP	C	T	T	rs10903022	byFrequency;by1000genomes																		g.chr1:24465113C>T	uc001biq.1	-
chr1	24480905	24480905	C	T	FALSE	MTHFD1	IL28RA	SNP	Het	C/T	49.2537	145.28	67	34	33	IL28RA	163702	37	1	24480905	24480905	+	3'UTR	SNP	C	T	T	rs10903034	by1000genomes																		g.chr1:24480905C>T	uc001bis.2	-
chr1	24663184	24663184	T	C	FALSE	MTHFR	GRHL3	SNP	Het	T/C	46.2687	127.97	67	36	31	GRHL3	57822	37	1	24663184	24663184	+	Missense_Mutation	SNP	T	C	C	rs34637004	byFrequency;by1000genomes																		g.chr1:24663184T>C	uc001biy.2	+
chr1	24671418	24671418	A	G	FALSE	MTND1	GRHL3	SNP	Het	A/G	56.5574	342.16	122	53	69	GRHL3	57822	37	1	24671418	24671418	+	Missense_Mutation	SNP	A	G	G	rs116396279	byFrequency;by1000genomes																		g.chr1:24671418A>G	uc001biy.2	+
chr1	24680915	24680915	C	T	FALSE	MTND2	GRHL3	SNP	Het	C/T	57.3171	239.24	82	35	47	GRHL3	57822	37	1	24680915	24680915	+	Silent	SNP	C	T	T	rs12030057	byFrequency;by1000genomes																		g.chr1:24680915C>T	uc001biy.2	+
chr1	24706113	24706113	G	A	FALSE	MTND3	C1orf201	SNP	Het	G/A	37.234	110.12	94	59	35	C1orf201	90529	37	1	24706113	24706113	+	Intron	SNP	G	A	A	rs3765428	by1000genomes																		g.chr1:24706113G>A	uc001bjc.2	-
chr1	24706269	24706269	A	G	FALSE	MTND4	C1orf201	SNP	Het	A/G	52.5	291.17	120	57	63	C1orf201	90529	37	1	24706269	24706269	+	Silent	SNP	A	G	G	rs1064842	byFrequency;by1000genomes																		g.chr1:24706269A>G	uc001bjc.2	-
chr1	24706292	24706292	T	C	FALSE	MTND4L	C1orf201	SNP	Het	T/C	52.7273	270.32	110	52	58	C1orf201	90529	37	1	24706292	24706292	+	Missense_Mutation	SNP	T	C	C	rs1142057	byFrequency;by1000genomes																		g.chr1:24706292T>C	uc001bjc.2	-
chr1	24718075	24718075	T	C	FALSE	MTND5	C1orf201	SNP	Het	T/C	52.6316	142.46	57	27	30	C1orf201	90529	37	1	24718075	24718075	+	Silent	SNP	T	C	C	rs2294520	by1000genomes																		g.chr1:24718075T>C	uc001bjc.2	-
chr1	24785393	24785393	C	T	FALSE	MTND6	NIPAL3	SNP	Het	C/T	51.25	188.48	80	39	41	NIPAL3	57185	37	1	24785393	24785393	+	Silent	SNP	C	T	T	rs2272935	byFrequency;by1000genomes																		g.chr1:24785393C>T	uc001bjh.2	+
chr1	25291010	25291010	A	T	FALSE	MTR	RUNX3	SNP	Hom	T/T	100	767.6	81	0	81	RUNX3	864	37	1	25291010	25291010	+	Missense_Mutation	SNP	A	T	T	rs6672420	byFrequency;by1000genomes																		g.chr1:25291010A>T	uc009vrj.2	-
chr1	25634205	25634205	G	A	FALSE	MUT	RHD	SNP	Hom	A/A	100	1277.96	134	0	134	RHD	6007	37	1	25634205	25634205	+	Intron	SNP	G	A	A	rs2257611	by1000genomes																		g.chr1:25634205G>A	uc001bjz.2	+
chr1	25717365	25717365	C	G	FALSE	MVD	RHCE	SNP	Hom	G/G	100	1447.52	150	0	150	RHCE	6006	37	1	25717365	25717365	+	Missense_Mutation	SNP	C	G	G	rs609320	byFrequency;by1000genomes																		g.chr1:25717365C>G	uc001bkf.2	-
chr1	25722206	25722206	T	C	FALSE	MVK	AL031284.1	SNP	Hom	C/C	100	472.23	49	0	49	RHCE	6006	37	1	25722206	25722206	+	Intron	SNP	T	C	C	rs602052	by1000genomes																		g.chr1:25722206T>C	uc001bkf.2	-
chr1	25889632	25889632	T	C	FALSE	NAGA	LDLRAP1	SNP	Het	T/C	45.4545	116.65	66	36	30	LDLRAP1	26119	37	1	25889632	25889632	+	Missense_Mutation	SNP	T	C	C	rs6687605	byFrequency;by1000genomes																		g.chr1:25889632T>C	uc001bkl.3	+
chr1	25890189	25890189	A	G	FALSE	NAGLU	LDLRAP1	SNP	Het	A/G	67.7419	254.59	62	20	42	LDLRAP1	26119	37	1	25890189	25890189	+	Silent	SNP	A	G	G	rs28969504	byFrequency;by1000genomes																		g.chr1:25890189A>G	uc001bkl.3	+
chr1	26131654	26131654	G	A	FALSE	NDUFA1	SEPN1	SNP	Hom	A/A	98.913	844.45	92	1	91	SEPN1	57190	37	1	26131654	26131654	+	Missense_Mutation	SNP	G	A	A	rs7349185	by1000genomes																		g.chr1:26131654G>A	uc010oer.1	+
chr1	26140573	26140573	C	A	FALSE	NDUFA2	SEPN1	SNP	Hom	A/A	100	1070.42	114	0	114	SEPN1	57190	37	1	26140573	26140573	+	Missense_Mutation	SNP	C	A	A	rs2294228	by1000genomes																		g.chr1:26140573C>A	uc010oer.1	+
chr1	26144674	26144674	G	A	FALSE	NDUFA3	SEPN1	SNP	Het	G/A	50	201.88	92	46	46	SEPN1	57190	37	1	26144674	26144674	+	3'UTR	SNP	G	A	A	rs6872	by1000genomes																		g.chr1:26144674G>A	uc010oer.1	+
chr1	26158962	26158962	A	G	FALSE	NDUFA4	FAM54B	SNP	Hom	G/G	100	712.13	75	0	75	FAM54B	56181	37	1	26158962	26158962	+	3'UTR	SNP	A	G	G	rs15045	by1000genomes																		g.chr1:26158962A>G	uc001bkq.3	+
chr1	26290745	26290745	G	C	FALSE	NDUFA5	U6-related	SNP	Hom	C/C	100	680.28	72	0	72	PAFAH2	5051	37	1	26290745	26290745	+	Intron	SNP	G	C	C	rs2914967	by1000genomes																		g.chr1:26290745G>C	uc001bld.3	-
chr1	26357656	26357656	C	A	TRUE	ACLY	EXTL1	SNP	Hom	A/A	100	1052.58	109	0	109	EXTL1	2134	37	1	26357656	26357656	+	Missense_Mutation	SNP	C	A	A	rs2736831	byFrequency;by1000genomes																		g.chr1:26357656C>A	uc001blf.2	+
chr1	26378002	26378002	C	T	FALSE	NDUFA6	TRIM63	SNP	Hom	T/T	100	327.64	35	0	35	TRIM63	84676	37	1	26378002	26378002	+	3'UTR	SNP	C	T	T	rs1135251	by1000genomes																		g.chr1:26378002C>T	uc001bli.1	-
chr1	26487940	26487940	A	G	FALSE	NDUFA7	GRRP1	SNP	Hom	G/G	100	590.53	64	0	64	GRRP1	79927	37	1	26487940	26487940	+	Missense_Mutation	SNP	A	G	G	rs3748856	by1000genomes																		g.chr1:26487940A>G	uc001blk.2	+
chr1	26582091	26582091	G	A	FALSE	NDUFA8	CEP85	SNP	Hom	A/A	100	940.79	98	0	98	CCDC21	64793	37	1	26582091	26582091	+	Missense_Mutation	SNP	G	A	A	rs3795686	byFrequency;by1000genomes																		g.chr1:26582091G>A	uc001bls.1	+
chr1	26608782	26608782	C	T	FALSE	NDUFA9	UBXN11	SNP	Hom	T/T	100	639.75	67	0	67	UBXN11	91544	37	1	26608782	26608782	+	3'UTR	SNP	C	T	T	rs34209692	by1000genomes																		g.chr1:26608782C>T	uc001blw.2	-
chr1	26608852	26608852	G	A	FALSE	NDUFA10	UBXN11	SNP	Het	G/A	44.4444	126.86	72	40	32	UBXN11	91544	37	1	26608852	26608852	+	Missense_Mutation	SNP	G	A	A	rs61775089																			g.chr1:26608852G>A	uc001blw.2	-
chr1	26609259	26609259	C	T	FALSE	NDUFAB1	UBXN11	SNP	Hom	T/T	100	773.39	80	0	80	UBXN11	91544	37	1	26609259	26609259	+	Silent	SNP	C	T	T	rs7522905	by1000genomes																		g.chr1:26609259C>T	uc001blw.2	-
chr1	26610891	26610891	A	C	FALSE	NDUFB1	UBXN11	SNP	Hom	C/C	100	602.61	64	0	64	UBXN11	91544	37	1	26610891	26610891	+	Missense_Mutation	SNP	A	C	C	rs4332350	by1000genomes																		g.chr1:26610891A>C	uc001blw.2	-
chr1	26627478	26627478	T	C	FALSE	NDUFB2	UBXN11	SNP	Hom	C/C	100	401.9	43	0	43	UBXN11	91544	37	1	26627478	26627478	+	Silent	SNP	T	C	C	rs2276712	by1000genomes																		g.chr1:26627478T>C	uc001blw.2	-
chr1	26646726	26646726	A	G	FALSE	NDUFB3	CD52	SNP	Hom	G/G	97.1831	624.34	71	2	69	CD52	1043	37	1	26646726	26646726	+	Missense_Mutation	SNP	A	G	G	rs1071849	byFrequency;by1000genomes																		g.chr1:26646726A>G	uc001bmc.2	+
chr1	26646730	26646730	A	G	FALSE	ATIC	CD52	SNP	Hom	G/G	100	673.19	71	0	71	CD52	1043	37	1	26646730	26646730	+	Missense_Mutation	SNP	A	G	G	rs17645	byFrequency;by1000genomes																		g.chr1:26646730A>G	uc001bmc.2	+
chr1	26648551	26648551	G	C	FALSE	NDUFB4	AIM1L	SNP	Hom	C/C	92.4242	516.18	66	5	61	AIM1L	55057	37	1	26648551	26648551	+	Intron	SNP	G	C	C	rs11247913	by1000genomes																		g.chr1:26648551G>C	uc001bmd.3	-
chr1	26670444	26670444	G	T	FALSE	NDUFB5	AIM1L	SNP	Hom	T/T	100	1229.65	129	0	129	AIM1L	55057	37	1	26670444	26670444	+	Splice_Site	SNP	G	T	T	rs36024412	by1000genomes																		g.chr1:26670444G>T	uc001bmd.3	-
chr1	26670609	26670609	C	T	FALSE	NDUFB6	AIM1L	SNP	Hom	T/T	100	327.65	35	0	35	AIM1L	55057	37	1	26670609	26670609	+	5'Flank	SNP	C	T	T	rs34370465	by1000genomes																		g.chr1:26670609C>T	uc001bmd.3	-
chr1	26671658	26671658	G	A	FALSE	NDUFB7	AIM1L	SNP	Het	G/A	25.3968	31.43	63	47	16	AIM1L	55057	37	1	26671658	26671658	+	5'Flank	SNP	G	A	A	rs111981367	by1000genomes																		g.chr1:26671658G>A	uc001bmd.3	-
chr1	26671690	26671690	A	G	FALSE	NDUFB8	AIM1L	SNP	Het	A/G	25	33.11	60	45	15	AIM1L	55057	37	1	26671690	26671690	+	5'Flank	SNP	A	G	G	rs112674559	by1000genomes																		g.chr1:26671690A>G	uc001bmd.3	-
chr1	26691174	26691174	C	A	FALSE	NDUFB9	ZNF683	SNP	Hom	A/A	100	543.62	57	0	57	ZNF683	257101	37	1	26691174	26691174	+	Missense_Mutation	SNP	C	A	A	rs11247933	byFrequency;by1000genomes																		g.chr1:26691174C>A	uc001bmg.1	-
chr1	26700795	26700795	T	C	FALSE	NDUFB10	ZNF683	SNP	Hom	C/C	100	854.99	91	0	91	ZNF683	257101	37	1	26700795	26700795	+	5'Flank	SNP	T	C	C	rs7520030	by1000genomes																		g.chr1:26700795T>C	uc001bmg.1	-
chr1	26755919	26755919	A	G	FALSE	NDUFC1	LIN28	SNP	Hom	G/G	98.4375	579.64	64	1	63	LIN28A	79727	37	1	26755919	26755919	+	3'UTR	SNP	A	G	G	rs9438623	by1000genomes																		g.chr1:26755919A>G	uc001bmj.2	+
chr1	26786627	26786627	G	A	FALSE	NDUFC2	DHDDS	SNP	Het	G/A	44.4444	81.88	45	25	20	DHDDS	79947	37	1	26786627	26786627	+	Missense_Mutation	SNP	G	A	A	rs3816539	byFrequency;by1000genomes																		g.chr1:26786627G>A	uc001bml.2	+
chr1	26873700	26873700	C	T	FALSE	NDUFS1	RPS6KA1	SNP	Het	C/T	60.2941	222.01	68	27	41	RPS6KA1	6195	37	1	26873700	26873700	+	Silent	SNP	C	T	T	rs12028491	by1000genomes																		g.chr1:26873700C>T	uc001bmr.1	+
chr1	26879920	26879920	T	C	FALSE	NDUFS2	RPS6KA1	SNP	Hom	C/C	100	339.21	36	0	36	RPS6KA1	6195	37	1	26879920	26879920	+	Silent	SNP	T	C	C	rs4970490	byFrequency;by1000genomes																		g.chr1:26879920T>C	uc001bmr.1	+
chr1	26883511	26883511	A	C	FALSE	NDUFS3	RPS6KA1	SNP	Het	A/C	51.6129	217.75	93	45	48	RPS6KA1	6195	37	1	26883511	26883511	+	Missense_Mutation	SNP	A	C	C	rs2229712	byFrequency;by1000genomes																		g.chr1:26883511A>C	uc001bmr.1	+
chr1	26887592	26887592	T	C	FALSE	NDUFV1	RPS6KA1	SNP	Het	T/C	71.2121	295.93	66	19	47	RPS6KA1	6195	37	1	26887592	26887592	+	Silent	SNP	T	C	C	rs1064196	byFrequency;by1000genomes																		g.chr1:26887592T>C	uc001bmr.1	+
chr1	26900735	26900735	C	G	FALSE	NDUFS4	RPS6KA1	SNP	Het	C/G	53.7313	336.09	134	62	72	RPS6KA1	6195	37	1	26900735	26900735	+	3'UTR	SNP	C	G	G	rs282179	by1000genomes																		g.chr1:26900735C>G	uc001bmr.1	+
chr1	26901319	26901319	G	A	FALSE	NDUFS5	RPS6KA1	SNP	Het	G/A	36	84.65	75	48	27	RPS6KA1	6195	37	1	26901319	26901319	+	3'UTR	SNP	G	A	A	rs7726	by1000genomes																		g.chr1:26901319G>A	uc001bmr.1	+
chr1	27210721	27210721	T	C	FALSE	NDUFS6	GPN2	SNP	Het	T/C	40.625	52.34	32	19	13	GPN2	54707	37	1	27210721	27210721	+	Missense_Mutation	SNP	T	C	C	rs3170660	byFrequency;by1000genomes																		g.chr1:27210721T>C	uc001bnd.1	-
chr1	27426796	27426796	T	C	TRUE	NDUFS8	SLC9A1	SNP	Hom	C/C	100	401.85	43	0	43	SLC9A1	6548	37	1	27426796	27426796	+	3'UTR	SNP	T	C	C	rs4266911	byFrequency;by1000genomes																		g.chr1:27426796T>C	uc001bnm.2	-
chr1	27427041	27427041	T	C	TRUE	NDUFV2	SLC9A1	SNP	Hom	C/C	100	664.15	69	0	69	SLC9A1	6548	37	1	27427041	27427041	+	Silent	SNP	T	C	C	rs4418629	byFrequency;by1000genomes																		g.chr1:27427041T>C	uc001bnm.2	-
chr1	27480757	27480757	A	G	TRUE	NDUFV3	SLC9A1	SNP	Hom	G/G	100	1249.61	131	0	131	SLC9A1	6548	37	1	27480757	27480757	+	Silent	SNP	A	G	G	rs34306208	byFrequency;by1000genomes																		g.chr1:27480757A>G	uc001bnm.2	-
chr1	27676925	27676925	G	A	FALSE	NEU1	SYTL1	SNP	Hom	A/A	100	1335.36	141	0	141	SYTL1	84958	37	1	27676925	27676925	+	Silent	SNP	G	A	A	rs6702341	byFrequency;by1000genomes																		g.chr1:27676925G>A	uc001bnw.1	+
chr1	27679797	27679797	A	G	FALSE	NEU2	SYTL1	SNP	Hom	G/G	100	1094.32	115	0	115	SYTL1	84958	37	1	27679797	27679797	+	Missense_Mutation	SNP	A	G	G	rs3813795	byFrequency																		g.chr1:27679797A>G	uc001bnw.1	+
chr1	27679954	27679954	G	A	FALSE	ATP1A1	SYTL1	SNP	Het	G/A	85.2941	221.05	34	5	29	SYTL1	84958	37	1	27679954	27679954	+	Silent	SNP	G	A	A	rs1128918	byFrequency;by1000genomes																		g.chr1:27679954G>A	uc001bnw.1	+
chr1	27680292	27680292	A	G	FALSE	ATP1A2	SYTL1	SNP	Hom	G/G	100	1385.92	146	0	146	SYTL1	84958	37	1	27680292	27680292	+	Silent	SNP	A	G	G	rs8533	byFrequency;by1000genomes																		g.chr1:27680292A>G	uc001bnw.1	+
chr1	27688633	27688633	G	A	FALSE	ATP1A3	MAP3K6	SNP	Hom	A/A	94.958	1001.09	119	6	113	MAP3K6	9064	37	1	27688633	27688633	+	Missense_Mutation	SNP	G	A	A	rs1138294	byFrequency;by1000genomes																		g.chr1:27688633G>A	uc001bny.1	-
chr1	27706035	27706035	A	G	FALSE	ACO1	CD164L2	SNP	Het	A/G	45.1613	268.25	155	85	70	CD164L2	388611	37	1	27706035	27706035	+	3'UTR	SNP	A	G	G	rs143202334	by1000genomes																		g.chr1:27706035A>G	uc001boc.2	-
chr1	27709020	27709020	T	C	FALSE	ATP1A4	CD164L2	SNP	Het	T/C	60	208.33	65	26	39	CD164L2	388611	37	1	27709020	27709020	+	Missense_Mutation	SNP	T	C	C	rs2504779	byFrequency;by1000genomes																		g.chr1:27709020T>C	uc001boc.2	-
chr1	27875824	27875824	C	T	FALSE	ATP1B1	AHDC1	SNP	Hom	T/T	95.8333	201.65	24	1	23	AHDC1	27245	37	1	27875824	27875824	+	Missense_Mutation	SNP	C	T	T	rs4908364	byFrequency;by1000genomes																		g.chr1:27875824C>T	uc009vsy.2	-
chr1	27876482	27876482	C	A	FALSE	ATP1B2	AHDC1	SNP	Het	C/A	42.0382	233.3	157	91	66	AHDC1	27245	37	1	27876482	27876482	+	Silent	SNP	C	A	A	rs2076457	byFrequency;by1000genomes																		g.chr1:27876482C>A	uc009vsy.2	-
chr1	28020307	28020307	G	C	FALSE	ATP1B3	U6-related	SNP	Hom	C/C	98.7654	743.55	81	1	80	Unknown	0	37	1	28020307	28020307	+	IGR	SNP	G	C	C	rs2788701	by1000genomes																		g.chr1:28020307G>C
chr1	28209305	28209305	A	G	FALSE	NME1	C1orf38	SNP	Het	A/G	55.9322	167.88	59	26	33	C1orf38	9473	37	1	28209305	28209305	+	Silent	SNP	A	G	G	rs3766398	by1000genomes																		g.chr1:28209305A>G	uc001bpc.3	+
chr1	28209362	28209362	T	C	FALSE	NME2	C1orf38	SNP	Het	T/C	55.814	122.13	43	19	24	C1orf38	9473	37	1	28209362	28209362	+	Silent	SNP	T	C	C	rs3766399	by1000genomes																		g.chr1:28209362T>C	uc001bpc.3	+
chr1	28209366	28209366	A	G	FALSE	NME3	C1orf38	SNP	Het	A/G	59.0909	138.71	44	18	26	C1orf38	9473	37	1	28209366	28209366	+	Missense_Mutation	SNP	A	G	G	rs3766400	by1000genomes																		g.chr1:28209366A>G	uc001bpc.3	+
chr1	28268835	28268835	A	C	FALSE	NME4	SMPDL3B	SNP	Hom	C/C	100	852.77	93	0	93	SMPDL3B	27293	37	1	28268835	28268835	+	Intron	SNP	A	C	C	rs71294467																			g.chr1:28268835A>C	uc001bpg.2	+
chr1	28282206	28282206	C	T	FALSE	NNMT	SMPDL3B	SNP	Het	C/T	38.2022	211.91	178	110	68	SMPDL3B	27293	37	1	28282206	28282206	+	Silent	SNP	C	T	T	rs3813804	byFrequency;by1000genomes																		g.chr1:28282206C>T	uc001bpg.2	+
chr1	28422847	28422847	C	T	TRUE	NOS1	SPCS2	SNP	Hom	T/T	100	531.48	56	0	56	LOC653566	653566	37	1	28422847	28422847	+	Silent	SNP	C	T	T	rs2989472	by1000genomes																		g.chr1:28422847C>T	uc010ofv.1	-
chr1	28527011	28527011	A	G	FALSE	NOS2A	AL353354.1	SNP	Het	A/G	46.2366	173.76	93	50	43	DNAJC8	22826	37	1	28527011	28527011	+	3'UTR	SNP	A	G	G	rs1049504	by1000genomes																		g.chr1:28527011A>G	uc001bpn.2	-
chr1	28564252	28564252	A	G	FALSE	NOS2B	ATPIF1	SNP	Het	A/G	40.9091	97.92	66	39	27	ATPIF1	93974	37	1	28564252	28564252	+	Intron	SNP	A	G	G	rs8559	by1000genomes																		g.chr1:28564252A>G	uc001bpq.2	+
chr1	28564279	28564279	A	G	FALSE	NOS2C	ATPIF1	SNP	Het	A/G	40.5797	102.34	69	41	28	ATPIF1	93974	37	1	28564279	28564279	+	Intron	SNP	A	G	G	rs9508	byFrequency;by1000genomes																		g.chr1:28564279A>G	uc001bpq.2	+
chr1	28638859	28638859	A	T	FALSE	NOS3	ACA40-related	SNP	Het	A/T	42.623	187.07	122	70	52	Unknown	0	37	1	28638859	28638859	+	IGR	SNP	A	T	T	rs12754828	by1000genomes																		g.chr1:28638859A>T
chr1	28661422	28661422	G	A	FALSE	NP	MED18	SNP	Het	G/A	55.9322	324.58	118	52	66	MED18	54797	37	1	28661422	28661422	+	Missense_Mutation	SNP	G	A	A	rs145833779	byFrequency																		g.chr1:28661422G>A	uc001bpt.3	+
chr1	28733993	28733993	G	T	FALSE	NPR1	PHACTR4	SNP	Het	G/T	42.1053	89.71	57	33	24	PHACTR4	65979	37	1	28733993	28733993	+	Intron	SNP	G	T	T	rs12091029	by1000genomes																		g.chr1:28733993G>T	uc001bpw.2	+
chr1	28800380	28800380	C	A	FALSE	NPR2	PHACTR4	SNP	Het	C/A	46.1538	147.15	78	42	36	PHACTR4	65979	37	1	28800380	28800380	+	Missense_Mutation	SNP	C	A	A	rs61785974	by1000genomes																		g.chr1:28800380C>A	uc001bpw.2	+
chr1	28834005	28834005	G	C	FALSE	ATP2B1	U17a	SNP	Het	G/C	40.7407	153.04	108	64	44	SNHG3-RCC1	751867	37	1	28834005	28834005	+	Intron	SNP	G	C	C																				g.chr1:28834005G>C	uc001bqa.1	+
chr1	28861636	28861636	G	A	FALSE	NSF	RCC1	SNP	Het	G/A	41.129	177.32	124	73	51	RCC1	1104	37	1	28861636	28861636	+	Silent	SNP	G	A	A	rs2066726	byFrequency;by1000genomes																		g.chr1:28861636G>A	uc001bqg.1	+
chr1	28921199	28921199	A	C	FALSE	NT5E	RAB42	SNP	Het	A/C	45.6522	88.43	46	25	21	Unknown	0	37	1	28921199	28921199	+	IGR	SNP	A	C	C	rs4654341	by1000genomes																		g.chr1:28921199A>C
chr1	28921813	28921813	A	G	FALSE	ATP2B2	RAB42	SNP	Het	A/G	46.0317	229.3	126	68	58	Unknown	0	37	1	28921813	28921813	+	IGR	SNP	A	G	G																				g.chr1:28921813A>G
chr1	29189597	29189597	C	T	FALSE	ATP2B3	OPRD1	SNP	Het	C/T	58.1818	167.09	55	23	32	OPRD1	4985	37	1	29189597	29189597	+	Silent	SNP	C	T	T	rs2234918	byFrequency;by1000genomes																		g.chr1:29189597C>T	uc001brf.1	+
chr1	29446811	29446811	A	G	FALSE	ATP2B4	TMEM200B	SNP	Hom	G/G	95.8678	1030.99	121	5	116	EPB41	2035	37	1	29446811	29446811	+	3'UTR	SNP	A	G	G	rs2452788	by1000genomes																		g.chr1:29446811A>G	uc001brl.1	+
chr1	29475341	29475341	C	T	FALSE	OAT	SRSF4	SNP	Hom	T/T	94.3662	566.29	71	4	67	SFRS4	6429	37	1	29475341	29475341	+	Missense_Mutation	SNP	C	T	T	rs2230678	byFrequency;by1000genomes																		g.chr1:29475341C>T	uc001bro.2	-
chr1	29475394	29475394	C	G	FALSE	ATP4A	SRSF4	SNP	Hom	G/G	93.1818	347.27	44	3	41	SFRS4	6429	37	1	29475394	29475394	+	Missense_Mutation	SNP	C	G	G	rs2230677	byFrequency;by1000genomes																		g.chr1:29475394C>G	uc001bro.2	-
chr1	29475648	29475648	T	G	FALSE	OCRL	SRSF4	SNP	Hom	G/G	97.1429	304.46	35	1	34	SFRS4	6429	37	1	29475648	29475648	+	Missense_Mutation	SNP	T	G	G	rs2230679	byFrequency;by1000genomes																		g.chr1:29475648T>G	uc001bro.2	-
chr1	29529699	29529699	T	C	TRUE	ODC1	MECR	SNP	Hom	C/C	100	633.47	68	0	68	MECR	51102	37	1	29529699	29529699	+	Silent	SNP	T	C	C	rs1062924	byFrequency;by1000genomes																		g.chr1:29529699T>C	uc001brq.1	-
chr1	29542637	29542637	A	G	TRUE	ATP4B	MECR	SNP	Hom	G/G	97.5207	1077.17	121	3	118	MECR	51102	37	1	29542637	29542637	+	Missense_Mutation	SNP	A	G	G	rs1128400	byFrequency;by1000genomes																		g.chr1:29542637A>G	uc001brq.1	-
chr1	29631909	29631909	A	G	FALSE	OGDH	PTPRU	SNP	Het	A/G	42.1875	193.86	128	74	54	PTPRU	10076	37	1	29631909	29631909	+	Missense_Mutation	SNP	A	G	G	rs2235937	byFrequency;by1000genomes																		g.chr1:29631909A>G	uc001bru.2	+
chr1	29637318	29637318	G	A	FALSE	ATP5A1	PTPRU	SNP	Het	G/A	35	47.17	40	26	14	PTPRU	10076	37	1	29637318	29637318	+	Intron	SNP	G	A	A	rs6671919	by1000genomes																		g.chr1:29637318G>A	uc001bru.2	+
chr1	31445923	31445923	G	A	FALSE	ACO2	PUM1	SNP	Het	G/A	61.8557	328.88	97	37	60	PUM1	9698	37	1	31445923	31445923	+	Intron	SNP	G	A	A																				g.chr1:31445923G>A	uc001bsi.1	-
chr1	31532282	31532282	C	T	FALSE	OTC	PUM1	SNP	Het	C/T	52.3077	159.07	65	31	34	PUM1	9698	37	1	31532282	31532282	+	Silent	SNP	C	T	T																				g.chr1:31532282C>T	uc001bsi.1	-
chr1	31653733	31653733	T	C	FALSE	ALDH7A1	NKAIN1	SNP	Het	T/C	31.0811	60.38	74	51	23	NKAIN1	79570	37	1	31653733	31653733	+	3'UTR	SNP	T	C	C	rs6425714	by1000genomes																		g.chr1:31653733T>C	uc010ogd.1	-
chr1	31732892	31732892	G	A	FALSE	OXCT1	WDR57	SNP	Het	G/A	47.1698	190.25	106	56	50	SNRNP40	9410	37	1	31732892	31732892	+	3'UTR	SNP	G	A	A	rs2292165	by1000genomes																		g.chr1:31732892G>A	uc001bso.2	-
chr1	31733926	31733926	A	G	FALSE	P4HA1	SNRNP40	SNP	Hom	G/G	100	537	56	0	56	SNRNP40	9410	37	1	31733926	31733926	+	Intron	SNP	A	G	G	rs12121460	by1000genomes																		g.chr1:31733926A>G	uc001bso.2	-
chr1	31837320	31837320	T	C	FALSE	P4HB	ZCCHC17	SNP	Het	T/C	44.0789	247.36	152	85	67	ZCCHC17	51538	37	1	31837320	31837320	+	3'UTR	SNP	T	C	C	rs11436	by1000genomes																		g.chr1:31837320T>C	uc001bsp.1	+
chr1	31883295	31883295	T	C	FALSE	PAFAH1B1	SERINC2	SNP	Het	T/C	51.0638	320.51	141	69	72	SERINC2	347735	37	1	31883295	31883295	+	Intron	SNP	T	C	C	rs6701521	by1000genomes																		g.chr1:31883295T>C	uc010ogg.1	+
chr1	31898234	31898234	T	C	FALSE	PLA2G3	SERINC2	SNP	Het	T/C	29.5775	54.2	71	50	21	SERINC2	347735	37	1	31898234	31898234	+	Silent	SNP	T	C	C	rs4949402	byFrequency;by1000genomes																		g.chr1:31898234T>C	uc010ogh.1	+
chr1	31907457	31907457	A	C	FALSE	PAFAH1B2	SERINC2	SNP	Hom	C/C	100	870.5	92	0	92	SERINC2	347735	37	1	31907457	31907457	+	3'UTR	SNP	A	C	C	rs4233	by1000genomes																		g.chr1:31907457A>C	uc010ogh.1	+
chr1	31973138	31973138	T	C	FALSE	PAFAH1B3	BC104455	SNP	Hom	C/C	100	529.74	56	0	56	Unknown	0	37	1	31973138	31973138	+	Missense_Mutation	SNP	T	C	C	rs56235358	byFrequency;by1000genomes																		g.chr1:31973138T>C	uc001bsx.2	+
chr1	31973348	31973348	A	C	FALSE	DUOX2	BC104455	SNP	Hom	C/C	100	484.59	50	0	50	Unknown	0	37	1	31973348	31973348	+	Missense_Mutation	SNP	A	C	C	rs1574106	by1000genomes																		g.chr1:31973348A>C	uc001bsx.2	+
chr1	31973409	31973409	G	A	FALSE	PAFAH2	BC104455	SNP	Hom	A/A	100	597.43	65	0	65	Unknown	0	37	1	31973409	31973409	+	Missense_Mutation	SNP	G	A	A	rs1574105	by1000genomes																		g.chr1:31973409G>A	uc001bsx.2	+
chr1	31973440	31973440	G	A	FALSE	CHST11	BC104455	SNP	Hom	A/A	100	627.7	66	0	66	Unknown	0	37	1	31973440	31973440	+	Missense_Mutation	SNP	G	A	A	rs1574104	by1000genomes																		g.chr1:31973440G>A	uc001bsx.2	+
chr1	32052529	32052529	C	A	FALSE	PRDX1	TINAGL1	SNP	Het	C/A	64.5161	120.34	31	11	20	TINAGL1	64129	37	1	32052529	32052529	+	Missense_Mutation	SNP	C	A	A	rs113639076	byFrequency;by1000genomes																		g.chr1:32052529C>A	uc001bta.2	+
chr1	32084904	32084904	C	T	FALSE	PAH	HCRTR1	SNP	Het	C/T	39.2593	173.35	135	82	53	HCRTR1	3061	37	1	32084904	32084904	+	Silent	SNP	C	T	T	rs1056526	byFrequency;by1000genomes																		g.chr1:32084904C>T	uc009vtx.2	+
chr1	32092525	32092525	A	G	FALSE	ATP5B	HCRTR1	SNP	Het	A/G	46.7391	176.55	92	49	43	HCRTR1	3061	37	1	32092525	32092525	+	Missense_Mutation	SNP	A	G	G	rs2271933	byFrequency;by1000genomes																		g.chr1:32092525A>G	uc009vtx.2	+
chr1	32096265	32096265	A	G	FALSE	GALNT9	PEF1	SNP	Het	A/G	50.5376	208.12	93	46	47	PEF1	553115	37	1	32096265	32096265	+	Silent	SNP	A	G	G	rs1061770	byFrequency;by1000genomes																		g.chr1:32096265A>G	uc001bth.1	-
chr1	32127953	32127953	G	A	FALSE	ATP6V0A4	COL16A1	SNP	Het	G/A	57.3913	331.71	115	49	66	COL16A1	1307	37	1	32127953	32127953	+	Silent	SNP	G	A	A	rs2271928	by1000genomes																		g.chr1:32127953G>A	uc001btk.1	-
chr1	32131163	32131163	C	G	FALSE	RDH8	COL16A1	SNP	Het	C/G	51.25	189.8	80	39	41	COL16A1	1307	37	1	32131163	32131163	+	Intron	SNP	C	G	G	rs1356803	by1000genomes																		g.chr1:32131163C>G	uc001btk.1	-
chr1	32148571	32148571	A	G	FALSE	AK3L1	COL16A1	SNP	Hom	G/G	100	1240.06	133	0	133	COL16A1	1307	37	1	32148571	32148571	+	Silent	SNP	A	G	G	rs10737358	by1000genomes																		g.chr1:32148571A>G	uc001btk.1	-
chr1	32158374	32158374	T	C	FALSE	NSDHL	COL16A1	SNP	Het	T/C	31.5789	63.85	76	52	24	COL16A1	1307	37	1	32158374	32158374	+	Silent	SNP	T	C	C	rs3818788	by1000genomes																		g.chr1:32158374T>C	uc001btk.1	-
chr1	32160818	32160818	G	A	FALSE	ATP5C1	COL16A1	SNP	Het	G/A	58.9286	174.56	56	23	33	COL16A1	1307	37	1	32160818	32160818	+	Missense_Mutation	SNP	G	A	A																				g.chr1:32160818G>A	uc001btk.1	-
chr1	32164206	32164206	T	G	FALSE	PC	COL16A1	SNP	Het	T/G	57.6271	170.6	59	25	34	COL16A1	1307	37	1	32164206	32164206	+	Silent	SNP	T	G	G	rs2228550	by1000genomes																		g.chr1:32164206T>G	uc001btk.1	-
chr1	32165495	32165495	G	T	FALSE	PCBD	COL16A1	SNP	Het	G/T	52.9412	330.08	136	64	72	COL16A1	1307	37	1	32165495	32165495	+	Missense_Mutation	SNP	G	T	T	rs2228552	by1000genomes																		g.chr1:32165495G>T	uc001btk.1	-
chr1	32193647	32193647	T	C	FALSE	PDE11A	BAI2	SNP	Het	T/C	30.7692	61.76	78	54	24	BAI2	576	37	1	32193647	32193647	+	Silent	SNP	T	C	C	rs1127100	byFrequency;by1000genomes																		g.chr1:32193647T>C	uc001btn.2	-
chr1	32279629	32279629	G	A	FALSE	PCCA	SPOCD1	SNP	Het	G/A	51.9685	298.59	127	61	66	SPOCD1	90853	37	1	32279629	32279629	+	Missense_Mutation	SNP	G	A	A	rs6669563	byFrequency;by1000genomes																		g.chr1:32279629G>A	uc001bts.1	-
chr1	32280610	32280610	T	C	FALSE	PCCB	SPOCD1	SNP	Hom	C/C	100	1957.3	204	0	204	SPOCD1	90853	37	1	32280610	32280610	+	Missense_Mutation	SNP	T	C	C	rs6664445	byFrequency;by1000genomes																		g.chr1:32280610T>C	uc001bts.1	-
chr1	32544726	32544726	A	G	FALSE	ACOX1	SRP_RNA-related	SNP	Het	A/G	30.7692	26.47	26	18	8	TMEM39B	55116	37	1	32544726	32544726	+	Intron	SNP	A	G	G	rs11806010	by1000genomes																		g.chr1:32544726A>G	uc010ogv.1	+
chr1	32831583	32831583	C	T	FALSE	COQ6	BSDC1	SNP	Het	C/T	42.7536	213.36	138	79	59	BSDC1	55108	37	1	32831583	32831583	+	3'UTR	SNP	C	T	T	rs41265847	by1000genomes																		g.chr1:32831583C>T	uc001bvh.3	-
chr1	33065947	33065947	G	C	FALSE	CGI-14	ZBTB8A	SNP	Hom	C/C	100	401.9	43	0	43	ZBTB8A	653121	37	1	33065947	33065947	+	Missense_Mutation	SNP	G	C	C	rs704886	byFrequency;by1000genomes																		g.chr1:33065947G>C	uc001bvn.2	+
chr1	33133968	33133968	T	C	FALSE	GLRX2	RBBP4	SNP	Hom	C/C	100	522.01	57	0	57	RBBP4	5928	37	1	33133968	33133968	+	Silent	SNP	T	C	C	rs2762904	byFrequency;by1000genomes																		g.chr1:33133968T>C	uc001bvr.2	+
chr1	33160878	33160878	C	T	FALSE	PCK1	SYNC	SNP	Hom	T/T	97.8723	424.08	47	1	46	SYNC	81493	37	1	33160878	33160878	+	Missense_Mutation	SNP	C	T	T	rs360042	by1000genomes																		g.chr1:33160878C>T	uc001bvt.2	-
chr1	33161212	33161212	T	C	FALSE	PCK2	SYNC	SNP	Hom	C/C	100	718.91	76	0	76	SYNC	81493	37	1	33161212	33161212	+	Missense_Mutation	SNP	T	C	C	rs360041	by1000genomes																		g.chr1:33161212T>C	uc001bvt.2	-
chr1	33231380	33231380	T	G	FALSE	GRIM19	KIAA1522	SNP	Het	T/G	52.7778	92.93	36	17	19	KIAA1522	57648	37	1	33231380	33231380	+	Missense_Mutation	SNP	T	G	G	rs6694085	by1000genomes																		g.chr1:33231380T>G	uc001bvv.2	+
chr1	33231403	33231403	G	T	FALSE	RDH11	KIAA1522	SNP	Het	G/T	48.3871	71.02	31	16	15	KIAA1522	57648	37	1	33231403	33231403	+	Silent	SNP	G	T	T	rs6702519	by1000genomes																		g.chr1:33231403G>T	uc001bvv.2	+
chr1	33324088	33324088	C	G	FALSE	A4GNT	S100PBP	SNP	Het	C/G	53	247.63	100	47	53	S100PBP	64766	37	1	33324088	33324088	+	3'UTR	SNP	C	G	G	rs1284365	by1000genomes																		g.chr1:33324088C>G	uc001bvz.2	+
chr1	33409693	33409693	G	A	FALSE	AADAT	RNF19B	SNP	Het	G/A	42.8571	83.26	49	28	21	RNF19B	127544	37	1	33409693	33409693	+	Silent	SNP	G	A	A	rs194645	byFrequency;by1000genomes																		g.chr1:33409693G>A	uc010oho.1	-
chr1	33475721	33475721	G	C	TRUE	HAO2	AK2	SNP	Het	G/C	18.2927	17.92	82	67	15	AK2	204	37	1	33475721	33475721	+	3'UTR	SNP	G	C	C	rs139591926																			g.chr1:33475721G>C	uc001bwo.1	-
chr1	33475750	33475750	A	G	TRUE	DCXR	AK2	SNP	Het	A/G	25	40.89	84	63	21	AK2	204	37	1	33475750	33475750	+	3'UTR	SNP	A	G	G	rs142975905	by1000genomes																		g.chr1:33475750A>G	uc001bwo.1	-
chr1	33475767	33475767	G	A	TRUE	PLCE1	AK2	SNP	Het	G/A	25.3012	41.31	83	62	21	AK2	204	37	1	33475767	33475767	+	3'UTR	SNP	G	A	A	rs74066436																			g.chr1:33475767G>A	uc001bwo.1	-
chr1	33646950	33646950	A	G	FALSE	DSCR5	TRIM62	SNP	Hom	G/G	100	158.86	17	0	17	TRIM62	55223	37	1	33646950	33646950	+	Silent	SNP	A	G	G	rs622407	by1000genomes																		g.chr1:33646950A>G	uc001bxb.2	-
chr1	33765272	33765272	A	G	FALSE	NT5C3	ZNF362	SNP	Het	A/G	50	131.37	58	29	29	ZNF362	149076	37	1	33765272	33765272	+	3'UTR	SNP	A	G	G	rs1132790	by1000genomes																		g.chr1:33765272A>G	uc001bxc.1	+
chr1	33778153	33778153	G	A	FALSE	PIPOX	A3GALT2	SNP	Het	G/A	50	131.36	58	29	29	Unknown	0	37	1	33778153	33778153	+	Missense_Mutation	SNP	G	A	A	rs72889865	by1000genomes																		g.chr1:33778153G>A	uc001bxd.1	-
chr1	33789588	33789588	T	C	FALSE	GMPR2	PHC2	SNP	Het	T/C	35.8209	79.19	67	43	24	PHC2	1912	37	1	33789588	33789588	+	3'UTR	SNP	T	C	C	rs1130804	by1000genomes																		g.chr1:33789588T>C	uc001bxg.1	-
chr1	33802351	33802351	C	T	FALSE	ATP5D	7SK_RNA-related	SNP	Het	C/T	60.9023	431.81	133	52	81	PHC2	1912	37	1	33802351	33802351	+	Intron	SNP	C	T	T	rs10798938	by1000genomes																		g.chr1:33802351C>T	uc001bxg.1	-
chr1	33832865	33832865	A	G	FALSE	PCYT1A	PHC2	SNP	Het	A/G	51.2195	340.05	123	60	63	PHC2	1912	37	1	33832865	33832865	+	Silent	SNP	A	G	G	rs6425816	byFrequency;by1000genomes																		g.chr1:33832865A>G	uc001bxg.1	-
chr1	33832933	33832933	G	A	FALSE	C2GNT3	PHC2	SNP	Het	G/A	37.1429	46.83	35	22	13	PHC2	1912	37	1	33832933	33832933	+	Missense_Mutation	SNP	G	A	A	rs10914692	byFrequency;by1000genomes																		g.chr1:33832933G>A	uc001bxg.1	-
chr1	33957152	33957152	T	G	FALSE	CYP39A1	ZSCAN20	SNP	Hom	G/G	100	1126.86	117	0	117	ZSCAN20	7579	37	1	33957152	33957152	+	Missense_Mutation	SNP	T	G	G	rs4403594	by1000genomes																		g.chr1:33957152T>G	uc001bxj.3	+
chr1	33960062	33960062	A	G	FALSE	PDE1A	ZSCAN20	SNP	Hom	G/G	100	673.07	71	0	71	ZSCAN20	7579	37	1	33960062	33960062	+	Silent	SNP	A	G	G	rs9943259	by1000genomes																		g.chr1:33960062A>G	uc001bxj.3	+
chr1	33961722	33961722	C	T	FALSE	PDE1C	ZSCAN20	SNP	Hom	T/T	97.7778	399.7	45	1	44	ZSCAN20	7579	37	1	33961722	33961722	+	3'UTR	SNP	C	T	T	rs4233206	by1000genomes																		g.chr1:33961722C>T	uc001bxj.3	+
chr1	34024928	34024928	T	C	FALSE	PDE2A	CSMD2	SNP	Het	T/C	57.8125	375.98	128	54	74	CSMD2	114784	37	1	34024928	34024928	+	Intron	SNP	T	C	C	rs16835591	by1000genomes																		g.chr1:34024928T>C	uc001bxn.1	-
chr1	34025030	34025030	A	G	FALSE	CSAD	CSMD2	SNP	Het	A/G	46.729	204.63	107	57	50	CSMD2	114784	37	1	34025030	34025030	+	Intron	SNP	A	G	G	rs16835593	by1000genomes																		g.chr1:34025030A>G	uc001bxn.1	-
chr1	34270498	34270498	G	A	FALSE	ATP6V1D	CSMD2	SNP	Het	G/A	37.5	141.46	120	75	45	CSMD2	114784	37	1	34270498	34270498	+	Intron	SNP	G	A	A	rs10737374	by1000genomes																		g.chr1:34270498G>A	uc001bxn.1	-
chr1	34285342	34285342	G	A	FALSE	PDE3A	CSMD2	SNP	Het	G/A	49.4505	197.38	91	46	45	CSMD2	114784	37	1	34285342	34285342	+	Silent	SNP	G	A	A	rs17342512	byFrequency;by1000genomes																		g.chr1:34285342G>A	uc001bxn.1	-
chr1	34285381	34285381	C	T	FALSE	ATP5E	CSMD2	SNP	Het	C/T	44.5652	159.99	92	51	41	CSMD2	114784	37	1	34285381	34285381	+	Silent	SNP	C	T	T	rs11578857	byFrequency;by1000genomes																		g.chr1:34285381C>T	uc001bxn.1	-
chr1	34329897	34329897	T	C	FALSE	PDE3B	HMGB4	SNP	Hom	C/C	100	555.78	58	0	58	HMGB4	127540	37	1	34329897	34329897	+	Silent	SNP	T	C	C	rs911218	byFrequency;by1000genomes																		g.chr1:34329897T>C	uc001bxp.2	+
chr1	34330067	34330067	A	C	FALSE	PDE4A	HMGB4	SNP	Hom	C/C	97.4026	686.67	77	2	75	HMGB4	127540	37	1	34330067	34330067	+	Missense_Mutation	SNP	A	C	C	rs10379	byFrequency;by1000genomes																		g.chr1:34330067A>C	uc001bxp.2	+
chr1	34578613	34578613	A	G	FALSE	PDE4B	5S_rRNA-related	SNP	Het	A/G	49.2063	136.83	63	32	31	CSMD2	114784	37	1	34578613	34578613	+	Intron	SNP	A	G	G	rs771119	by1000genomes																		g.chr1:34578613A>G	uc001bxn.1	-
chr1	35184033	35184033	C	T	FALSE	PDE4C	C1orf212	SNP	Hom	T/T	100	776.22	83	0	83	Unknown	0	37	1	35184033	35184033	+	IGR	SNP	C	T	T	rs693582	by1000genomes																		g.chr1:35184033C>T
chr1	35228604	35228604	C	T	FALSE	PDE4D	GJB4	SNP	Het	C/T	48.3871	71.08	31	16	15	GJB4	127534	37	1	35228604	35228604	+	3'UTR	SNP	C	T	T	rs1985283	by1000genomes																		g.chr1:35228604C>T	uc001bxv.1	+
chr1	35228693	35228693	C	A	FALSE	IHPK2	GJB4	SNP	Het	C/A	36.1111	41.95	36	23	13	GJB4	127534	37	1	35228693	35228693	+	3'UTR	SNP	C	A	A	rs1123974	byFrequency;by1000genomes																		g.chr1:35228693C>A	uc001bxv.1	+
chr1	35251219	35251219	C	A	FALSE	PDE6A	GJB3	SNP	Het	C/A	53.9474	197.3	76	35	41	GJB3	2707	37	1	35251219	35251219	+	3'UTR	SNP	C	A	A	rs41266429	by1000genomes																		g.chr1:35251219C>A	uc001bxx.2	+
chr1	35251229	35251229	G	A	FALSE	PDE6C	GJB3	SNP	Hom	A/A	100	769.11	81	0	81	GJB3	2707	37	1	35251229	35251229	+	3'UTR	SNP	G	A	A	rs476220	by1000genomes																		g.chr1:35251229G>A	uc001bxx.2	+
chr1	35251669	35251669	C	T	FALSE	PDE6D	GJB3	SNP	Het	C/T	33.871	115.09	124	82	42	GJB3	2707	37	1	35251669	35251669	+	3'UTR	SNP	C	T	T	rs13774	by1000genomes																		g.chr1:35251669C>T	uc001bxx.2	+
chr1	35259946	35259946	G	A	FALSE	ISYNA1	GJA4	SNP	Het	G/A	39.5683	182.35	139	84	55	GJA4	2701	37	1	35259946	35259946	+	Silent	SNP	G	A	A	rs1764389	byFrequency;by1000genomes																		g.chr1:35259946G>A	uc001bya.2	+
chr1	35259961	35259961	A	G	FALSE	HSD17B7	GJA4	SNP	Hom	G/G	100	1200.31	131	0	131	GJA4	2701	37	1	35259961	35259961	+	Silent	SNP	A	G	G	rs1764390	byFrequency;by1000genomes																		g.chr1:35259961A>G	uc001bya.2	+
chr1	35260202	35260202	G	A	FALSE	PDE6G	GJA4	SNP	Het	G/A	35.1351	44.03	37	24	13	GJA4	2701	37	1	35260202	35260202	+	Missense_Mutation	SNP	G	A	A	rs41266431	byFrequency;by1000genomes																		g.chr1:35260202G>A	uc001bya.2	+
chr1	35260769	35260769	C	T	FALSE	PDE6H	GJA4	SNP	Het	C/T	37.8378	93.4	74	46	28	GJA4	2701	37	1	35260769	35260769	+	Missense_Mutation	SNP	C	T	T	rs1764391	byFrequency;by1000genomes																		g.chr1:35260769C>T	uc001bya.2	+
chr1	35260929	35260929	G	A	FALSE	ATP5F1	GJA4	SNP	Hom	A/A	97.8947	853.66	95	2	93	GJA4	2701	37	1	35260929	35260929	+	3'UTR	SNP	G	A	A	rs3543	by1000genomes																		g.chr1:35260929G>A	uc001bya.2	+
chr1	35261166	35261166	G	A	FALSE	PDE7A	GJA4	SNP	Het	G/A	54.6512	226.68	86	39	47	GJA4	2701	37	1	35261166	35261166	+	3'UTR	SNP	G	A	A	rs697372	by1000genomes																		g.chr1:35261166G>A	uc001bya.2	+
chr1	35261232	35261232	C	G	FALSE	PDE8A	GJA4	SNP	Het	C/G	51.7241	204.04	87	42	45	GJA4	2701	37	1	35261232	35261232	+	3'UTR	SNP	C	G	G	rs705193	by1000genomes																		g.chr1:35261232C>G	uc001bya.2	+
chr1	35562965	35562965	G	A	FALSE	PDE9A	ZMYM1	SNP	Hom	A/A	100	658.4	68	0	68	ZMYM1	79830	37	1	35562965	35562965	+	Missense_Mutation	SNP	G	A	A	rs2971408	by1000genomes																		g.chr1:35562965G>A	uc001bym.2	+
chr1	35563206	35563206	C	G	FALSE	PDE1B	ZMYM1	SNP	Hom	G/G	97.561	362.44	41	1	40	ZMYM1	79830	37	1	35563206	35563206	+	Intron	SNP	C	G	G	rs6658571	by1000genomes																		g.chr1:35563206C>G	uc001bym.2	+
chr1	36031277	36031277	G	A	FALSE	SCLY	NCDN	SNP	Het	G/A	39.3443	86.27	61	37	24	NCDN	23154	37	1	36031277	36031277	+	3'UTR	SNP	G	A	A	rs75817414	by1000genomes																		g.chr1:36031277G>A	uc001bza.2	+
chr1	36316571	36316571	A	C	FALSE	GLULD1	EIF2C4	SNP	Hom	C/C	100	481.19	51	0	51	EIF2C4	192670	37	1	36316571	36316571	+	Silent	SNP	A	C	C	rs4652895	byFrequency;by1000genomes																		g.chr1:36316571A>C	uc001bzj.1	+
chr1	36553673	36553673	A	G	FALSE	PDE6B	TEKT2	SNP	Hom	G/G	98.8235	782.45	85	1	84	TEKT2	27285	37	1	36553673	36553673	+	Silent	SNP	A	G	G	rs399393	byFrequency;by1000genomes																		g.chr1:36553673A>G	uc001bzr.2	+
chr1	36752152	36752152	C	T	FALSE	ATP5G1	THRAP3	SNP	Hom	T/T	100	1219.4	127	0	127	THRAP3	9967	37	1	36752152	36752152	+	Silent	SNP	C	T	T	rs2242428	byFrequency;by1000genomes																		g.chr1:36752152C>T	uc001cae.3	+
chr1	36752433	36752433	C	T	FALSE	PDHA1	THRAP3	SNP	Hom	T/T	98.2759	524.88	58	1	57	THRAP3	9967	37	1	36752433	36752433	+	Missense_Mutation	SNP	C	T	T	rs6425977	byFrequency;by1000genomes																		g.chr1:36752433C>T	uc001cae.3	+
chr1	36794192	36794192	C	T	FALSE	PIGT	AL591845.1	SNP	Hom	T/T	100	195.7	20	0	20	Unknown	0	37	1	36794192	36794192	+	IGR	SNP	C	T	T	rs4653177	by1000genomes																		g.chr1:36794192C>T
chr1	36927733	36927733	G	A	FALSE	ATP6V1H	MRPS15	SNP	Hom	A/A	98.8636	810.58	88	1	87	MRPS15	64960	37	1	36927733	36927733	+	Silent	SNP	G	A	A	rs111308179	byFrequency;by1000genomes																		g.chr1:36927733G>A	uc001cas.2	-
chr1	36937059	36937059	A	G	FALSE	PDHA2	CSF3R	SNP	Hom	G/G	100	1516.69	158	0	158	CSF3R	1441	37	1	36937059	36937059	+	Silent	SNP	A	G	G	rs3917981	byFrequency;by1000genomes																		g.chr1:36937059A>G	uc001caw.1	-
chr1	36937065	36937065	A	G	FALSE	PDHB	CSF3R	SNP	Hom	G/G	100	1482.74	160	0	160	CSF3R	1441	37	1	36937065	36937065	+	Silent	SNP	A	G	G	rs3917980	byFrequency;by1000genomes																		g.chr1:36937065A>G	uc001caw.1	-
chr1	37948212	37948212	C	G	FALSE	ENPP1	ZC3H12A	SNP	Het	C/G	61.194	224.5	67	26	41	ZC3H12A	80149	37	1	37948212	37948212	+	Intron	SNP	C	G	G	rs215205	by1000genomes																		g.chr1:37948212C>G	uc001cbb.3	+
chr1	37959735	37959735	A	T	FALSE	ENPP2	MEAF6	SNP	Het	A/T	63.6364	160.05	44	16	28	MEAF6	64769	37	1	37959735	37959735	+	Intron	SNP	A	T	T																				g.chr1:37959735A>T	uc001cbg.1	-
chr1	38006359	38006359	A	G	FALSE	ENPP3	SNIP1	SNP	Het	A/G	57.377	182.42	61	26	35	SNIP1	79753	37	1	38006359	38006359	+	Intron	SNP	A	G	G	rs2174769	by1000genomes																		g.chr1:38006359A>G	uc001cbi.2	-
chr1	38023316	38023316	C	T	FALSE	ATP5G2	DNALI1	SNP	Het	C/T	44.7761	229.25	134	74	60	DNALI1	7802	37	1	38023316	38023316	+	Missense_Mutation	SNP	C	T	T	rs11749	byFrequency;by1000genomes																		g.chr1:38023316C>T	uc001cbj.2	+
chr1	38078311	38078311	G	A	FALSE	ACSL5	RSPO1	SNP	Het	G/A	47.7778	182.84	90	47	43	RSPO1	284654	37	1	38078311	38078311	+	3'UTR	SNP	G	A	A																				g.chr1:38078311G>A	uc001cbl.1	-
chr1	38148765	38148765	A	G	FALSE	SLC26A4	C1orf109	SNP	Het	A/G	45.5882	242.02	136	74	62	C1orf109	54955	37	1	38148765	38148765	+	3'UTR	SNP	A	G	G	rs684260	by1000genomes																		g.chr1:38148765A>G	uc001cbp.2	-
chr1	38188841	38188841	G	A	FALSE	UMP-CMPK	EPHA10	SNP	Het	G/A	46.3768	133.18	69	37	32	EPHA10	284656	37	1	38188841	38188841	+	Intron	SNP	G	A	A	rs12121777	by1000genomes																		g.chr1:38188841G>A	uc009vvi.2	-
chr1	38227086	38227086	A	T	FALSE	UPB1	EPHA10	SNP	Het	A/T	47.619	127.26	63	33	30	EPHA10	284656	37	1	38227086	38227086	+	Missense_Mutation	SNP	A	T	T	rs4653328	byFrequency;by1000genomes																		g.chr1:38227086A>T	uc009vvi.2	-
chr1	38327982	38327982	G	T	TRUE	ATP5G3	INPP5B	SNP	Het	G/T	39.1304	176.04	138	84	54	INPP5B	3633	37	1	38327982	38327982	+	3'UTR	SNP	G	T	T	rs3843	by1000genomes																		g.chr1:38327982G>T	uc001ccg.1	-
chr1	38338795	38338795	A	G	TRUE	COQ3	INPP5B	SNP	Het	A/G	52.1127	334.96	142	68	74	INPP5B	3633	37	1	38338795	38338795	+	Missense_Mutation	SNP	A	G	G	rs11488569	by1000genomes																		g.chr1:38338795A>G	uc001ccg.1	-
chr1	38397369	38397369	C	T	TRUE	GALNT7	INPP5B	SNP	Het	C/T	61.9048	79.02	21	8	13	INPP5B	3633	37	1	38397369	38397369	+	Intron	SNP	C	T	T	rs35267671	by1000genomes																		g.chr1:38397369C>T	uc001ccg.1	-
chr1	38411445	38411445	G	A	TRUE	PFAS	INPP5B	SNP	Het	G/A	41.2698	96.11	63	37	26	INPP5B	3633	37	1	38411445	38411445	+	Silent	SNP	G	A	A	rs871524	by1000genomes																		g.chr1:38411445G>A	uc001ccg.1	-
chr1	38423853	38423853	G	C	FALSE	ACP1	SF3A3	SNP	Hom	C/C	100	1150.38	119	0	119	SF3A3	10946	37	1	38423853	38423853	+	3'UTR	SNP	G	C	C	rs9293	by1000genomes																		g.chr1:38423853G>C	uc001cci.2	-
chr1	38442547	38442547	G	A	FALSE	PFKFB1	SF3A3	SNP	Hom	A/A	100	125.35	14	0	14	SF3A3	10946	37	1	38442547	38442547	+	Intron	SNP	G	A	A	rs10890216	by1000genomes																		g.chr1:38442547G>A	uc001cci.2	-
chr1	38449910	38449910	T	C	FALSE	PFKFB2	SF3A3	SNP	Het	T/C	27.7778	46.08	72	52	20	SF3A3	10946	37	1	38449910	38449910	+	Silent	SNP	T	C	C	rs11210870	byFrequency;by1000genomes																		g.chr1:38449910T>C	uc001cci.2	-
chr1	38450367	38450367	A	G	FALSE	PFKFB3	SF3A3	SNP	Hom	G/G	100	376.84	42	0	42	SF3A3	10946	37	1	38450367	38450367	+	Intron	SNP	A	G	G	rs6680796	by1000genomes																		g.chr1:38450367A>G	uc001cci.2	-
chr1	38462898	38462898	T	A	FALSE	ATP5I	FHL3	SNP	Hom	A/A	91.6667	180.78	24	2	22	FHL3	2275	37	1	38462898	38462898	+	3'UTR	SNP	T	A	A	rs4274021	by1000genomes																		g.chr1:38462898T>A	uc001ccj.2	-
chr1	38462905	38462905	C	G	FALSE	PFKFB4	FHL3	SNP	Hom	G/G	100	213.22	24	0	24	FHL3	2275	37	1	38462905	38462905	+	3'UTR	SNP	C	G	G	rs12724533	by1000genomes																		g.chr1:38462905C>G	uc001ccj.2	-
chr1	38463504	38463504	C	T	FALSE	PFKL	FHL3	SNP	Het	C/T	52.7027	182.49	74	35	39	FHL3	2275	37	1	38463504	38463504	+	Silent	SNP	C	T	T	rs7366048	byFrequency;by1000genomes																		g.chr1:38463504C>T	uc001ccj.2	-
chr1	38862336	38862336	T	A	FALSE	PFKM	U6-related	SNP	Hom	A/A	100	584.22	62	0	62	Unknown	0	37	1	38862336	38862336	+	IGR	SNP	T	A	A	rs11210682	by1000genomes																		g.chr1:38862336T>A
chr1	39339449	39339449	C	T	FALSE	PFKP	GJA9	SNP	Hom	T/T	100	906.95	95	0	95	RRAGC	64121	37	1	39339449	39339449	+	5'UTR	SNP	C	T	T	rs12127091	by1000genomes																		g.chr1:39339449C>T	uc001ccr.2	-
chr1	39340282	39340282	C	T	FALSE	ATP5J	GJA9	SNP	Hom	T/T	100	1496.64	156	0	156	GJA9	81025	37	1	39340282	39340282	+	Missense_Mutation	SNP	C	T	T	rs880303	byFrequency;by1000genomes																		g.chr1:39340282C>T	uc001cct.1	-
chr1	39352083	39352083	T	G	FALSE	Atp5j.5-m	RHBDL2	SNP	Hom	G/G	91.6667	361.73	48	4	44	RHBDL2	54933	37	1	39352083	39352083	+	3'UTR	SNP	T	G	G	rs4491033	by1000genomes																		g.chr1:39352083T>G	uc001ccu.1	-
chr1	39352271	39352271	G	T	FALSE	PGAM1	RHBDL2	SNP	Hom	T/T	100	615.87	65	0	65	RHBDL2	54933	37	1	39352271	39352271	+	Missense_Mutation	SNP	G	T	T	rs2147914	byFrequency;by1000genomes																		g.chr1:39352271G>T	uc001ccu.1	-
chr1	39549983	39549983	G	A	FALSE	PGAM2	MACF1	SNP	Het	G/A	48.1818	224.04	110	57	53	MACF1	23499	37	1	39549983	39549983	+	Missense_Mutation	SNP	G	A	A	rs3736890	byFrequency;by1000genomes																		g.chr1:39549983G>A	uc010oir.1	+
chr1	39797055	39797055	A	G	FALSE	PGD	MACF1	SNP	Hom	G/G	100	872.5	92	0	92	MACF1	23499	37	1	39797055	39797055	+	Missense_Mutation	SNP	A	G	G	rs16826069	byFrequency;by1000genomes																		g.chr1:39797055A>G	uc010oiu.1	+
chr1	39801815	39801815	A	C	FALSE	ATP6V1A	MACF1	SNP	Hom	C/C	100	306.1	33	0	33	MACF1	23499	37	1	39801815	39801815	+	Missense_Mutation	SNP	A	C	C	rs41270807	byFrequency;by1000genomes																		g.chr1:39801815A>C	uc010oiu.1	+
chr1	39806610	39806610	C	T	FALSE	PGK1	MACF1	SNP	Hom	T/T	100	580.86	60	0	60	MACF1	23499	37	1	39806610	39806610	+	Silent	SNP	C	T	T	rs3116396	byFrequency;by1000genomes																		g.chr1:39806610C>T	uc010oiu.1	+
chr1	39812822	39812822	C	A	FALSE	PGK2	MACF1	SNP	Hom	A/A	97.5	365.32	40	1	39	MACF1	23499	37	1	39812822	39812822	+	Silent	SNP	C	A	A	rs2761764	byFrequency;by1000genomes																		g.chr1:39812822C>A	uc010oiu.1	+
chr1	39835817	39835817	A	G	FALSE	PGM1	MACF1	SNP	Hom	G/G	100	604.61	64	0	64	MACF1	23499	37	1	39835817	39835817	+	Missense_Mutation	SNP	A	G	G	rs2296172	byFrequency;by1000genomes																		g.chr1:39835817A>G	uc010oiu.1	+
chr1	39881040	39881040	G	C	FALSE	PGM3	KIAA0754	SNP	Hom	C/C	100	125.84	14	0	14	KIAA0754	643314	37	1	39881040	39881040	+	3'UTR	SNP	G	C	C	rs1180375	by1000genomes																		g.chr1:39881040G>C	uc009vvt.1	+
chr1	39881468	39881468	T	A	FALSE	PGP	KIAA0754	SNP	Hom	A/A	100	1935.94	204	0	204	KIAA0754	643314	37	1	39881468	39881468	+	3'UTR	SNP	T	A	A	rs17343193	by1000genomes																		g.chr1:39881468T>A	uc009vvt.1	+
chr1	39908506	39908506	G	A	FALSE	ABCB4	MACF1	SNP	Hom	A/A	100	800.37	84	0	84	MACF1	23499	37	1	39908506	39908506	+	Missense_Mutation	SNP	G	A	A	rs587404	byFrequency;by1000genomes																		g.chr1:39908506G>A	uc010oiu.1	+
chr1	39914363	39914363	G	C	FALSE	ATP6V1B1	MACF1	SNP	Hom	C/C	100	1161	122	0	122	MACF1	23499	37	1	39914363	39914363	+	Missense_Mutation	SNP	G	C	C	rs668556	byFrequency;by1000genomes																		g.chr1:39914363G>C	uc010oiu.1	+
chr1	39988145	39988145	T	C	FALSE	SLC25A3	BMP8A	SNP	Het	T/C	22.8395	53.74	162	125	37	BMP8A	353500	37	1	39988145	39988145	+	Silent	SNP	T	C	C	rs6524	byFrequency;by1000genomes																		g.chr1:39988145T>C	uc001cdi.2	+
chr1	40098328	40098328	T	C	FALSE	ATP6V1B2	HEYL	SNP	Hom	C/C	100	790.55	85	0	85	HEYL	26508	37	1	40098328	40098328	+	Missense_Mutation	SNP	T	C	C	rs784625	byFrequency;by1000genomes																		g.chr1:40098328T>C	uc001cdp.2	-
chr1	40145297	40145297	C	T	FALSE	PHYH	HPCAL4	SNP	Het	C/T	55.5556	149.76	54	24	30	HPCAL4	51440	37	1	40145297	40145297	+	3'UTR	SNP	C	T	T	rs6703320	by1000genomes																		g.chr1:40145297C>T	uc001cdr.2	-
chr1	40149642	40149642	G	T	FALSE	ATP6V0C	HPCAL4	SNP	Het	G/T	41.5663	239.04	166	97	69	HPCAL4	51440	37	1	40149642	40149642	+	Silent	SNP	G	T	T	rs784634	byFrequency;by1000genomes																		g.chr1:40149642G>T	uc001cdr.2	-
chr1	40214648	40214648	C	T	FALSE	PIGA	PPIE	SNP	Het	C/T	45.3608	169.38	97	53	44	PPIE	10450	37	1	40214648	40214648	+	Silent	SNP	C	T	T	rs112803459	byFrequency;by1000genomes																		g.chr1:40214648C>T	uc001cds.1	+
chr1	40229368	40229368	A	G	FALSE	PIGC	BMP8B	SNP	Hom	G/G	100	231.63	25	0	25	BMP8B	656	37	1	40229368	40229368	+	Intron	SNP	A	G	G	rs2463260	by1000genomes																		g.chr1:40229368A>G	uc001cdz.1	-
chr1	40230531	40230531	C	T	FALSE	ATP6V1C1	BMP8B	SNP	Het	C/T	33.3333	44.5	42	28	14	BMP8B	656	37	1	40230531	40230531	+	Intron	SNP	C	T	T	rs115705483	by1000genomes																		g.chr1:40230531C>T	uc001cdz.1	-
chr1	40236074	40236074	A	C	TRUE	PIGF	OXCT2	SNP	Het	A/C	43.9024	75.29	41	23	18	OXCT2	64064	37	1	40236074	40236074	+	Missense_Mutation	SNP	A	C	C	rs230321	by1000genomes																		g.chr1:40236074A>C	uc001ceb.1	-
chr1	40349131	40349131	G	A	FALSE	PIGH	TRIT1	SNP	Het	G/A	58.3333	79.19	24	10	14	TRIT1	54802	37	1	40349131	40349131	+	Silent	SNP	G	A	A	rs3845570	byFrequency;by1000genomes																		g.chr1:40349131G>A	uc010oiz.1	-
chr1	40362461	40362461	T	C	FALSE	PIK3C2A	MYCL1	SNP	Het	T/C	29.1667	23.02	24	17	7	MYCL1	4610	37	1	40362461	40362461	+	3'UTR	SNP	T	C	C	rs3117086	by1000genomes																		g.chr1:40362461T>C	uc001cer.1	-
chr1	40363054	40363054	G	C	FALSE	PIK3C2B	MYCL1	SNP	Hom	C/C	100	872.48	92	0	92	MYCL1	4610	37	1	40363054	40363054	+	Missense_Mutation	SNP	G	C	C	rs3134614	byFrequency;by1000genomes																		g.chr1:40363054G>C	uc001cer.1	-
chr1	40533266	40533266	T	G	FALSE	PIK3C2G	CAP1	SNP	Hom	G/G	100	683.22	72	0	72	CAP1	10487	37	1	40533266	40533266	+	Missense_Mutation	SNP	T	G	G	rs11207440	by1000genomes																		g.chr1:40533266T>G	uc001cfa.3	+
chr1	40533287	40533287	T	G	FALSE	PIK3C3	CAP1	SNP	Hom	G/G	100	378.82	39	0	39	CAP1	10487	37	1	40533287	40533287	+	Missense_Mutation	SNP	T	G	G	rs6665926	by1000genomes																		g.chr1:40533287T>G	uc001cfa.3	+
chr1	40533315	40533315	T	G	FALSE	ATP6V1E1	CAP1	SNP	Hom	G/G	100	418.88	45	0	45	CAP1	10487	37	1	40533315	40533315	+	Missense_Mutation	SNP	T	G	G	rs6665933	by1000genomes																		g.chr1:40533315T>G	uc001cfa.3	+
chr1	40533320	40533320	T	G	FALSE	PIK3CA	CAP1	SNP	Hom	G/G	97.6744	378.19	43	1	42	CAP1	10487	37	1	40533320	40533320	+	Missense_Mutation	SNP	T	G	G	rs6665936	by1000genomes																		g.chr1:40533320T>G	uc001cfa.3	+
chr1	40533326	40533326	T	G	FALSE	PIK3CB	CAP1	SNP	Hom	G/G	100	392.42	42	0	42	CAP1	10487	37	1	40533326	40533326	+	Missense_Mutation	SNP	T	G	G	rs6665937	by1000genomes																		g.chr1:40533326T>G	uc001cfa.3	+
chr1	40533347	40533347	T	G	FALSE	PIK3CD	CAP1	SNP	Hom	G/G	100	435.34	46	0	46	CAP1	10487	37	1	40533347	40533347	+	Missense_Mutation	SNP	T	G	G	rs6665944	by1000genomes																		g.chr1:40533347T>G	uc001cfa.3	+
chr1	40702231	40702231	A	G	FALSE	PIK3CG	RLF	SNP	Het	A/G	58.209	203.28	67	28	39	RLF	6018	37	1	40702231	40702231	+	Silent	SNP	A	G	G	rs17508704	byFrequency;by1000genomes																		g.chr1:40702231A>G	uc001cfc.3	+
chr1	40705427	40705427	C	G	FALSE	PIK3R1	RLF	SNP	Het	C/G	38.2022	111.8	89	55	34	RLF	6018	37	1	40705427	40705427	+	Missense_Mutation	SNP	C	G	G	rs34141181	byFrequency;by1000genomes																		g.chr1:40705427C>G	uc001cfc.3	+
chr1	40773149	40773149	T	C	FALSE	PIK3R2	COL9A2	SNP	Het	T/C	54.2373	451.83	177	81	96	COL9A2	1298	37	1	40773149	40773149	+	Missense_Mutation	SNP	T	C	C	rs2228564	byFrequency;by1000genomes																		g.chr1:40773149T>C	uc001cfh.1	-
chr1	40776752	40776752	C	A	FALSE	PIK4CA	COL9A2	SNP	Het	C/A	32.5581	75.97	86	58	28	COL9A2	1298	37	1	40776752	40776752	+	Intron	SNP	C	A	A	rs3737815	by1000genomes																		g.chr1:40776752C>A	uc001cfh.1	-
chr1	40777800	40777800	T	G	FALSE	PIK4CB	COL9A2	SNP	Het	T/G	45.6522	88.04	46	25	21	COL9A2	1298	37	1	40777800	40777800	+	Intron	SNP	T	G	G	rs1979785	by1000genomes																		g.chr1:40777800T>G	uc001cfh.1	-
chr1	40881041	40881041	C	G	FALSE	ACP2	SMAP2	SNP	Hom	G/G	94.0171	955.32	117	7	110	SMAP2	64744	37	1	40881041	40881041	+	Silent	SNP	C	G	G	rs209606	byFrequency;by1000genomes																		g.chr1:40881041C>G	uc001cfj.2	+
chr1	40980559	40980559	G	A	FALSE	PIP5K2A	C1orf176	SNP	Het	G/A	60	83.7	25	10	15	DEM1	64789	37	1	40980559	40980559	+	Missense_Mutation	SNP	G	A	A	rs1134586	byFrequency;by1000genomes																		g.chr1:40980559G>A	uc001cfp.2	+
chr1	40980731	40980731	G	T	FALSE	PKLR	C1orf176	SNP	Het	G/T	53.3333	82.93	30	14	16	DEM1	64789	37	1	40980731	40980731	+	Missense_Mutation	SNP	G	T	T	rs11208299	byFrequency;by1000genomes																		g.chr1:40980731G>T	uc001cfp.2	+
chr1	40980826	40980826	A	G	FALSE	PKM2	C1orf176	SNP	Het	A/G	27.907	52.85	86	62	24	DEM1	64789	37	1	40980826	40980826	+	Missense_Mutation	SNP	A	G	G	rs41268067	byFrequency;by1000genomes																		g.chr1:40980826A>G	uc001cfp.2	+
chr1	40998811	40998811	A	G	FALSE	PLA2G1B	ZNF684	SNP	Het	A/G	51.5625	151.93	64	31	33	ZNF684	127396	37	1	40998811	40998811	+	Intron	SNP	A	G	G	rs6659361	by1000genomes																		g.chr1:40998811A>G	uc001cft.1	+
chr1	41087734	41087734	C	T	FALSE	PLA2G2A	RIMS3	SNP	Het	C/T	35.1852	60.42	54	35	19	RIMS3	9783	37	1	41087734	41087734	+	3'UTR	SNP	C	T	T	rs10889501	by1000genomes																		g.chr1:41087734C>T	uc001cfu.1	-
chr1	41088577	41088577	C	T	FALSE	PLA2G4A	RIMS3	SNP	Het	C/T	42.562	362.95	242	139	103	RIMS3	9783	37	1	41088577	41088577	+	3'UTR	SNP	C	T	T	rs17412556	by1000genomes																		g.chr1:41088577C>T	uc001cfu.1	-
chr1	41204569	41204569	C	T	FALSE	PLA2G5	NFYC	SNP	Het	C/T	67.7419	297.17	62	20	42	NFYC	4802	37	1	41204569	41204569	+	Silent	SNP	C	T	T	rs1057925	byFrequency;by1000genomes																		g.chr1:41204569C>T	uc001cge.2	+
chr1	41285087	41285087	T	C	FALSE	ATP6V0B	KCNQ4	SNP	Hom	C/C	100	1836.57	195	0	195	KCNQ4	9132	37	1	41285087	41285087	+	Silent	SNP	T	C	C	rs4660468	byFrequency;by1000genomes																		g.chr1:41285087T>C	uc001cgh.1	+
chr1	41296828	41296828	T	G	FALSE	PLCB2	KCNQ4	SNP	Het	T/G	56.3218	246.46	87	38	49	KCNQ4	9132	37	1	41296828	41296828	+	Missense_Mutation	SNP	T	G	G	rs34287852	byFrequency;by1000genomes																		g.chr1:41296828T>G	uc001cgh.1	+
chr1	41300690	41300690	G	A	FALSE	PLCB3	KCNQ4	SNP	Het	G/A	56.338	203.14	71	31	40	KCNQ4	9132	37	1	41300690	41300690	+	Silent	SNP	G	A	A	rs55964611	byFrequency;by1000genomes																		g.chr1:41300690G>A	uc001cgh.1	+
chr1	41485902	41485902	C	G	FALSE	PLCB4	SLFNL1	SNP	Het	C/G	47.8261	52.63	23	12	11	SLFNL1	200172	37	1	41485902	41485902	+	Missense_Mutation	SNP	C	G	G	rs3738368	byFrequency;by1000genomes																		g.chr1:41485902C>G	uc001cgm.1	-
chr1	41486245	41486245	C	T	FALSE	PLCD1	SLFNL1	SNP	Het	C/T	44.3038	138.35	79	44	35	SLFNL1	200172	37	1	41486245	41486245	+	Missense_Mutation	SNP	C	T	T	rs1138293	byFrequency;by1000genomes																		g.chr1:41486245C>T	uc001cgm.1	-
chr1	41976653	41976653	G	A	FALSE	PLCL1	HIVEP3	SNP	Het	G/A	29.4118	29.52	34	24	10	HIVEP3	59269	37	1	41976653	41976653	+	Silent	SNP	G	A	A	rs141844226																			g.chr1:41976653G>A	uc001cgz.3	-
chr1	41978566	41978566	T	G	FALSE	NUDT9	HIVEP3	SNP	Hom	G/G	100	1939.79	204	0	204	HIVEP3	59269	37	1	41978566	41978566	+	Missense_Mutation	SNP	T	G	G	rs2991344	byFrequency;by1000genomes																		g.chr1:41978566T>G	uc001cgz.3	-
chr1	41978825	41978825	C	G	FALSE	PLCG1	HIVEP3	SNP	Hom	G/G	100	832.23	87	0	87	HIVEP3	59269	37	1	41978825	41978825	+	Missense_Mutation	SNP	C	G	G	rs2483689	byFrequency;by1000genomes																		g.chr1:41978825C>G	uc001cgz.3	-
chr1	42046613	42046613	G	T	FALSE	PANK1	HIVEP3	SNP	Het	G/T	89.5522	492.79	67	7	60	HIVEP3	59269	37	1	42046613	42046613	+	Silent	SNP	G	T	T	rs12132697	byFrequency;by1000genomes																		g.chr1:42046613G>T	uc001cgz.3	-
chr1	42046812	42046812	C	T	FALSE	PLCG2	HIVEP3	SNP	Hom	T/T	100	96.03	10	0	10	HIVEP3	59269	37	1	42046812	42046812	+	Silent	SNP	C	T	T	rs2810565	byFrequency;by1000genomes																		g.chr1:42046812C>T	uc001cgz.3	-
chr1	42048745	42048745	T	C	FALSE	PLD1	HIVEP3	SNP	Hom	C/C	100	584.23	62	0	62	HIVEP3	59269	37	1	42048745	42048745	+	Missense_Mutation	SNP	T	C	C	rs2810566	byFrequency;by1000genomes																		g.chr1:42048745T>C	uc001cgz.3	-
chr1	42049032	42049032	G	A	FALSE	PLD2	HIVEP3	SNP	Hom	A/A	100	1173.94	124	0	124	HIVEP3	59269	37	1	42049032	42049032	+	Silent	SNP	G	A	A	rs2984694	byFrequency;by1000genomes																		g.chr1:42049032G>A	uc001cgz.3	-
chr1	42049140	42049140	C	G	FALSE	ATP6V1G2	HIVEP3	SNP	Hom	G/G	100	844.53	88	0	88	HIVEP3	59269	37	1	42049140	42049140	+	Silent	SNP	C	G	G	rs2475842	byFrequency;by1000genomes																		g.chr1:42049140C>G	uc001cgz.3	-
chr1	42630364	42630364	G	A	FALSE	ATP6V0A1	GUCA2A	SNP	Hom	A/A	100	3126.46	327	0	327	GUCA2A	2980	37	1	42630364	42630364	+	Missense_Mutation	SNP	G	A	A	rs2071499	byFrequency;by1000genomes																		g.chr1:42630364G>A	uc001chd.1	-
chr1	42643525	42643525	T	C	FALSE	PLOD	FOXJ3	SNP	Het	T/C	33.3333	29.01	24	16	8	FOXJ3	22887	37	1	42643525	42643525	+	3'UTR	SNP	T	C	C	rs11554182	by1000genomes																		g.chr1:42643525T>C	uc001che.2	-
chr1	42657196	42657196	T	G	FALSE	PLOD2	FOXJ3	SNP	Het	T/G	39.0244	109.03	82	50	32	FOXJ3	22887	37	1	42657196	42657196	+	Missense_Mutation	SNP	T	G	G	rs1139978	byFrequency;by1000genomes																		g.chr1:42657196T>G	uc001che.2	-
chr1	42693597	42693597	A	G	FALSE	BCDO1	FOXJ3	SNP	Hom	G/G	100	584.23	62	0	62	FOXJ3	22887	37	1	42693597	42693597	+	Missense_Mutation	SNP	A	G	G	rs343376	byFrequency;by1000genomes																		g.chr1:42693597A>G	uc001che.2	-
chr1	42880516	42880516	T	C	FALSE	PMM1	RIMKLA	SNP	Hom	C/C	100	508.44	54	0	54	RIMKLA	284716	37	1	42880516	42880516	+	Silent	SNP	T	C	C	rs1055055	byFrequency;by1000genomes																		g.chr1:42880516T>C	uc001chi.2	+
chr1	43212111	43212111	C	T	FALSE	PMM2	LEPRE1	SNP	Het	C/T	29.2683	33.65	41	29	12	LEPRE1	64175	37	1	43212111	43212111	+	3'UTR	SNP	C	T	T	rs6882	by1000genomes																		g.chr1:43212111C>T	uc001chv.2	-
chr1	43215571	43215571	A	G	FALSE	DUOX1	28S_rRNA-related	SNP	Hom	G/G	98.9899	926.93	99	1	98	LEPRE1	64175	37	1	43215571	43215571	+	Intron	SNP	A	G	G	rs1018572	by1000genomes																		g.chr1:43215571A>G	uc001chv.2	-
chr1	43215930	43215930	C	T	FALSE	SLCO1C1	LEPRE1	SNP	Het	C/T	47.619	206.72	105	55	50	LEPRE1	64175	37	1	43215930	43215930	+	Missense_Mutation	SNP	C	T	T	rs11581921	byFrequency;by1000genomes																		g.chr1:43215930C>T	uc001chv.2	-
chr1	43309842	43309842	G	C	FALSE	A4GALT	ERMAP	SNP	Hom	C/C	100	916.25	96	0	96	ERMAP	114625	37	1	43309842	43309842	+	3'UTR	SNP	G	C	C	rs10789428	by1000genomes																		g.chr1:43309842G>C	uc001cic.1	+
chr1	43317793	43317793	G	A	FALSE	PNLIP	ZNF691	SNP	Het	G/A	45.3608	173.71	97	53	44	ZNF691	51058	37	1	43317793	43317793	+	3'UTR	SNP	G	A	A	rs9960	by1000genomes																		g.chr1:43317793G>A	uc001cih.2	+
chr1	43457145	43457145	C	T	FALSE	PNLIPRP1	U6-related	SNP	Hom	T/T	100	306.11	33	0	33	Unknown	0	37	1	43457145	43457145	+	IGR	SNP	C	T	T	rs9728320	by1000genomes																		g.chr1:43457145C>T
chr1	43457170	43457170	T	C	FALSE	PNLIPRP2	U6-related	SNP	Hom	C/C	100	306.33	33	0	33	Unknown	0	37	1	43457170	43457170	+	IGR	SNP	T	C	C	rs710212	by1000genomes																		g.chr1:43457170T>C
chr1	43610910	43610910	T	G	FALSE	PNMT	FAM183A	SNP	Het	T/G	35.5556	52.91	45	29	16	FAM183A	440585	37	1	43610910	43610910	+	5'Flank	SNP	T	G	G	rs626842	by1000genomes																		g.chr1:43610910T>G	uc009vwo.2	+
chr1	43618596	43618596	G	A	FALSE	NANS	FAM183A	SNP	Het	G/A	40.625	94.06	64	38	26	FAM183A	440585	37	1	43618596	43618596	+	Silent	SNP	G	A	A	rs12074551	by1000genomes																		g.chr1:43618596G>A	uc009vwo.2	+
chr1	43632536	43632536	C	T	FALSE	DPM3	EBNA1BP2	SNP	Het	C/T	50.7463	154.28	67	33	34	EBNA1BP2	10969	37	1	43632536	43632536	+	Missense_Mutation	SNP	C	T	T	rs7163	byFrequency;by1000genomes																		g.chr1:43632536C>T	uc001cin.2	-
chr1	43636484	43636484	C	G	FALSE	HAO1	EBNA1BP2	SNP	Het	C/G	46.6667	171.31	90	48	42	EBNA1BP2	10969	37	1	43636484	43636484	+	Silent	SNP	C	G	G	rs1049276	byFrequency;by1000genomes																		g.chr1:43636484C>G	uc001cin.2	-
chr1	43637549	43637549	A	G	FALSE	SLC38A2	EBNA1BP2	SNP	Het	A/G	52.5	290.67	120	57	63	EBNA1BP2	10969	37	1	43637549	43637549	+	Intron	SNP	A	G	G	rs1691289	by1000genomes																		g.chr1:43637549A>G	uc001cin.2	-
chr1	43638457	43638457	T	A	FALSE	CSGlcA-T	WDR65	SNP	Het	T/A	41.8182	86.91	55	32	23	WDR65	149465	37	1	43638457	43638457	+	Silent	SNP	T	A	A	rs1782387	byFrequency;by1000genomes																		g.chr1:43638457T>A	uc001cip.1	+
chr1	43649508	43649508	A	G	FALSE	UGT2B28	WDR65	SNP	Het	A/G	52.0408	233.93	98	47	51	WDR65	149465	37	1	43649508	43649508	+	Missense_Mutation	SNP	A	G	G	rs663824	byFrequency;by1000genomes																		g.chr1:43649508A>G	uc001cip.1	+
chr1	43664218	43664218	C	T	FALSE	HMGCLL1	WDR65	SNP	Het	C/T	49.3506	166.35	77	39	38	WDR65	149465	37	1	43664218	43664218	+	Silent	SNP	C	T	T	rs603123	byFrequency;by1000genomes																		g.chr1:43664218C>T	uc001cip.1	+
chr1	43675467	43675467	G	A	FALSE	UGT1A10	WDR65	SNP	Hom	A/A	100	712.03	75	0	75	WDR65	149465	37	1	43675467	43675467	+	Silent	SNP	G	A	A	rs2453412	byFrequency;by1000genomes																		g.chr1:43675467G>A	uc001cip.1	+
chr1	43708928	43708928	G	A	FALSE	UGT1A8	WDR65	SNP	Het	G/A	33.9623	55.66	53	35	18	EBNA1BP2	10969	37	1	43708928	43708928	+	Intron	SNP	G	A	A																				g.chr1:43708928G>A	uc001cio.2	-
chr1	43779564	43779564	T	C	FALSE	PP	TIE1	SNP	Hom	C/C	100	1145.79	119	0	119	TIE1	7075	37	1	43779564	43779564	+	Silent	SNP	T	C	C	rs3120276	byFrequency;by1000genomes																		g.chr1:43779564T>C	uc001ciu.2	+
chr1	43907225	43907225	T	C	FALSE	C20orf155	SZT2	SNP	Het	T/C	39.7436	107.66	78	47	31	KIAA0467	23334	37	1	43907225	43907225	+	Missense_Mutation	SNP	T	C	C	rs150113647	byFrequency																		g.chr1:43907225T>C	uc001cjk.1	+
chr1	44290530	44290530	A	G	TRUE	CROT	ST3GAL3	SNP	Het	A/G	47.5728	203.01	103	54	49	ST3GAL3	6487	37	1	44290530	44290530	+	Intron	SNP	A	G	G	rs37458	byFrequency;by1000genomes																		g.chr1:44290530A>G	uc001ckc.2	+
chr1	44395786	44395786	C	T	TRUE	MANSC1	ST3GAL3	SNP	Het	C/T	54.3478	239.95	92	42	50	ST3GAL3	6487	37	1	44395786	44395786	+	Intron	SNP	C	T	T	rs2108202	by1000genomes																		g.chr1:44395786C>T	uc001ckc.2	+
chr1	44396215	44396215	T	C	TRUE	PPAT	ST3GAL3	SNP	Het	T/C	45	43.04	20	11	9	ST3GAL3	6487	37	1	44396215	44396215	+	3'UTR	SNP	T	C	C	rs1859726	by1000genomes																		g.chr1:44396215T>C	uc001ckc.2	+
chr1	44396790	44396790	G	A	TRUE	PPGB	ST3GAL3	SNP	Het	G/A	53.125	314.17	128	60	68	ST3GAL3	6487	37	1	44396790	44396790	+	3'UTR	SNP	G	A	A	rs2485990	by1000genomes																		g.chr1:44396790G>A	uc001ckc.2	+
chr1	44401384	44401384	A	G	FALSE	GPI7	ARTN	SNP	Hom	G/G	100	655.71	68	0	68	ARTN	9048	37	1	44401384	44401384	+	Missense_Mutation	SNP	A	G	G	rs2242637	byFrequency;by1000genomes																		g.chr1:44401384A>G	uc001cks.2	+
chr1	44415415	44415415	C	T	FALSE	AUH	IPO13	SNP	Het	C/T	47.7273	176.6	88	46	42	IPO13	9670	37	1	44415415	44415415	+	Silent	SNP	C	T	T	rs2240447	byFrequency;by1000genomes																		g.chr1:44415415C>T	uc001ckx.2	+
chr1	44442930	44442930	A	G	TRUE	PIGX	ATP6V0B	SNP	Het	A/G	54.5455	397.13	154	70	84	ATP6V0B	533	37	1	44442930	44442930	+	Intron	SNP	A	G	G	rs2428954	by1000genomes																		g.chr1:44442930A>G	uc001cld.2	+
chr1	44457305	44457305	G	A	TRUE	PPOX	SLC6A9	SNP	Het	G/A	52.5773	236.66	97	46	51	SLC6A9	6536	37	1	44457305	44457305	+	Silent	SNP	G	A	A	rs12403036	by1000genomes																		g.chr1:44457305G>A	uc009vxe.2	-
chr1	44595047	44595047	T	A	FALSE	C9orf95	KLF17	SNP	Het	T/A	38.1579	96.24	76	47	29	KLF17	128209	37	1	44595047	44595047	+	Missense_Mutation	SNP	T	A	A	rs11210969	byFrequency;by1000genomes																		g.chr1:44595047T>A	uc001clp.2	+
chr1	44595113	44595113	G	C	FALSE	SLC38A4	KLF17	SNP	Het	G/C	41.3793	130.49	87	51	36	KLF17	128209	37	1	44595113	44595113	+	Missense_Mutation	SNP	G	C	C	rs2429051	byFrequency;by1000genomes																		g.chr1:44595113G>C	uc001clp.2	+
chr1	44680719	44680719	G	C	FALSE	PNPO	DMAP1	SNP	Het	G/C	53.012	206.97	83	39	44	DMAP1	55929	37	1	44680719	44680719	+	Intron	SNP	G	C	C	rs4660780	by1000genomes																		g.chr1:44680719G>C	uc001clq.1	+
chr1	45119965	45119965	C	T	FALSE	NADSYN1	TMEM53	SNP	Hom	T/T	100	414.7	44	0	44	TMEM53	79639	37	1	45119965	45119965	+	3'UTR	SNP	C	T	T	rs3444	by1000genomes																		g.chr1:45119965C>T	uc001cmc.2	-
chr1	45187511	45187511	T	C	FALSE	TMLHE	U5F	SNP	Het	T/C	52.809	220.7	89	42	47	C1orf228	339541	37	1	45187511	45187511	+	Intron	SNP	T	C	C	rs10127448	by1000genomes																		g.chr1:45187511T>C	uc001cmf.2	+
chr1	45196754	45196754	A	G	FALSE	ETNK2	U5Ds	SNP	Het	A/G	37.8378	92.75	74	46	28	Unknown	0	37	1	45196754	45196754	+	IGR	SNP	A	G	G	rs7536078	by1000genomes																		g.chr1:45196754A>G
chr1	45196770	45196770	A	G	FALSE	PANK4	U5Ds	SNP	Het	A/G	47.7273	176.63	88	46	42	Unknown	0	37	1	45196770	45196770	+	IGR	SNP	A	G	G	rs7536146	by1000genomes																		g.chr1:45196770A>G
chr1	45196837	45196837	G	C	FALSE	ECHDC2	U5Ds	SNP	Het	G/C	51.087	211.92	92	45	47	Unknown	0	37	1	45196837	45196837	+	IGR	SNP	G	C	C	rs7546285	by1000genomes																		g.chr1:45196837G>C
chr1	45218895	45218895	A	T	FALSE	PGM2	KIF2C	SNP	Het	A/T	53.2609	230.4	92	43	49	KIF2C	11004	37	1	45218895	45218895	+	Silent	SNP	A	T	T	rs3795713	byFrequency;by1000genomes																		g.chr1:45218895A>T	uc001cmg.3	+
chr1	45224998	45224998	A	C	FALSE	UEV3	KIF2C	SNP	Het	A/C	39.7727	120.33	88	53	35	KIF2C	11004	37	1	45224998	45224998	+	Missense_Mutation	SNP	A	C	C	rs4342887	byFrequency;by1000genomes																		g.chr1:45224998A>C	uc001cmg.3	+
chr1	45226084	45226084	G	A	FALSE	THEDC1	KIF2C	SNP	Het	G/A	47.8873	146.58	71	37	34	KIF2C	11004	37	1	45226084	45226084	+	Silent	SNP	G	A	A	rs1140279	byFrequency;by1000genomes																		g.chr1:45226084G>A	uc001cmg.3	+
chr1	45238341	45238341	A	G	FALSE	RFK	U3-related	SNP	Het	A/G	50	94.81	40	20	20	RPS8	6202	37	1	45238341	45238341	+	5'Flank	SNP	A	G	G	rs35017286	by1000genomes																		g.chr1:45238341A>G	uc001cmi.2	+
chr1	45241285	45241285	C	G	FALSE	SLC29A3	RPS8	SNP	Het	C/G	39.0476	135.6	105	64	41	RPS8	6202	37	1	45241285	45241285	+	Intron	SNP	C	G	G	rs12120833	by1000genomes																		g.chr1:45241285C>G	uc001cmi.2	+
chr1	45270024	45270024	G	C	FALSE	AGPAT5	PLK3	SNP	Het	G/C	43.0303	256.85	165	94	71	PLK3	1263	37	1	45270024	45270024	+	Silent	SNP	G	C	C	rs11211036	byFrequency;by1000genomes																		g.chr1:45270024G>C	uc001cmn.2	+
chr1	45276246	45276246	G	A	FALSE	SLC35C1	BTBD19	SNP	Het	G/A	52.9851	326.5	134	63	71	BTBD19	149478	37	1	45276246	45276246	+	Silent	SNP	G	A	A																				g.chr1:45276246G>A	uc010ole.1	+
chr1	45285630	45285630	A	G	FALSE	CHDH	U5E-related	SNP	Het	A/G	40.3509	153.94	114	68	46	Unknown	0	37	1	45285630	45285630	+	IGR	SNP	A	G	G																				g.chr1:45285630A>G
chr1	45293752	45293752	T	C	FALSE	VNN3	PTCH2	SNP	Het	T/C	47.4576	123.99	59	31	28	PTCH2	8643	37	1	45293752	45293752	+	Silent	SNP	T	C	C	rs2295997	byFrequency;by1000genomes																		g.chr1:45293752T>C	uc010olf.1	-
chr1	45444038	45444038	G	A	FALSE	PI4KII	EIF2B3	SNP	Het	G/A	59.2593	169.85	54	22	32	EIF2B3	8891	37	1	45444038	45444038	+	Silent	SNP	G	A	A	rs11556200	byFrequency;by1000genomes																		g.chr1:45444038G>A	uc001cmt.1	-
chr1	45469176	45469176	A	T	FALSE	GALNACT-2	HECTD3	SNP	Het	A/T	53.9474	196.21	76	35	41	HECTD3	79654	37	1	45469176	45469176	+	Silent	SNP	A	T	T	rs12749251	by1000genomes																		g.chr1:45469176A>T	uc009vxk.2	-
chr1	45474008	45474008	T	C	FALSE	EKI1	HECTD3	SNP	Het	T/C	45.098	264.59	153	84	69	HECTD3	79654	37	1	45474008	45474008	+	Intron	SNP	T	C	C	rs7541207	by1000genomes																		g.chr1:45474008T>C	uc009vxk.2	-
chr1	45479772	45479772	G	T	TRUE	CHST12	UROD	SNP	Het	G/T	48.8722	269.65	133	68	65	UROD	7389	37	1	45479772	45479772	+	Intron	SNP	G	T	T	rs11211066	by1000genomes																		g.chr1:45479772G>T	uc001cna.1	+
chr1	45504720	45504720	G	C	FALSE	SMPD3	ZSWIM5	SNP	Het	G/C	40.3509	83.62	57	34	23	ZSWIM5	57643	37	1	45504720	45504720	+	Silent	SNP	G	C	C	rs7551698	by1000genomes																		g.chr1:45504720G>C	uc001cnd.2	-
chr1	45797505	45797505	C	G	FALSE	GALNT10	MUTYH	SNP	Het	C/G	60	301.36	95	38	57	MUTYH	4595	37	1	45797505	45797505	+	Missense_Mutation	SNP	C	G	G	rs3219489	byFrequency;by1000genomes																		g.chr1:45797505C>G	uc001cnm.2	-
chr1	45805566	45805566	G	C	FALSE	NAGK	AL359540.2	SNP	Hom	C/C	100	1228.89	129	0	129	TOE1	114034	37	1	45805566	45805566	+	5'UTR	SNP	G	C	C	rs3219468	by1000genomes																		g.chr1:45805566G>C	uc009vxq.2	+
chr1	45808863	45808863	G	A	FALSE	ALDRL6	TOE1	SNP	Het	G/A	37.2549	65.45	51	32	19	TOE1	114034	37	1	45808863	45808863	+	Missense_Mutation	SNP	G	A	A	rs9429157	byFrequency;by1000genomes																		g.chr1:45808863G>A	uc009vxq.2	+
chr1	45810091	45810091	A	G	FALSE	PIGV	TESK2	SNP	Het	A/G	50.5376	208.57	93	46	47	TESK2	10420	37	1	45810091	45810091	+	3'UTR	SNP	A	G	G	rs9429072	by1000genomes																		g.chr1:45810091A>G	uc001cns.1	-
chr1	46032311	46032311	A	G	TRUE	ChGn	AKR1A1	SNP	Het	A/G	51.4286	86.08	35	17	18	AKR1A1	10327	37	1	46032311	46032311	+	Missense_Mutation	SNP	A	G	G	rs2229540	byFrequency;by1000genomes																		g.chr1:46032311A>G	uc001cod.2	+
chr1	46032543	46032543	G	A	TRUE	SIAT7A	AKR1A1	SNP	Het	G/A	56.7568	211.92	74	32	42	AKR1A1	10327	37	1	46032543	46032543	+	Silent	SNP	G	A	A	rs41269113	byFrequency;by1000genomes																		g.chr1:46032543G>A	uc001cod.2	+
chr1	46078854	46078854	A	G	FALSE	SAC	NASP	SNP	Het	A/G	44.1176	63.24	34	19	15	NASP	4678	37	1	46078854	46078854	+	Silent	SNP	A	G	G	rs2230658	byFrequency;by1000genomes																		g.chr1:46078854A>G	uc001coi.1	+
chr1	46078884	46078884	C	T	FALSE	ACAS2	NASP	SNP	Het	C/T	43.75	60.05	32	18	14	NASP	4678	37	1	46078884	46078884	+	Silent	SNP	C	T	T	rs2230659	byFrequency;by1000genomes																		g.chr1:46078884C>T	uc001coi.1	+
chr1	46086077	46086077	C	T	FALSE	CMAS	CCDC17	SNP	Het	C/T	39.1304	65.07	46	28	18	CCDC17	149483	37	1	46086077	46086077	+	Missense_Mutation	SNP	C	T	T	rs3014246	byFrequency;by1000genomes																		g.chr1:46086077C>T	uc010olt.1	-
chr1	46086329	46086329	C	T	FALSE	DAP13	CCDC17	SNP	Het	C/T	36	83.98	75	48	27	CCDC17	149483	37	1	46086329	46086329	+	Intron	SNP	C	T	T	rs11590549	by1000genomes																		g.chr1:46086329C>T	uc010olt.1	-
chr1	46087577	46087577	G	A	FALSE	ALG1	CCDC17	SNP	Het	G/A	38.4615	116.13	91	56	35	CCDC17	149483	37	1	46087577	46087577	+	Missense_Mutation	SNP	G	A	A	rs3014242	byFrequency;by1000genomes																		g.chr1:46087577G>A	uc010olt.1	-
chr1	46094027	46094027	A	G	FALSE	PRODH	GPBP1L1	SNP	Het	A/G	51.5625	151.9	64	31	33	GPBP1L1	60313	37	1	46094027	46094027	+	Silent	SNP	A	G	G	rs1250	byFrequency;by1000genomes																		g.chr1:46094027A>G	uc001coq.2	-
chr1	46095272	46095272	T	C	FALSE	SLC7A10	GPBP1L1	SNP	Het	T/C	47.5	85.82	40	21	19	GPBP1L1	60313	37	1	46095272	46095272	+	Silent	SNP	T	C	C	rs1135812	byFrequency;by1000genomes																		g.chr1:46095272T>C	uc001coq.2	-
chr1	46184918	46184918	G	A	FALSE	PRPS1	IPP	SNP	Het	G/A	43.8462	214.64	130	73	57	IPP	3652	37	1	46184918	46184918	+	Silent	SNP	G	A	A																				g.chr1:46184918G>A	uc001cou.2	-
chr1	46195375	46195375	T	C	FALSE	PRPS2	IPP	SNP	Het	T/C	57.1429	164.37	56	24	32	IPP	3652	37	1	46195375	46195375	+	Missense_Mutation	SNP	T	C	C	rs28375469	byFrequency;by1000genomes																		g.chr1:46195375T>C	uc001cou.2	-
chr1	46206636	46206636	C	T	FALSE	CTPS2	IPP	SNP	Het	C/T	54.7619	116.27	42	19	23	IPP	3652	37	1	46206636	46206636	+	Missense_Mutation	SNP	C	T	T	rs149339831	byFrequency																		g.chr1:46206636C>T	uc001cou.2	-
chr1	46379518	46379518	A	G	FALSE	CHST7	KIAA0807	SNP	Het	A/G	48.538	346.43	171	88	83	MAST2	23139	37	1	46379518	46379518	+	Intron	SNP	A	G	G	rs4256763	by1000genomes																		g.chr1:46379518A>G	uc001cov.2	+
chr1	46383020	46383020	C	T	FALSE	SLC2A9	MAST2	SNP	Het	C/T	40.625	135.95	96	57	39	MAST2	23139	37	1	46383020	46383020	+	Intron	SNP	C	T	T	rs41286710	byFrequency;by1000genomes																		g.chr1:46383020C>T	uc001cov.2	+
chr1	46476587	46476587	T	G	FALSE	INPP5E	MAST2	SNP	Het	T/G	47.3684	80.92	38	20	18	MAST2	23139	37	1	46476587	46476587	+	Missense_Mutation	SNP	T	G	G	rs11211247	by1000genomes																		g.chr1:46476587T>G	uc001cov.2	+
chr1	46496709	46496709	A	G	FALSE	SPHK2	MAST2	SNP	Het	A/G	54.1667	247.68	96	44	52	MAST2	23139	37	1	46496709	46496709	+	Silent	SNP	A	G	G	rs925524	by1000genomes																		g.chr1:46496709A>G	uc001cov.2	+
chr1	46498375	46498375	A	G	FALSE	AGPAT3	MAST2	SNP	Het	A/G	62.8571	249.04	70	26	44	MAST2	23139	37	1	46498375	46498375	+	Silent	SNP	A	G	G	rs1622208	by1000genomes																		g.chr1:46498375A>G	uc001cov.2	+
chr1	46500207	46500207	A	G	FALSE	AGPAT4	MAST2	SNP	Het	A/G	54.1176	219.52	85	39	46	MAST2	23139	37	1	46500207	46500207	+	Intron	SNP	A	G	G																				g.chr1:46500207A>G	uc001cov.2	+
chr1	46500613	46500613	T	C	FALSE	C1GALT1	MAST2	SNP	Het	T/C	48.5437	211.7	103	53	50	MAST2	23139	37	1	46500613	46500613	+	Silent	SNP	T	C	C	rs17855317	by1000genomes																		g.chr1:46500613T>C	uc001cov.2	+
chr1	46521517	46521517	G	A	TRUE	MCCC1	PIK3R3	SNP	Het	G/A	48.2143	117.41	56	29	27	PIK3R3	8503	37	1	46521517	46521517	+	Silent	SNP	G	A	A	rs785468	byFrequency;by1000genomes																		g.chr1:46521517G>A	uc001cpb.3	-
chr1	46521559	46521559	A	T	TRUE	NT5M	PIK3R3	SNP	Het	A/T	45.4545	83.13	44	24	20	PIK3R3	8503	37	1	46521559	46521559	+	Missense_Mutation	SNP	A	T	T	rs785467	byFrequency;by1000genomes																		g.chr1:46521559A>T	uc001cpb.3	-
chr1	46655158	46655158	T	C	FALSE	CHPT1	POMGNT1	SNP	Hom	C/C	100	869.66	90	0	90	POMGNT1	55624	37	1	46655158	46655158	+	Missense_Mutation	SNP	T	C	C	rs6659553	byFrequency;by1000genomes																		g.chr1:46655158T>C	uc001cpe.2	-
chr1	46660295	46660295	T	C	FALSE	BAAT	POMGNT1	SNP	Het	T/C	38.5965	76.6	57	35	22	POMGNT1	55624	37	1	46660295	46660295	+	Silent	SNP	T	C	C	rs2292487	byFrequency;by1000genomes																		g.chr1:46660295T>C	uc001cpe.2	-
chr1	46743782	46743782	G	A	FALSE	PDXP	RAD54L	SNP	Het	G/A	44.6809	241.29	141	78	63	RAD54L	8438	37	1	46743782	46743782	+	Missense_Mutation	SNP	G	A	A																				g.chr1:46743782G>A	uc009vye.2	+
chr1	46810530	46810530	A	G	FALSE	SLC17A7	NSUN4	SNP	Het	A/G	44.0678	104	59	33	26	NSUN4	387338	37	1	46810530	46810530	+	Missense_Mutation	SNP	A	G	G	rs3737744	byFrequency;by1000genomes																		g.chr1:46810530A>G	uc001cpr.1	+
chr1	46871986	46871986	T	C	FALSE	SLC17A6	FAAH	SNP	Het	T/C	48.1481	60.72	27	14	13	FAAH	2166	37	1	46871986	46871986	+	Silent	SNP	T	C	C	rs324419	byFrequency;by1000genomes																		g.chr1:46871986T>C	uc001cpu.2	+
chr1	46976717	46976717	C	T	FALSE	RHBG	DMBX1	SNP	Het	C/T	41.5441	384.61	272	159	113	DMBX1	127343	37	1	46976717	46976717	+	Silent	SNP	C	T	T	rs12045245	byFrequency;by1000genomes																		g.chr1:46976717C>T	uc001cpx.2	+
chr1	46978497	46978497	C	T	FALSE	MAN1C1	DMBX1	SNP	Het	C/T	40.884	251.78	181	107	74	DMBX1	127343	37	1	46978497	46978497	+	3'UTR	SNP	C	T	T	rs2209172	by1000genomes																		g.chr1:46978497C>T	uc001cpx.2	+
chr1	47013180	47013180	A	G	FALSE	DOLPP1	KNCN	SNP	Het	A/G	40.2985	96.36	67	40	27	KNCN	148930	37	1	47013180	47013180	+	Missense_Mutation	SNP	A	G	G	rs10890404	by1000genomes																		g.chr1:47013180A>G	uc001cpy.2	-
chr1	47013364	47013364	T	C	FALSE	ATP10A	KNCN	SNP	Hom	C/C	100	522.36	55	0	55	KNCN	148930	37	1	47013364	47013364	+	Silent	SNP	T	C	C	rs1258041	by1000genomes																		g.chr1:47013364T>C	uc001cpy.2	-
chr1	47059934	47059934	T	C	FALSE	PSPH	MKNK1	SNP	Hom	C/C	96.8085	818.8	94	3	91	MKNK1	8569	37	1	47059934	47059934	+	5'UTR	SNP	T	C	C	rs1258021	by1000genomes																		g.chr1:47059934T>C	uc001cqb.2	-
chr1	47078637	47078637	T	C	FALSE	PTEN	MOB3C	SNP	Hom	C/C	100	1085.51	114	0	114	MOBKL2C	148932	37	1	47078637	47078637	+	Silent	SNP	T	C	C	rs4660947	byFrequency;by1000genomes																		g.chr1:47078637T>C	uc001cqf.3	-
chr1	47080665	47080665	C	T	FALSE	SLC4A10	MOB3C	SNP	Hom	T/T	100	510.89	54	0	54	MOBKL2C	148932	37	1	47080665	47080665	+	Intron	SNP	C	T	T	rs11211328	byFrequency;by1000genomes																		g.chr1:47080665C>T	uc001cqf.3	-
chr1	47080679	47080679	G	A	FALSE	PTGDS	MOB3C	SNP	Hom	A/A	100	519.79	55	0	55	MOBKL2C	148932	37	1	47080679	47080679	+	Intron	SNP	G	A	A	rs6671527	byFrequency;by1000genomes																		g.chr1:47080679G>A	uc001cqf.3	-
chr1	47080741	47080741	C	T	FALSE	AICDA	MOB3C	SNP	Hom	T/T	100	481.13	51	0	51	MOBKL2C	148932	37	1	47080741	47080741	+	Intron	SNP	C	T	T	rs12029680	byFrequency;by1000genomes																		g.chr1:47080741C>T	uc001cqf.3	-
chr1	47101015	47101015	C	A	FALSE	PTGIS	ATPAF1	SNP	Hom	A/A	100	961.33	101	0	101	ATPAF1	64756	37	1	47101015	47101015	+	3'UTR	SNP	C	A	A	rs724309	by1000genomes																		g.chr1:47101015C>A	uc001cqh.2	-
chr1	47138819	47138819	T	G	FALSE	SLC24A3	ATPAF1-AS1	SNP	Het	T/G	42.3729	98.63	59	34	25	C1orf223	374973	37	1	47138819	47138819	+	Missense_Mutation	SNP	T	G	G	rs614486	by1000genomes																		g.chr1:47138819T>G	uc001cqj.2	+
chr1	47139103	47139103	C	T	FALSE	PTGS1	ATPAF1-AS1	SNP	Het	C/T	65	157.65	40	14	26	C1orf223	374973	37	1	47139103	47139103	+	Missense_Mutation	SNP	C	T	T	rs1025806	by1000genomes																		g.chr1:47139103C>T	uc001cqj.2	+
chr1	47395973	47395973	G	A	TRUE	PTGS2	CYP4A11	SNP	Hom	A/A	100	1248.2	131	0	131	CYP4A11	1579	37	1	47395973	47395973	+	Silent	SNP	G	A	A	rs1126743	byFrequency;by1000genomes																		g.chr1:47395973G>A	uc001cqp.3	-
chr1	47571902	47571902	C	T	FALSE	SLC12A5	CYP4Z1	SNP	Het	C/T	33.3333	46.5	45	30	15	CYP4Z1	199974	37	1	47571902	47571902	+	Silent	SNP	C	T	T	rs4926802	byFrequency;by1000genomes																		g.chr1:47571902C>T	uc001cqu.1	+
chr1	47571905	47571905	C	T	FALSE	RDH14	CYP4Z1	SNP	Het	C/T	33.3333	46.52	45	30	15	CYP4Z1	199974	37	1	47571905	47571905	+	Silent	SNP	C	T	T	rs28463559	byFrequency;by1000genomes																		g.chr1:47571905C>T	uc001cqu.1	+
chr1	47607281	47607281	C	T	FALSE	KIAA1560	CYP4A22	SNP	Het	C/T	45.9854	242.66	137	74	63	CYP4A22	284541	37	1	47607281	47607281	+	Missense_Mutation	SNP	C	T	T	rs12564525	byFrequency;by1000genomes																		g.chr1:47607281C>T	uc001cqv.1	+
chr1	47607785	47607785	G	A	FALSE	GBA3	CYP4A22	SNP	Het	G/A	54.7619	116.27	42	19	23	CYP4A22	284541	37	1	47607785	47607785	+	Missense_Mutation	SNP	G	A	A	rs2056900	byFrequency;by1000genomes																		g.chr1:47607785G>A	uc001cqv.1	+
chr1	47607851	47607851	A	T	FALSE	G6PC2	CYP4A22	SNP	Het	A/T	50	118.95	52	26	26	CYP4A22	284541	37	1	47607851	47607851	+	Missense_Mutation	SNP	A	T	T	rs2056899	byFrequency;by1000genomes																		g.chr1:47607851A>T	uc001cqv.1	+
chr1	47608983	47608983	G	T	FALSE	SLC4A5	CYP4A22	SNP	Het	G/T	47.4576	120.54	59	31	28	CYP4A22	284541	37	1	47608983	47608983	+	Missense_Mutation	SNP	G	T	T	rs113777592	byFrequency;by1000genomes																		g.chr1:47608983G>T	uc001cqv.1	+
chr1	47609489	47609489	T	C	FALSE	PTS	CYP4A22	SNP	Het	T/C	44.2953	248.4	149	83	66	CYP4A22	284541	37	1	47609489	47609489	+	Missense_Mutation	SNP	T	C	C	rs10789501	byFrequency;by1000genomes																		g.chr1:47609489T>C	uc001cqv.1	+
chr1	47610590	47610590	A	C	FALSE	PYCR1	CYP4A22	SNP	Het	A/C	38.4615	145.18	117	72	45	CYP4A22	284541	37	1	47610590	47610590	+	Silent	SNP	A	C	C	rs2405593	byFrequency;by1000genomes																		g.chr1:47610590A>C	uc001cqv.1	+
chr1	47611598	47611598	T	C	FALSE	ALDH18A1	CYP4A22	SNP	Het	T/C	40.4255	187.46	141	84	57	CYP4A22	284541	37	1	47611598	47611598	+	Missense_Mutation	SNP	T	C	C	rs2405599	byFrequency;by1000genomes																		g.chr1:47611598T>C	uc001cqv.1	+
chr1	47682017	47682017	T	G	FALSE	PCYT2	TAL1	SNP	Het	T/G	64	94.15	25	9	16	TAL1	6886	37	1	47682017	47682017	+	3'UTR	SNP	T	G	G	rs7664	by1000genomes																		g.chr1:47682017T>G	uc001cqx.2	-
chr1	47685455	47685455	T	C	FALSE	PYGB	TAL1	SNP	Hom	C/C	100	267.06	28	0	28	TAL1	6886	37	1	47685455	47685455	+	Silent	SNP	T	C	C	rs927462	by1000genomes																		g.chr1:47685455T>C	uc001cqx.2	-
chr1	47717189	47717189	A	G	FALSE	PYGL	STIL	SNP	Het	A/G	37.5	62.26	48	30	18	STIL	6491	37	1	47717189	47717189	+	Silent	SNP	A	G	G	rs2758735	byFrequency;by1000genomes																		g.chr1:47717189A>G	uc001crc.1	-
chr1	47767914	47767914	G	A	FALSE	PYGM	STIL	SNP	Het	G/A	42.6667	120	75	43	32	STIL	6491	37	1	47767914	47767914	+	Missense_Mutation	SNP	G	A	A	rs3125630	byFrequency;by1000genomes																		g.chr1:47767914G>A	uc001crc.1	-
chr1	47799639	47799639	G	C	FALSE	MLL3	CMPK1	SNP	Het	G/C	50.7692	149.42	65	32	33	CMPK1	51727	37	1	47799639	47799639	+	Missense_Mutation	SNP	G	C	C	rs7543016	byFrequency;by1000genomes																		g.chr1:47799639G>C	uc001cri.2	+
chr1	47842431	47842431	G	A	FALSE	PRODH2	CMPK1	SNP	Hom	A/A	100	796.55	84	0	84	CMPK1	51727	37	1	47842431	47842431	+	3'UTR	SNP	G	A	A	rs3125648	by1000genomes																		g.chr1:47842431G>A	uc001cri.2	+
chr1	47842666	47842666	A	T	FALSE	BCAT1	CMPK1	SNP	Hom	T/T	100	914.96	101	0	101	CMPK1	51727	37	1	47842666	47842666	+	3'UTR	SNP	A	T	T	rs2820981	by1000genomes																		g.chr1:47842666A>T	uc001cri.2	+
chr1	47883019	47883019	T	C	FALSE	QDPR	FOXE3	SNP	Hom	C/C	94.4444	149.75	18	1	17	FOXE3	2301	37	1	47883019	47883019	+	3'UTR	SNP	T	C	C	rs6666370	by1000genomes																		g.chr1:47883019T>C	uc001crk.2	+
chr1	47883024	47883024	A	G	FALSE	BCAT2	FOXE3	SNP	Hom	G/G	100	179.93	19	0	19	FOXE3	2301	37	1	47883024	47883024	+	3'UTR	SNP	A	G	G	rs2820969	by1000genomes																		g.chr1:47883024A>G	uc001crk.2	+
chr1	47906338	47906338	G	A	FALSE	BCKDHA	FOXD2	SNP	Hom	A/A	100	1219.61	127	0	127	FOXD2	2306	37	1	47906338	47906338	+	3'UTR	SNP	G	A	A	rs2820966	by1000genomes																		g.chr1:47906338G>A	uc001crm.2	+
chr1	48695081	48695081	G	A	TRUE	BCKDHB	SLC5A9	SNP	Het	G/A	46.0993	258.02	141	76	65	SLC5A9	200010	37	1	48695081	48695081	+	Missense_Mutation	SNP	G	A	A	rs212989	byFrequency;by1000genomes																		g.chr1:48695081G>A	uc001cro.2	+
chr1	48697733	48697733	T	G	TRUE	RDH5	SLC5A9	SNP	Hom	G/G	96.2963	695.97	81	3	78	SLC5A9	200010	37	1	48697733	48697733	+	Missense_Mutation	SNP	T	G	G	rs212991	byFrequency;by1000genomes																		g.chr1:48697733T>G	uc001cro.2	+
chr1	48708228	48708228	G	T	TRUE	RENBP	SLC5A9	SNP	Het	G/T	46.8182	409.14	220	117	103	SLC5A9	200010	37	1	48708228	48708228	+	Nonsense_Mutation	SNP	G	T	T	rs850763	byFrequency;by1000genomes																		g.chr1:48708228G>T	uc001cro.2	+
chr1	48713206	48713206	T	C	TRUE	RHAG	SLC5A9	SNP	Het	T/C	50	175.67	78	39	39	SLC5A9	200010	37	1	48713206	48713206	+	Silent	SNP	T	C	C	rs7535096	byFrequency;by1000genomes																		g.chr1:48713206T>C	uc001cro.2	+
chr1	48713394	48713394	C	T	TRUE	SLC25A19	SLC5A9	SNP	Het	C/T	64.1026	286.74	78	28	50	SLC5A9	200010	37	1	48713394	48713394	+	3'UTR	SNP	C	T	T	rs986027	by1000genomes																		g.chr1:48713394C>T	uc001cro.2	+
chr1	48764419	48764419	C	T	FALSE	SLC5A7	SPATA6	SNP	Het	C/T	38.2979	119.06	94	58	36	SPATA6	54558	37	1	48764419	48764419	+	Missense_Mutation	SNP	C	T	T	rs1056042	byFrequency;by1000genomes																		g.chr1:48764419C>T	uc001crr.1	-
chr1	49113319	49113319	T	C	FALSE	PPCDC	AGBL4	SNP	Het	T/C	35.4839	39.7	31	20	11	AGBL4	84871	37	1	49113319	49113319	+	Intron	SNP	T	C	C	rs319953	by1000genomes																		g.chr1:49113319T>C	uc001cru.2	-
chr1	49224584	49224584	G	T	FALSE	SPCS3	BEND5	SNP	Hom	T/T	100	488.27	52	0	52	BEND5	79656	37	1	49224584	49224584	+	Silent	SNP	G	T	T	rs3820445	byFrequency;by1000genomes																		g.chr1:49224584G>T	uc001crx.3	-
chr1	49511424	49511424	A	G	FALSE	RPE	AGBL4	SNP	Hom	G/G	100	860.16	89	0	89	AGBL4	84871	37	1	49511424	49511424	+	Silent	SNP	A	G	G	rs3934240	by1000genomes																		g.chr1:49511424A>G	uc001cru.2	-
chr1	50661411	50661411	C	T	FALSE	RPN1	ELAVL4	SNP	Hom	T/T	89.1566	1200.76	166	18	148	ELAVL4	1996	37	1	50661411	50661411	+	Silent	SNP	C	T	T	rs2480683	byFrequency;by1000genomes																		g.chr1:50661411C>T	uc001csb.2	+
chr1	50666515	50666515	C	T	FALSE	RPN2	ELAVL4	SNP	Het	C/T	70.8029	606.53	137	40	97	ELAVL4	1996	37	1	50666515	50666515	+	Missense_Mutation	SNP	C	T	T	rs2494876	byFrequency;by1000genomes																		g.chr1:50666515C>T	uc001csb.2	+
chr1	51048102	51048102	T	C	FALSE	BDH1	U6-related	SNP	Het	T/C	32.5581	75.96	86	58	28	FAF1	11124	37	1	51048102	51048102	+	Intron	SNP	T	C	C	rs116119980	by1000genomes																		g.chr1:51048102T>C	uc009vyx.1	-
chr1	51121198	51121198	T	C	FALSE	RRM1	FAF1	SNP	Het	T/C	35.2	126.49	125	81	44	FAF1	11124	37	1	51121198	51121198	+	Silent	SNP	T	C	C	rs11205753	byFrequency;by1000genomes																		g.chr1:51121198T>C	uc009vyx.1	-
chr1	51753812	51753812	G	A	FALSE	RRM2	TTC39A	SNP	Het	G/A	41.4286	107.41	70	41	29	TTC39A	22996	37	1	51753812	51753812	+	3'UTR	SNP	G	A	A	rs635590	by1000genomes																		g.chr1:51753812G>A	uc001csl.2	-
chr1	51767352	51767352	G	A	FALSE	SAT	TTC39A	SNP	Het	G/A	47.541	125.38	61	32	29	TTC39A	22996	37	1	51767352	51767352	+	Silent	SNP	G	A	A	rs41287290	by1000genomes																		g.chr1:51767352G>A	uc001csl.2	-
chr1	51873951	51873951	G	A	FALSE	SC4MOL	EPS15	SNP	Het	G/A	60.2941	434.06	136	54	82	EPS15	2060	37	1	51873951	51873951	+	Silent	SNP	G	A	A	rs1065754	byFrequency;by1000genomes																		g.chr1:51873951G>A	uc001csq.1	-
chr1	52264064	52264064	A	G	FALSE	SC5DL	NRD1	SNP	Het	A/G	50.6849	166.69	73	36	37	NRD1	4898	37	1	52264064	52264064	+	Silent	SNP	A	G	G	rs1770791	byFrequency;by1000genomes																		g.chr1:52264064A>G	uc001ctc.3	-
chr1	52266242	52266242	G	A	FALSE	SCD	NRD1	SNP	Het	G/A	55.5556	173.88	63	28	35	NRD1	4898	37	1	52266242	52266242	+	Silent	SNP	G	A	A	rs8375	byFrequency;by1000genomes																		g.chr1:52266242G>A	uc001ctc.3	-
chr1	52849546	52849546	T	C	FALSE	SCP2	ORC1	SNP	Het	T/C	55.0725	188.01	69	31	38	ORC1L	4998	37	1	52849546	52849546	+	Missense_Mutation	SNP	T	C	C	rs139027440	byFrequency																		g.chr1:52849546T>C	uc001ctt.2	-
chr1	53072454	53072454	T	C	TRUE	BHMT	GPX7	SNP	Hom	C/C	100	846.17	91	0	91	GPX7	2882	37	1	53072454	53072454	+	Silent	SNP	T	C	C	rs1970951	byFrequency;by1000genomes																		g.chr1:53072454T>C	uc001cue.2	+
chr1	53250650	53250650	G	A	FALSE	SDHA	ZYG11B	SNP	Hom	A/A	100	859.07	91	0	91	ZYG11B	79699	37	1	53250650	53250650	+	Silent	SNP	G	A	A	rs6588443	byFrequency;by1000genomes																		g.chr1:53250650G>A	uc001cuj.2	+
chr1	53373560	53373560	C	T	TRUE	SDHB	ECHDC2	SNP	Het	C/T	47.541	125.64	61	32	29	ECHDC2	55268	37	1	53373560	53373560	+	Missense_Mutation	SNP	C	T	T	rs111794011	byFrequency																		g.chr1:53373560C>T	uc001cup.3	-
chr1	53535478	53535478	G	A	FALSE	SDHC	PODN	SNP	Hom	A/A	100	220.87	24	0	24	PODN	127435	37	1	53535478	53535478	+	Missense_Mutation	SNP	G	A	A	rs1288386	by1000genomes																		g.chr1:53535478G>A	uc001cuv.2	+
chr1	53537266	53537266	G	A	FALSE	GALNT11	PODN	SNP	Hom	A/A	100	1898.28	201	0	201	PODN	127435	37	1	53537266	53537266	+	Silent	SNP	G	A	A	rs1769316	byFrequency;by1000genomes																		g.chr1:53537266G>A	uc001cuv.2	+
chr1	53544289	53544289	C	T	FALSE	SDHD	PODN	SNP	Het	C/T	57.1429	104.88	35	15	20	PODN	127435	37	1	53544289	53544289	+	Silent	SNP	C	T	T	rs11206087	byFrequency;by1000genomes																		g.chr1:53544289C>T	uc001cuv.2	+
chr1	53544439	53544439	G	A	FALSE	OXCT2	PODN	SNP	Het	G/A	51.6667	146.19	60	29	31	PODN	127435	37	1	53544439	53544439	+	Silent	SNP	G	A	A	rs1288388	byFrequency;by1000genomes																		g.chr1:53544439G>A	uc001cuv.2	+
chr1	53544597	53544597	T	C	FALSE	SLC28A3	PODN	SNP	Het	T/C	47.8261	52.66	23	12	11	PODN	127435	37	1	53544597	53544597	+	Missense_Mutation	SNP	T	C	C	rs1288389	byFrequency;by1000genomes																		g.chr1:53544597T>C	uc001cuv.2	+
chr1	53553702	53553702	A	G	TRUE	RBKS	SLC1A7	SNP	Hom	G/G	100	786.11	83	0	83	SLC1A7	6512	37	1	53553702	53553702	+	Silent	SNP	A	G	G	rs1288400	byFrequency;by1000genomes																		g.chr1:53553702A>G	uc001cuy.2	-
chr1	53553754	53553754	T	C	TRUE	MCCC2	SLC1A7	SNP	Het	T/C	47.6744	171.64	86	45	41	SLC1A7	6512	37	1	53553754	53553754	+	Missense_Mutation	SNP	T	C	C	rs1288401	byFrequency;by1000genomes																		g.chr1:53553754T>C	uc001cuy.2	-
chr1	53555783	53555783	A	C	TRUE	XYLT1	SLC1A7	SNP	Het	A/C	63.1579	140.9	38	14	24	SLC1A7	6512	37	1	53555783	53555783	+	Intron	SNP	A	C	C	rs1288403	by1000genomes																		g.chr1:53555783A>C	uc001cuy.2	-
chr1	53558270	53558270	A	G	TRUE	XYLT2	SLC1A7	SNP	Hom	G/G	100	1064.74	112	0	112	SLC1A7	6512	37	1	53558270	53558270	+	Silent	SNP	A	G	G	rs1288406	byFrequency;by1000genomes																		g.chr1:53558270A>G	uc001cuy.2	-
chr1	53558366	53558366	T	C	TRUE	BLVRA	SLC1A7	SNP	Het	T/C	59.5745	293.81	94	38	56	SLC1A7	6512	37	1	53558366	53558366	+	Silent	SNP	T	C	C	rs12129653	byFrequency;by1000genomes																		g.chr1:53558366T>C	uc001cuy.2	-
chr1	53792651	53792651	A	C	FALSE	SGSH	LRP8	SNP	Hom	C/C	100	864.52	91	0	91	LRP8	7804	37	1	53792651	53792651	+	Missense_Mutation	SNP	A	C	C	rs3820198	byFrequency;by1000genomes																		g.chr1:53792651A>C	uc001cvi.1	-
chr1	54060248	54060248	T	C	FALSE	BLVRB	GLIS1	SNP	Het	T/C	40	205.77	155	93	62	GLIS1	148979	37	1	54060248	54060248	+	Missense_Mutation	SNP	T	C	C	rs4307514	byFrequency;by1000genomes																		g.chr1:54060248T>C	uc001cvr.1	-
chr1	54605320	54605320	G	C	FALSE	NDST4	CDCP2	SNP	Het	G/C	16.9355	18.54	124	103	21	CDCP2	200008	37	1	54605320	54605320	+	Missense_Mutation	SNP	G	C	C	rs148758331																			g.chr1:54605320G>C	uc001cwv.1	-
chr1	54606804	54606804	C	T	FALSE	PLA2G2F	CDCP2	SNP	Hom	T/T	100	508.51	54	0	54	CDCP2	200008	37	1	54606804	54606804	+	Missense_Mutation	SNP	C	T	T	rs3766465	byFrequency;by1000genomes																		g.chr1:54606804C>T	uc001cwv.1	-
chr1	54607051	54607051	A	G	FALSE	SHMT1	CDCP2	SNP	Hom	G/G	100	518.97	55	0	55	CDCP2	200008	37	1	54607051	54607051	+	Silent	SNP	A	G	G	rs671103	byFrequency;by1000genomes																		g.chr1:54607051A>G	uc001cwv.1	-
chr1	54636977	54636977	T	C	FALSE	HS3ST6	AL357673.1	SNP	Hom	C/C	100	870.68	92	0	92	Unknown	0	37	1	54636977	54636977	+	IGR	SNP	T	C	C	rs10493175	by1000genomes																		g.chr1:54636977T>C
chr1	54649890	54649890	C	T	FALSE	SHMT2	CYB5RL	SNP	Het	C/T	33.7662	74.83	77	51	26	CYB5RL	606495	37	1	54649890	54649890	+	Missense_Mutation	SNP	C	T	T																				g.chr1:54649890C>T	uc009vzo.2	-
chr1	54681920	54681920	G	C	FALSE	SI	MRPL37	SNP	Hom	C/C	100	961.29	101	0	101	MRPL37	51253	37	1	54681920	54681920	+	Missense_Mutation	SNP	G	C	C	rs13571	byFrequency;by1000genomes																		g.chr1:54681920G>C	uc001cxa.3	+
chr1	54686374	54686374	T	C	FALSE	FLJ21865	MRPL37	SNP	Het	T/C	44.3396	178.44	106	59	47	MRPL37	51253	37	1	54686374	54686374	+	Intron	SNP	T	C	C	rs612711	by1000genomes																		g.chr1:54686374T>C	uc001cxb.1	+
chr1	54686464	54686464	C	T	FALSE	CERK	MRPL37	SNP	Het	C/T	52.9412	209.96	85	40	45	MRPL37	51253	37	1	54686464	54686464	+	Intron	SNP	C	T	T	rs613158	by1000genomes																		g.chr1:54686464C>T	uc001cxb.1	+
chr1	54690954	54690954	T	C	FALSE	SIAT1	MRPL37	SNP	Het	T/C	54.1176	220.4	85	39	46	MRPL37	51253	37	1	54690954	54690954	+	Missense_Mutation	SNP	T	C	C	rs3088379	by1000genomes																		g.chr1:54690954T>C	uc001cxb.1	+
chr1	54704510	54704510	A	C	FALSE	NMNAT1	C1orf191	SNP	Hom	C/C	100	116.18	13	0	13	SSBP3	23648	37	1	54704510	54704510	+	Intron	SNP	A	C	C	rs2274662	by1000genomes																		g.chr1:54704510A>C	uc001cxe.2	-
chr1	54704567	54704567	A	G	FALSE	CYP3A43	C1orf191	SNP	Het	A/G	50	51.83	20	10	10	SSBP3	23648	37	1	54704567	54704567	+	Intron	SNP	A	G	G	rs11206312	by1000genomes																		g.chr1:54704567A>G	uc001cxe.2	-
chr1	54704629	54704629	C	T	FALSE	SIAT4A	C1orf191	SNP	Het	C/T	52	64.78	25	12	13	SSBP3	23648	37	1	54704629	54704629	+	Intron	SNP	C	T	T	rs2274664	by1000genomes																		g.chr1:54704629C>T	uc001cxe.2	-
chr1	55075452	55075452	G	A	FALSE	SIAT4B	FAM151A	SNP	Hom	A/A	100	543.52	57	0	57	FAM151A	338094	37	1	55075452	55075452	+	Missense_Mutation	SNP	G	A	A	rs1368883	byFrequency;by1000genomes																		g.chr1:55075452G>A	uc001cxn.2	-
chr1	55118566	55118566	C	G	FALSE	SIAT4C	COSM109633	SNP	Hom	G/G	100	923.91	97	0	97	C1orf175	374977	37	1	55118566	55118566	+	5'UTR	SNP	C	G	G	rs1655520	by1000genomes																		g.chr1:55118566C>G	uc010ooe.1	+
chr1	55119144	55119144	A	G	FALSE	GNPNAT1	HEATR8	SNP	Het	A/G	55.9322	168.98	59	26	33	C1orf175	374977	37	1	55119144	55119144	+	Missense_Mutation	SNP	A	G	G	rs11206407	by1000genomes																		g.chr1:55119144A>G	uc010ooe.1	+
chr1	55119289	55119289	G	C	FALSE	SLC13A3	HEATR8	SNP	Hom	C/C	100	383.81	40	0	40	C1orf175	374977	37	1	55119289	55119289	+	Silent	SNP	G	C	C	rs9332417	by1000genomes																		g.chr1:55119289G>C	uc010ooe.1	+
chr1	55119534	55119534	C	T	FALSE	AGXT2L1	HEATR8	SNP	Het	C/T	37.5796	181.22	157	98	59	C1orf175	374977	37	1	55119534	55119534	+	Missense_Mutation	SNP	C	T	T	rs17399810	by1000genomes																		g.chr1:55119534C>T	uc010ooe.1	+
chr1	55119546	55119546	A	G	FALSE	SIAT6	HEATR8	SNP	Hom	G/G	100	1390.86	146	0	146	C1orf175	374977	37	1	55119546	55119546	+	Missense_Mutation	SNP	A	G	G	rs1655518	by1000genomes																		g.chr1:55119546A>G	uc010ooe.1	+
chr1	55139741	55139741	A	G	FALSE	SIAT8A	HEATR8	SNP	Het	A/G	53.6	312.6	125	58	67	C1orf175	374977	37	1	55139741	55139741	+	Missense_Mutation	SNP	A	G	G	rs570218	by1000genomes																		g.chr1:55139741A>G	uc010ooe.1	+
chr1	55167773	55167773	T	A	FALSE	AGXT2	HEATR8	SNP	Het	T/A	49.5935	514.21	246	124	122	C1orf175	374977	37	1	55167773	55167773	+	Missense_Mutation	SNP	T	A	A	rs646356	by1000genomes																		g.chr1:55167773T>A	uc010ooe.1	+
chr1	55182300	55182300	T	A	FALSE	SLC26A6	TTC4	SNP	Het	T/A	46.5909	167.99	88	47	41	TTC4	7268	37	1	55182300	55182300	+	Missense_Mutation	SNP	T	A	A	rs1147990	byFrequency;by1000genomes																		g.chr1:55182300T>A	uc001cxx.3	+
chr1	55251689	55251689	T	C	FALSE	SLC1A1	TTC22	SNP	Hom	C/C	100	769.12	81	0	81	TTC22	55001	37	1	55251689	55251689	+	Silent	SNP	T	C	C	rs586462	byFrequency;by1000genomes																		g.chr1:55251689T>C	uc009vzt.1	-
chr1	55273580	55273580	G	T	FALSE	SLC1A2	C1orf177	SNP	Hom	T/T	100	447.31	47	0	47	C1orf177	163747	37	1	55273580	55273580	+	Missense_Mutation	SNP	G	T	T	rs9782980	byFrequency;by1000genomes																		g.chr1:55273580G>T	uc001cyb.3	+
chr1	55277599	55277599	T	C	FALSE	SLC1A3	C1orf177	SNP	Hom	C/C	100	700.75	74	0	74	C1orf177	163747	37	1	55277599	55277599	+	Missense_Mutation	SNP	T	C	C	rs600499	byFrequency;by1000genomes																		g.chr1:55277599T>C	uc001cyb.3	+
chr1	55319902	55319902	A	G	TRUE	SLC4A3	DHCR24	SNP	Hom	G/G	100	1257.49	132	0	132	DHCR24	1718	37	1	55319902	55319902	+	Silent	SNP	A	G	G	rs718265	byFrequency;by1000genomes																		g.chr1:55319902A>G	uc001cyc.1	-
chr1	55446697	55446697	G	A	FALSE	SLC1A4	TMEM61	SNP	Het	G/A	27.8689	40.83	61	44	17	TMEM61	199964	37	1	55446697	55446697	+	5'UTR	SNP	G	A	A	rs2253465	by1000genomes																		g.chr1:55446697G>A	uc001cyd.2	+
chr1	55457710	55457710	G	A	FALSE	SLC1A5	TMEM61	SNP	Het	G/A	61.2403	427.73	129	50	79	TMEM61	199964	37	1	55457710	55457710	+	Silent	SNP	G	A	A	rs2500326	byFrequency;by1000genomes																		g.chr1:55457710G>A	uc001cyd.2	+
chr1	55505668	55505668	C	T	FALSE	SLC1A6	PCSK9	SNP	Het	C/T	55.5556	78.89	27	12	15	PCSK9	255738	37	1	55505668	55505668	+	Missense_Mutation	SNP	C	T	T	rs11583680	byFrequency;by1000genomes																		g.chr1:55505668C>T	uc001cyf.1	+
chr1	55518467	55518467	A	G	FALSE	SLC1A7	PCSK9	SNP	Het	A/G	40	40.84	25	15	10	PCSK9	255738	37	1	55518467	55518467	+	Intron	SNP	A	G	G	rs2495477	by1000genomes																		g.chr1:55518467A>G	uc001cyf.1	+
chr1	55523033	55523033	A	G	FALSE	SLC2A1	PCSK9	SNP	Hom	G/G	96.5517	758.27	87	3	84	PCSK9	255738	37	1	55523033	55523033	+	Silent	SNP	A	G	G	rs509504	byFrequency;by1000genomes																		g.chr1:55523033A>G	uc001cyf.1	+
chr1	55524197	55524197	A	G	FALSE	SLC2A2	PCSK9	SNP	Hom	G/G	100	595.4	63	0	63	PCSK9	255738	37	1	55524197	55524197	+	Silent	SNP	A	G	G	rs540796	byFrequency;by1000genomes																		g.chr1:55524197A>G	uc001cyf.1	+
chr1	55524237	55524237	G	A	FALSE	SLC2A3	PCSK9	SNP	Hom	A/A	98.3871	560.24	62	1	61	PCSK9	255738	37	1	55524237	55524237	+	Missense_Mutation	SNP	G	A	A	rs562556	byFrequency;by1000genomes																		g.chr1:55524237G>A	uc001cyf.1	+
chr1	55529187	55529187	G	A	FALSE	SLC2A4	PCSK9	SNP	Hom	A/A	98.9796	914.45	98	1	97	PCSK9	255738	37	1	55529187	55529187	+	Missense_Mutation	SNP	G	A	A	rs505151	byFrequency;by1000genomes																		g.chr1:55529187G>A	uc001cyf.1	+
chr1	55541174	55541174	A	G	FALSE	SLC2A5	USP24	SNP	Hom	G/G	100	339.21	36	0	36	USP24	23358	37	1	55541174	55541174	+	Missense_Mutation	SNP	A	G	G	rs487230	by1000genomes																		g.chr1:55541174A>G	uc001cyg.3	-
chr1	55638075	55638075	G	A	FALSE	SLC3A1	USP24	SNP	Hom	A/A	100	801.58	96	0	96	USP24	23358	37	1	55638075	55638075	+	Missense_Mutation	SNP	G	A	A	rs1165222	by1000genomes																		g.chr1:55638075G>A	uc001cyg.3	-
chr1	55842312	55842312	G	C	FALSE	SLC3A2	7SK_RNA-related	SNP	Het	G/C	51.3699	334.24	146	71	75	Unknown	0	37	1	55842312	55842312	+	IGR	SNP	G	C	C	rs10888917	by1000genomes																		g.chr1:55842312G>C
chr1	55864258	55864258	C	T	FALSE	SLC4A1	U6-related	SNP	Het	C/T	61.7021	162.26	47	18	29	Unknown	0	37	1	55864258	55864258	+	IGR	SNP	C	T	T	rs2207148	by1000genomes																		g.chr1:55864258C>T
chr1	56977819	56977819	G	A	TRUE	SLC4A2	PPAP2B	SNP	Het	G/A	58.8235	212.54	68	28	40	PPAP2B	8613	37	1	56977819	56977819	+	Silent	SNP	G	A	A	rs3738570	byFrequency;by1000genomes																		g.chr1:56977819G>A	uc001cyj.1	-
chr1	57180867	57180867	A	G	FALSE	FLJ13052	PRKAA2	SNP	Het	A/G	57.5758	101.11	33	14	19	PRKAA2	5563	37	1	57180867	57180867	+	3'UTR	SNP	A	G	G	rs706466	by1000genomes																		g.chr1:57180867A>G	uc001cyk.3	+
chr1	57209695	57209695	T	C	FALSE	SLC5A1	C1orf168	SNP	Het	T/C	45	110.82	60	33	27	C1orf168	199920	37	1	57209695	57209695	+	Intron	SNP	T	C	C	rs1156845	byFrequency;by1000genomes																		g.chr1:57209695T>C	uc001cym.3	-
chr1	57340727	57340727	C	A	FALSE	SLC5A2	C8A	SNP	Hom	A/A	100	892.31	94	0	94	C8A	731	37	1	57340727	57340727	+	Missense_Mutation	SNP	C	A	A	rs652785	byFrequency;by1000genomes																		g.chr1:57340727C>A	uc001cyo.2	+
chr1	57378146	57378146	G	A	FALSE	SLC5A3	C8A	SNP	Het	G/A	53.7313	173.08	67	31	36	C8A	731	37	1	57378146	57378146	+	Missense_Mutation	SNP	G	A	A																				g.chr1:57378146G>A	uc001cyo.2	+
chr1	57422484	57422484	C	T	FALSE	PYCRL	C8B	SNP	Hom	T/T	100	796.93	84	0	84	C8B	732	37	1	57422484	57422484	+	Missense_Mutation	SNP	C	T	T	rs1013579	byFrequency;by1000genomes																		g.chr1:57422484C>T	uc001cyp.2	-
chr1	59042001	59042001	G	A	FALSE	SLC5A5	TACSTD2	SNP	Het	G/A	41.2903	220.44	155	91	64	TACSTD2	4070	37	1	59042001	59042001	+	Silent	SNP	G	A	A	rs12121124	byFrequency;by1000genomes																		g.chr1:59042001G>A	uc001cyz.3	-
chr1	59127086	59127086	G	A	FALSE	SLC6A1	MYSM1	SNP	Hom	A/A	100	321.65	35	0	35	MYSM1	114803	37	1	59127086	59127086	+	Silent	SNP	G	A	A	rs7523134	by1000genomes																		g.chr1:59127086G>A	uc009wab.1	-
chr1	59160885	59160885	A	G	FALSE	SLC6A2	MYSM1	SNP	Hom	G/G	100	279.41	29	0	29	MYSM1	114803	37	1	59160885	59160885	+	Intron	SNP	A	G	G	rs2064374	by1000genomes																		g.chr1:59160885A>G	uc009wab.1	-
chr1	59247993	59247993	C	T	FALSE	SLC6A3	JUN	SNP	Het	C/T	34.6154	57.07	52	34	18	JUN	3725	37	1	59247993	59247993	+	Silent	SNP	C	T	T	rs11688	byFrequency;by1000genomes																		g.chr1:59247993C>T	uc001cze.2	-
chr1	59248813	59248813	G	C	FALSE	SLC6A4	JUN	SNP	Hom	C/C	100	401.9	43	0	43	JUN	3725	37	1	59248813	59248813	+	5'UTR	SNP	G	C	C	rs2760499	by1000genomes																		g.chr1:59248813G>C	uc001cze.2	-
chr1	59249031	59249031	T	G	FALSE	SLC6A6	JUN	SNP	Hom	G/G	100	723.55	76	0	76	JUN	3725	37	1	59249031	59249031	+	5'UTR	SNP	T	G	G	rs2811894	by1000genomes																		g.chr1:59249031T>G	uc001cze.2	-
chr1	59249347	59249347	G	C	FALSE	SLC6A7	JUN	SNP	Hom	C/C	100	2268.73	242	0	242	JUN	3725	37	1	59249347	59249347	+	5'UTR	SNP	G	C	C	rs1407816	by1000genomes																		g.chr1:59249347G>C	uc001cze.2	-
chr1	60324690	60324690	C	T	FALSE	SLC6A8	HOOK1	SNP	Het	C/T	51.4286	478.63	210	102	108	HOOK1	51361	37	1	60324690	60324690	+	Missense_Mutation	SNP	C	T	T																				g.chr1:60324690C>T	uc009wad.2	+
chr1	60466814	60466814	T	C	FALSE	SLC6A9	C1orf87	SNP	Het	T/C	41.5094	83.37	53	31	22	C1orf87	127795	37	1	60466814	60466814	+	Missense_Mutation	SNP	T	C	C	rs626251	byFrequency;by1000genomes																		g.chr1:60466814T>C	uc001czs.1	-
chr1	60506762	60506762	G	A	FALSE	SLC6A10	C1orf87	SNP	Het	G/A	22.2222	20.09	45	35	10	C1orf87	127795	37	1	60506762	60506762	+	Silent	SNP	G	A	A	rs74843231	byFrequency;by1000genomes																		g.chr1:60506762G>A	uc001czs.1	-
chr1	62232031	62232031	C	T	FALSE	SLC6A11	INADL	SNP	Hom	T/T	100	1923.36	201	0	201	INADL	10207	37	1	62232031	62232031	+	Silent	SNP	C	T	T	rs1286835	byFrequency;by1000genomes																		g.chr1:62232031C>T	uc001dab.2	+
chr1	62261168	62261168	A	G	FALSE	SLC6A12	INADL	SNP	Hom	G/G	100	864.97	91	0	91	INADL	10207	37	1	62261168	62261168	+	Missense_Mutation	SNP	A	G	G	rs7516332	byFrequency;by1000genomes																		g.chr1:62261168A>G	uc001dab.2	+
chr1	62318192	62318192	G	A	FALSE	SLC6A13	U6-related	SNP	Hom	A/A	100	375.7	39	0	39	INADL	10207	37	1	62318192	62318192	+	Intron	SNP	G	A	A	rs2811327	by1000genomes																		g.chr1:62318192G>A	uc001dab.2	+
chr1	62330080	62330080	T	G	FALSE	SLC7A1	INADL	SNP	Hom	G/G	100	571.65	59	0	59	INADL	10207	37	1	62330080	62330080	+	Missense_Mutation	SNP	T	G	G	rs2799627	byFrequency;by1000genomes																		g.chr1:62330080T>G	uc001dab.2	+
chr1	62380270	62380270	C	T	FALSE	SLC7A2	INADL	SNP	Hom	T/T	100	210.93	23	0	23	INADL	10207	37	1	62380270	62380270	+	Silent	SNP	C	T	T	rs1134766	byFrequency;by1000genomes																		g.chr1:62380270C>T	uc001dab.2	+
chr1	62380298	62380298	G	A	FALSE	SLC8A2	INADL	SNP	Hom	A/A	100	220.87	24	0	24	INADL	10207	37	1	62380298	62380298	+	Missense_Mutation	SNP	G	A	A	rs1056513	byFrequency;by1000genomes																		g.chr1:62380298G>A	uc001dab.2	+
chr1	62456014	62456014	G	A	FALSE	SLC8A1	INADL	SNP	Hom	A/A	100	519.8	55	0	55	INADL	10207	37	1	62456014	62456014	+	Missense_Mutation	SNP	G	A	A	rs1134767	byFrequency;by1000genomes																		g.chr1:62456014G>A	uc001dab.2	+
chr1	62516683	62516683	G	C	FALSE	SLC8A3	INADL	SNP	Hom	C/C	100	680.2	72	0	72	INADL	10207	37	1	62516683	62516683	+	Missense_Mutation	SNP	G	C	C	rs2498982	byFrequency;by1000genomes																		g.chr1:62516683G>C	uc001dab.2	+
chr1	62538252	62538252	G	A	FALSE	SLC9A1	SRP_RNA-related	SNP	Hom	A/A	100	776.37	82	0	82	INADL	10207	37	1	62538252	62538252	+	Intron	SNP	G	A	A	rs55725347	by1000genomes																		g.chr1:62538252G>A	uc001dab.2	+
chr1	62538372	62538372	A	G	FALSE	SLC9A2	SRP_RNA-related	SNP	Hom	G/G	100	388.32	40	0	40	INADL	10207	37	1	62538372	62538372	+	Intron	SNP	A	G	G	rs6699078	by1000genomes																		g.chr1:62538372A>G	uc001dab.2	+
chr1	62579823	62579823	G	A	FALSE	SLC9A3	INADL	SNP	Hom	A/A	100	1605.32	170	0	170	INADL	10207	37	1	62579823	62579823	+	Silent	SNP	G	A	A	rs1475563	byFrequency;by1000genomes																		g.chr1:62579823G>A	uc001dab.2	+
chr1	62594593	62594593	C	T	FALSE	SLC9A5	INADL	SNP	Hom	T/T	100	627.65	66	0	66	INADL	10207	37	1	62594593	62594593	+	Silent	SNP	C	T	T	rs2476194	by1000genomes																		g.chr1:62594593C>T	uc001dab.2	+
chr1	62672546	62672546	G	A	FALSE	SLC10A1	L1TD1	SNP	Hom	A/A	100	220.87	24	0	24	L1TD1	54596	37	1	62672546	62672546	+	Silent	SNP	G	A	A	rs2457829	byFrequency;by1000genomes																		g.chr1:62672546G>A	uc001dae.3	+
chr1	62673037	62673037	T	C	FALSE	SLC10A2	L1TD1	SNP	Hom	C/C	100	195.7	20	0	20	L1TD1	54596	37	1	62673037	62673037	+	Missense_Mutation	SNP	T	C	C	rs7542665	byFrequency;by1000genomes																		g.chr1:62673037T>C	uc001dae.3	+
chr1	62673225	62673225	G	A	FALSE	SLC12A1	L1TD1	SNP	Hom	A/A	100	652.02	68	0	68	L1TD1	54596	37	1	62673225	62673225	+	Missense_Mutation	SNP	G	A	A	rs7533274	by1000genomes																		g.chr1:62673225G>A	uc001dae.3	+
chr1	62675619	62675619	C	T	FALSE	SLC12A2	L1TD1	SNP	Het	C/T	53.6458	477.21	192	89	103	L1TD1	54596	37	1	62675619	62675619	+	Silent	SNP	C	T	T	rs4625314	byFrequency;by1000genomes																		g.chr1:62675619C>T	uc001dae.3	+
chr1	62675892	62675892	A	G	FALSE	SLC12A3	L1TD1	SNP	Hom	G/G	92.1569	397.23	51	4	47	L1TD1	54596	37	1	62675892	62675892	+	Silent	SNP	A	G	G	rs2481694	byFrequency;by1000genomes																		g.chr1:62675892A>G	uc001dae.3	+
chr1	62676284	62676284	C	T	FALSE	SLC12A4	L1TD1	SNP	Het	C/T	25	12.53	12	9	3	L1TD1	54596	37	1	62676284	62676284	+	Missense_Mutation	SNP	C	T	T	rs2886644	byFrequency;by1000genomes																		g.chr1:62676284C>T	uc001dae.3	+
chr1	62676612	62676612	A	G	FALSE	SLC13A1	L1TD1	SNP	Het	A/G	32.1839	74.44	87	59	28	L1TD1	54596	37	1	62676612	62676612	+	Silent	SNP	A	G	G	rs66958136	by1000genomes																		g.chr1:62676612A>G	uc001dae.3	+
chr1	62713224	62713224	C	G	FALSE	SLC14A1	KANK4	SNP	Hom	G/G	98.5915	1278.64	142	2	140	KANK4	163782	37	1	62713224	62713224	+	Missense_Mutation	SNP	C	G	G	rs2941679	byFrequency;by1000genomes																		g.chr1:62713224C>G	uc001dah.3	-
chr1	62728784	62728784	A	G	FALSE	SLC15A2	KANK4	SNP	Hom	G/G	100	1123.8	117	0	117	KANK4	163782	37	1	62728784	62728784	+	Missense_Mutation	SNP	A	G	G	rs2666472	byFrequency;by1000genomes																		g.chr1:62728784A>G	uc001dah.3	-
chr1	62728838	62728838	T	C	FALSE	SLC16A1	KANK4	SNP	Hom	C/C	100	1712.19	179	0	179	KANK4	163782	37	1	62728838	62728838	+	Missense_Mutation	SNP	T	C	C	rs2258470	byFrequency;by1000genomes																		g.chr1:62728838T>C	uc001dah.3	-
chr1	62728861	62728861	T	C	FALSE	SLC16A2	KANK4	SNP	Hom	C/C	100	1836.6	190	0	190	KANK4	163782	37	1	62728861	62728861	+	Silent	SNP	T	C	C	rs2260581	byFrequency;by1000genomes																		g.chr1:62728861T>C	uc001dah.3	-
chr1	62728918	62728918	G	A	FALSE	SLC17A1	KANK4	SNP	Hom	A/A	100	1677.49	176	0	176	KANK4	163782	37	1	62728918	62728918	+	Silent	SNP	G	A	A	rs2262110	byFrequency;by1000genomes																		g.chr1:62728918G>A	uc001dah.3	-
chr1	62738904	62738904	T	C	FALSE	SLC34A1	KANK4	SNP	Hom	C/C	100	1028.34	107	0	107	KANK4	163782	37	1	62738904	62738904	+	Silent	SNP	T	C	C	rs7516290	byFrequency;by1000genomes																		g.chr1:62738904T>C	uc001dah.3	-
chr1	62739198	62739198	G	A	FALSE	SLC18A1	KANK4	SNP	Hom	A/A	100	775.78	82	0	82	KANK4	163782	37	1	62739198	62739198	+	Silent	SNP	G	A	A	rs17855078	byFrequency;by1000genomes																		g.chr1:62739198G>A	uc001dah.3	-
chr1	62740065	62740065	A	G	FALSE	SLC18A2	KANK4	SNP	Hom	G/G	100	287.04	30	0	30	KANK4	163782	37	1	62740065	62740065	+	Silent	SNP	A	G	G	rs12127930	byFrequency;by1000genomes																		g.chr1:62740065A>G	uc001dah.3	-
chr1	62740446	62740446	T	C	FALSE	SLC18A3	KANK4	SNP	Hom	C/C	100	463.35	51	0	51	KANK4	163782	37	1	62740446	62740446	+	Silent	SNP	T	C	C	rs2666506	byFrequency;by1000genomes																		g.chr1:62740446T>C	uc001dah.3	-
chr1	62740449	62740449	T	C	FALSE	SLC19A1	KANK4	SNP	Hom	C/C	100	488.26	52	0	52	KANK4	163782	37	1	62740449	62740449	+	Silent	SNP	T	C	C	rs2666507	byFrequency;by1000genomes																		g.chr1:62740449T>C	uc001dah.3	-
chr1	62960101	62960101	A	G	FALSE	SLC20A1	DOCK7	SNP	Het	A/G	53.9474	196.1	76	35	41	DOCK7	85440	37	1	62960101	62960101	+	Silent	SNP	A	G	G	rs10889335	byFrequency;by1000genomes																		g.chr1:62960101A>G	uc001daq.2	-
chr1	63021560	63021560	A	G	FALSE	SLC20A2	DOCK7	SNP	Het	A/G	46.9136	158.21	81	43	38	DOCK7	85440	37	1	63021560	63021560	+	Silent	SNP	A	G	G																				g.chr1:63021560A>G	uc001daq.2	-
chr1	63021561	63021561	A	C	FALSE	SLC25A1	DOCK7	SNP	Het	A/C	45.8824	156.85	85	46	39	DOCK7	85440	37	1	63021561	63021561	+	Missense_Mutation	SNP	A	C	C																				g.chr1:63021561A>C	uc001daq.2	-
chr1	63881552	63881552	C	T	TRUE	SLCO2A1	ALG6	SNP	Het	C/T	56.5217	70.27	23	10	13	ALG6	29929	37	1	63881552	63881552	+	Missense_Mutation	SNP	C	T	T	rs4630153	byFrequency;by1000genomes																		g.chr1:63881552C>T	uc010oow.1	+
chr1	63999138	63999138	A	G	FALSE	SLCO1A2	EFCAB7	SNP	Het	A/G	56.0976	228.15	82	36	46	EFCAB7	84455	37	1	63999138	63999138	+	Missense_Mutation	SNP	A	G	G	rs147278933	byFrequency;by1000genomes																		g.chr1:63999138A>G	uc001dbf.2	+
chr1	64097432	64097432	C	T	TRUE	SLC22A1	PGM1	SNP	Hom	T/T	100	327.65	35	0	35	PGM1	5236	37	1	64097432	64097432	+	Missense_Mutation	SNP	C	T	T	rs1126728	byFrequency;by1000genomes																		g.chr1:64097432C>T	uc001dbh.2	+
chr1	64515379	64515379	C	T	FALSE	SLC22A3	ROR1	SNP	Hom	T/T	100	531.47	56	0	56	ROR1	4919	37	1	64515379	64515379	+	Silent	SNP	C	T	T	rs1772626	byFrequency;by1000genomes																		g.chr1:64515379C>T	uc001dbj.2	+
chr1	64608329	64608329	G	T	FALSE	SLC22A2	ROR1	SNP	Hom	T/T	100	363.29	38	0	38	ROR1	4919	37	1	64608329	64608329	+	Silent	SNP	G	T	T	rs2762833	by1000genomes																		g.chr1:64608329G>T	uc001dbj.2	+
chr1	64608778	64608778	A	G	FALSE	SLC22A4	ROR1	SNP	Het	A/G	61.194	227.81	67	26	41	ROR1	4919	37	1	64608778	64608778	+	Intron	SNP	A	G	G	rs11208365	by1000genomes																		g.chr1:64608778A>G	uc001dbj.2	+
chr1	64624842	64624842	A	G	FALSE	SLC22A5	ROR1	SNP	Het	A/G	45.6522	166.66	92	50	42	ROR1	4919	37	1	64624842	64624842	+	Silent	SNP	A	G	G	rs6668545	byFrequency;by1000genomes																		g.chr1:64624842A>G	uc001dbj.2	+
chr1	64643277	64643277	C	T	FALSE	AACS	ROR1	SNP	Het	C/T	50	181.9	82	41	41	ROR1	4919	37	1	64643277	64643277	+	Missense_Mutation	SNP	C	T	T	rs7527017	byFrequency;by1000genomes																		g.chr1:64643277C>T	uc001dbj.2	+
chr1	65016349	65016349	A	T	FALSE	CYP4F12	CACHD1	SNP	Hom	T/T	100	243.17	26	0	26	CACHD1	57685	37	1	65016349	65016349	+	Intron	SNP	A	T	T	rs2164571	by1000genomes																		g.chr1:65016349A>T	uc001dbo.1	+
chr1	65113568	65113568	T	C	FALSE	SLC2A11	CACHD1	SNP	Hom	C/C	100	1605.31	167	0	167	CACHD1	57685	37	1	65113568	65113568	+	Missense_Mutation	SNP	T	C	C	rs6588100	byFrequency;by1000genomes																		g.chr1:65113568T>C	uc001dbo.1	+
chr1	65158724	65158724	C	T	FALSE	SMS	CACHD1	SNP	Het	C/T	47.541	125.66	61	32	29	CACHD1	57685	37	1	65158724	65158724	+	3'UTR	SNP	C	T	T	rs1926303	by1000genomes																		g.chr1:65158724C>T	uc001dbo.1	+
chr1	65296958	65296958	A	G	FALSE	SOAT1	RAVER2	SNP	Het	A/G	43.1818	76.08	44	25	19	RAVER2	55225	37	1	65296958	65296958	+	3'UTR	SNP	A	G	G	rs41285402																			g.chr1:65296958A>G	uc001dbs.1	+
chr1	65690461	65690461	G	A	TRUE	SOD1	AK4	SNP	Het	G/A	51.1628	197.11	86	42	44	AK3L1	205	37	1	65690461	65690461	+	Silent	SNP	G	A	A	rs4915685	byFrequency;by1000genomes																		g.chr1:65690461G>A	uc001dby.2	+
chr1	65858145	65858145	G	A	FALSE	SOD2	DNAJC6	SNP	Hom	A/A	95.4545	366.52	44	2	42	DNAJC6	9829	37	1	65858145	65858145	+	Silent	SNP	G	A	A	rs4325172	byFrequency;by1000genomes																		g.chr1:65858145G>A	uc001dcd.1	+
chr1	65860687	65860687	A	C	FALSE	SOD3	DNAJC6	SNP	Hom	C/C	100	934.37	101	0	101	DNAJC6	9829	37	1	65860687	65860687	+	Silent	SNP	A	C	C	rs4582839	byFrequency;by1000genomes																		g.chr1:65860687A>C	uc001dcd.1	+
chr1	65879252	65879252	A	G	FALSE	SORD	DNAJC6	SNP	Hom	G/G	100	459.53	48	0	48	DNAJC6	9829	37	1	65879252	65879252	+	3'UTR	SNP	A	G	G	rs10493377	byFrequency;by1000genomes																		g.chr1:65879252A>G	uc001dcd.1	+
chr1	65886398	65886398	T	C	FALSE	UAP1	LEPROT	SNP	Hom	C/C	100	435.29	46	0	46	LEPR	3953	37	1	65886398	65886398	+	5'UTR	SNP	T	C	C	rs3790435	by1000genomes																		g.chr1:65886398T>C	uc001dci.2	+
chr1	65886448	65886448	T	C	FALSE	BPGM	LEPROT	SNP	Hom	C/C	100	735.36	77	0	77	LEPR	3953	37	1	65886448	65886448	+	Intron	SNP	T	C	C	rs3790434	by1000genomes																		g.chr1:65886448T>C	uc001dci.2	+
chr1	66036441	66036441	A	G	FALSE	SPR	LEPR	SNP	Hom	G/G	95.7447	400.75	47	2	45	LEPR	3953	37	1	66036441	66036441	+	Missense_Mutation	SNP	A	G	G	rs1137100	byFrequency;by1000genomes																		g.chr1:66036441A>G	uc001dci.2	+
chr1	66058513	66058513	A	G	FALSE	SQLE	LEPR	SNP	Hom	G/G	100	547.07	57	0	57	LEPR	3953	37	1	66058513	66058513	+	Missense_Mutation	SNP	A	G	G	rs1137101	byFrequency;by1000genomes																		g.chr1:66058513A>G	uc001dci.2	+
chr1	66102257	66102257	G	A	FALSE	SRD5A1	LEPR	SNP	Het	G/A	48.0392	206.8	102	53	49	LEPR	3953	37	1	66102257	66102257	+	Silent	SNP	G	A	A	rs1805096	byFrequency;by1000genomes																		g.chr1:66102257G>A	uc001dci.2	+
chr1	66226961	66226961	T	C	FALSE	SRD5A2	SRP_RNA-related	SNP	Hom	C/C	100	382.95	40	0	40	Unknown	0	37	1	66226961	66226961	+	IGR	SNP	T	C	C	rs11208733	by1000genomes																		g.chr1:66226961T>C
chr1	66831370	66831370	G	A	TRUE	AKR1D1	PDE4B	SNP	Het	G/A	40.404	139.69	99	59	40	PDE4B	5142	37	1	66831370	66831370	+	Silent	SNP	G	A	A	rs783036	byFrequency;by1000genomes																		g.chr1:66831370G>A	uc001dcn.2	+
chr1	66838733	66838733	A	C	TRUE	SRM	PDE4B	SNP	Het	A/C	54.6296	283.83	108	49	59	PDE4B	5142	37	1	66838733	66838733	+	3'UTR	SNP	A	C	C	rs783067	by1000genomes																		g.chr1:66838733A>C	uc001dcn.2	+
chr1	67209088	67209088	G	A	FALSE	SULT1E1	SGIP1	SNP	Hom	A/A	100	1073.53	113	0	113	SGIP1	84251	37	1	67209088	67209088	+	3'UTR	SNP	G	A	A	rs604737	by1000genomes																		g.chr1:67209088G>A	uc001dcr.2	+
chr1	67209562	67209562	T	C	FALSE	ELOVL4	SGIP1	SNP	Hom	C/C	100	1277.87	134	0	134	SGIP1	84251	37	1	67209562	67209562	+	3'UTR	SNP	T	C	C	rs485521	by1000genomes																		g.chr1:67209562T>C	uc001dcr.2	+
chr1	67243024	67243024	C	A	FALSE	SULT1A2	TCTEX1D1	SNP	Het	C/A	45.977	161.22	87	47	40	TCTEX1D1	200132	37	1	67243024	67243024	+	Missense_Mutation	SNP	C	A	A	rs2133173	byFrequency;by1000genomes																		g.chr1:67243024C>A	uc001dcv.2	+
chr1	67244243	67244243	A	T	FALSE	SULT1A1	TCTEX1D1	SNP	Het	A/T	43.2432	122	74	42	32	TCTEX1D1	200132	37	1	67244243	67244243	+	3'UTR	SNP	A	T	T	rs7524784	by1000genomes																		g.chr1:67244243A>T	uc001dcv.2	+
chr1	67266756	67266756	T	A	FALSE	SULT1A3	INSL5	SNP	Hom	A/A	100	838.02	88	0	88	INSL5	10022	37	1	67266756	67266756	+	Missense_Mutation	SNP	T	A	A	rs549148	byFrequency;by1000genomes																		g.chr1:67266756T>A	uc001dcw.2	-
chr1	67288045	67288045	C	T	FALSE	SULT2B1	WDR78	SNP	Het	C/T	80	525.27	90	18	72	WDR78	79819	37	1	67288045	67288045	+	Missense_Mutation	SNP	C	T	T	rs482082	byFrequency;by1000genomes																		g.chr1:67288045C>T	uc001dcx.2	-
chr1	67390416	67390416	G	C	FALSE	SUOX	WDR78	SNP	Hom	C/C	100	939.89	98	0	98	WDR78	79819	37	1	67390416	67390416	+	Missense_Mutation	SNP	G	C	C	rs3008858	byFrequency;by1000genomes																		g.chr1:67390416G>C	uc001dcx.2	-
chr1	67390468	67390468	C	G	FALSE	SULT2A1	WDR78	SNP	Hom	G/G	95.2941	713.11	85	4	81	WDR78	79819	37	1	67390468	67390468	+	Missense_Mutation	SNP	C	G	G	rs1886686	byFrequency;by1000genomes																		g.chr1:67390468C>G	uc001dcx.2	-
chr1	67450431	67450431	A	G	FALSE	SUV39H1	MIER1	SNP	Hom	G/G	97.7778	818.79	90	2	88	MIER1	57708	37	1	67450431	67450431	+	Missense_Mutation	SNP	A	G	G	rs17129563	by1000genomes																		g.chr1:67450431A>G	uc001dde.2	+
chr1	67558739	67558739	C	T	FALSE	BTD	C1orf141	SNP	Het	C/T	42.623	100.72	61	35	26	C1orf141	400757	37	1	67558739	67558739	+	Silent	SNP	C	T	T	rs6588237	byFrequency;by1000genomes																		g.chr1:67558739C>T	uc001ddl.1	-
chr1	67560956	67560956	C	T	FALSE	TALDO1	C1orf141	SNP	Het	C/T	40.4255	132.02	94	56	38	C1orf141	400757	37	1	67560956	67560956	+	Missense_Mutation	SNP	C	T	T	rs11208997	byFrequency;by1000genomes																		g.chr1:67560956C>T	uc001ddl.1	-
chr1	67568351	67568351	C	T	FALSE	TAT	ACA31-related	SNP	Het	C/T	42.3529	132.64	85	49	36	C1orf141	400757	37	1	67568351	67568351	+	Intron	SNP	C	T	T	rs7544189	by1000genomes																		g.chr1:67568351C>T	uc001ddl.1	-
chr1	67579386	67579386	A	G	FALSE	TBXAS1	C1orf141	SNP	Het	A/G	44.4444	52.52	27	15	12	C1orf141	400757	37	1	67579386	67579386	+	Intron	SNP	A	G	G	rs2144656	by1000genomes																		g.chr1:67579386A>G	uc001ddl.1	-
chr1	67685387	67685387	T	C	FALSE	TDO2	IL23R	SNP	Hom	C/C	100	459.53	48	0	48	IL23R	149233	37	1	67685387	67685387	+	Missense_Mutation	SNP	T	C	C	rs7530511	byFrequency;by1000genomes																		g.chr1:67685387T>C	uc001ddo.2	+
chr1	67733346	67733346	G	A	FALSE	PRDX2	U4atac-related	SNP	Hom	A/A	98.5075	617.32	67	1	66	Unknown	0	37	1	67733346	67733346	+	IGR	SNP	G	A	A	rs2863209	by1000genomes																		g.chr1:67733346G>A
chr1	67795319	67795319	T	C	FALSE	TH	IL12RB2	SNP	Hom	C/C	100	1257.54	136	0	136	IL12RB2	3595	37	1	67795319	67795319	+	Silent	SNP	T	C	C	rs1495963	byFrequency;by1000genomes																		g.chr1:67795319T>C	uc001ddu.2	+
chr1	67852335	67852335	G	A	FALSE	TK1	IL12RB2	SNP	Hom	A/A	100	530.69	56	0	56	IL12RB2	3595	37	1	67852335	67852335	+	Silent	SNP	G	A	A	rs4297265	byFrequency;by1000genomes																		g.chr1:67852335G>A	uc001ddu.2	+
chr1	67861520	67861520	C	A	FALSE	TK2	IL12RB2	SNP	Hom	A/A	100	341.97	36	0	36	IL12RB2	3595	37	1	67861520	67861520	+	Silent	SNP	C	A	A	rs2229546	byFrequency;by1000genomes																		g.chr1:67861520C>A	uc001ddu.2	+
chr1	68006815	68006815	T	C	FALSE	TKT	U6-related	SNP	Hom	C/C	100	604.61	64	0	64	Unknown	0	37	1	68006815	68006815	+	IGR	SNP	T	C	C	rs6660677	by1000genomes																		g.chr1:68006815T>C
chr1	68462247	68462247	A	G	FALSE	TM7SF2	18S_rRNA-related	SNP	Hom	G/G	100	363.3	38	0	38	Unknown	0	37	1	68462247	68462247	+	Intron	SNP	A	G	G	rs1160703	by1000genomes																		g.chr1:68462247A>G	uc001deb.1	+
chr1	68591253	68591253	C	T	FALSE	TPH1	GPR177	SNP	Het	C/T	50.8475	138.8	59	29	30	WLS	79971	37	1	68591253	68591253	+	3'UTR	SNP	C	T	T	rs7062	by1000genomes																		g.chr1:68591253C>T	uc001def.1	-
chr1	68603490	68603490	T	G	FALSE	TPI1	WLS	SNP	Het	T/G	26.0274	35.17	73	54	19	WLS	79971	37	1	68603490	68603490	+	Missense_Mutation	SNP	T	G	G																				g.chr1:68603490T>G	uc001def.1	-
chr1	68624878	68624878	C	T	FALSE	TPO	WLS	SNP	Het	C/T	37.1134	112.99	97	61	36	WLS	79971	37	1	68624878	68624878	+	Silent	SNP	C	T	T	rs3748705	byFrequency;by1000genomes																		g.chr1:68624878C>T	uc001def.1	-
chr1	68942433	68942433	A	G	FALSE	TST	DEPDC1	SNP	Het	A/G	39.726	101.41	73	44	29	DEPDC1	55635	37	1	68942433	68942433	+	3'UTR	SNP	A	G	G	rs34349147	by1000genomes																		g.chr1:68942433A>G	uc001dem.3	-
chr1	70611347	70611347	A	G	FALSE	TSTA3	LRRC40	SNP	Hom	G/G	100	926.01	97	0	97	LRRC40	55631	37	1	70611347	70611347	+	3'UTR	SNP	A	G	G	rs595662	by1000genomes																		g.chr1:70611347A>G	uc001der.1	-
chr1	70646053	70646053	A	G	FALSE	TXNRD1	SRP_RNA-related	SNP	Het	A/G	41.7582	135.17	91	53	38	LRRC40	55631	37	1	70646053	70646053	+	Intron	SNP	A	G	G	rs6664084	by1000genomes																		g.chr1:70646053A>G	uc001der.1	-
chr1	70831841	70831841	C	T	FALSE	TYMS	HHLA3	SNP	Het	C/T	35.8025	88.4	81	52	29	HHLA3	11147	37	1	70831841	70831841	+	Intron	SNP	C	T	T	rs7539544	by1000genomes																		g.chr1:70831841C>T	uc001dfa.2	+
chr1	70904800	70904800	G	T	TRUE	TYR	CTH	SNP	Het	G/T	52.459	152.86	61	29	32	CTH	1491	37	1	70904800	70904800	+	Missense_Mutation	SNP	G	T	T	rs1021737	byFrequency;by1000genomes																		g.chr1:70904800G>T	uc001dfd.2	+
chr1	71331430	71331430	G	A	FALSE	TYRP1	PTGER3	SNP	Het	G/A	42.2222	140.54	90	52	38	PTGER3	5733	37	1	71331430	71331430	+	Intron	SNP	G	A	A	rs5702	byFrequency;by1000genomes																		g.chr1:71331430G>A	uc001dfg.1	-
chr1	71331498	71331498	A	G	FALSE	UCP1	PTGER3	SNP	Hom	G/G	100	616.18	65	0	65	PTGER3	5733	37	1	71331498	71331498	+	Intron	SNP	A	G	G	rs1409986	byFrequency;by1000genomes																		g.chr1:71331498A>G	uc001dfg.1	-
chr1	71419499	71419499	C	T	FALSE	UCP2	PTGER3	SNP	Hom	T/T	100	182.27	19	0	19	PTGER3	5733	37	1	71419499	71419499	+	Intron	SNP	C	T	T	rs571705	by1000genomes																		g.chr1:71419499C>T	uc001dfg.1	-
chr1	72058552	72058552	G	A	FALSE	UCP3	NEGR1	SNP	Hom	A/A	100	722.54	76	0	76	NEGR1	257194	37	1	72058552	72058552	+	Silent	SNP	G	A	A	rs1413368	byFrequency;by1000genomes																		g.chr1:72058552G>A	uc001dfw.2	-
chr1	74575182	74575182	C	T	FALSE	SLC35A2	LRRIQ3	SNP	Het	C/T	54.3103	300	116	53	63	LRRIQ3	127255	37	1	74575182	74575182	+	Missense_Mutation	SNP	C	T	T	rs1340472	by1000genomes																		g.chr1:74575182C>T	uc001dfy.3	-
chr1	74665493	74665493	G	A	TRUE	UGCG	FPGT	SNP	Het	G/A	51.7647	200.59	85	41	44	TNNI3K	51086	37	1	74665493	74665493	+	Silent	SNP	G	A	A	rs792310	byFrequency;by1000genomes																		g.chr1:74665493G>A	uc001dge.1	+
chr1	74671519	74671519	A	G	TRUE	UGDH	FPGT	SNP	Het	A/G	54.8387	89.64	31	14	17	FPGT	8790	37	1	74671519	74671519	+	3'UTR	SNP	A	G	G	rs571848	by1000genomes																		g.chr1:74671519A>G	uc001dgb.1	+
chr1	74941210	74941210	C	T	FALSE	UGP1	LRRC53	SNP	Hom	T/T	100	978.46	103	0	103	TNNI3K	51086	37	1	74941210	74941210	+	Intron	SNP	C	T	T	rs648614	by1000genomes																		g.chr1:74941210C>T	uc001dgf.1	+
chr1	74941293	74941293	G	A	FALSE	UGP2	LRRC53	SNP	Hom	A/A	100	718.48	75	0	75	TNNI3K	51086	37	1	74941293	74941293	+	Intron	SNP	G	A	A	rs649058	by1000genomes																		g.chr1:74941293G>A	uc001dgf.1	+
chr1	75036812	75036812	C	T	FALSE	UGT2B4	C1orf173	SNP	Hom	T/T	100	615.95	65	0	65	C1orf173	127254	37	1	75036812	75036812	+	Missense_Mutation	SNP	C	T	T	rs9326116	byFrequency;by1000genomes																		g.chr1:75036812C>T	uc001dgg.2	-
chr1	75055419	75055419	T	C	FALSE	UGT2B7	C1orf173	SNP	Hom	C/C	100	366.22	38	0	38	C1orf173	127254	37	1	75055419	75055419	+	Missense_Mutation	SNP	T	C	C	rs2305549	byFrequency;by1000genomes																		g.chr1:75055419T>C	uc001dgg.2	-
chr1	75172001	75172001	T	A	FALSE	UGT2B17	CRYZ	SNP	Het	T/A	50	193.61	88	44	44	CRYZ	1429	37	1	75172001	75172001	+	Silent	SNP	T	A	A	rs7527057	byFrequency;by1000genomes																		g.chr1:75172001T>A	uc001dgk.2	-
chr1	75190452	75190452	C	T	FALSE	UCK2	CRYZ	SNP	Het	C/T	40.9091	99.75	66	39	27	CRYZ	1429	37	1	75190452	75190452	+	Silent	SNP	C	T	T	rs1051122	byFrequency;by1000genomes																		g.chr1:75190452C>T	uc001dgk.2	-
chr1	75622616	75622616	C	T	FALSE	UMPS	LHX8	SNP	Het	C/T	55.4217	446.85	166	74	92	LHX8	431707	37	1	75622616	75622616	+	Silent	SNP	C	T	T	rs941032	byFrequency;by1000genomes																		g.chr1:75622616C>T	uc001dgo.2	+
chr1	75681511	75681511	T	C	FALSE	UPP1	SLC44A5	SNP	Het	T/C	57.8947	172.13	57	24	33	SLC44A5	204962	37	1	75681511	75681511	+	Silent	SNP	T	C	C	rs595009	byFrequency;by1000genomes																		g.chr1:75681511T>C	uc001dgu.2	-
chr1	75699771	75699771	A	G	FALSE	UQCRB	SLC44A5	SNP	Het	A/G	50	131.37	58	29	29	SLC44A5	204962	37	1	75699771	75699771	+	Silent	SNP	A	G	G	rs10493565	byFrequency;by1000genomes																		g.chr1:75699771A>G	uc001dgu.2	-
chr1	75702674	75702674	G	A	FALSE	UQCRC1	SLC44A5	SNP	Het	G/A	41.0714	85.18	56	33	23	SLC44A5	204962	37	1	75702674	75702674	+	Silent	SNP	G	A	A	rs17096508	byFrequency;by1000genomes																		g.chr1:75702674G>A	uc001dgu.2	-
chr1	75716925	75716925	C	T	FALSE	UQCRC2	SLC44A5	SNP	Het	C/T	53.6232	178.57	69	32	37	SLC44A5	204962	37	1	75716925	75716925	+	Silent	SNP	C	T	T	rs588098	byFrequency;by1000genomes																		g.chr1:75716925C>T	uc001dgu.2	-
chr1	76257892	76257892	A	T	FALSE	UQCRFS1	RABGGTB	SNP	Het	A/T	50	105.12	46	23	23	RABGGTB	5876	37	1	76257892	76257892	+	Silent	SNP	A	T	T	rs12703	byFrequency;by1000genomes																		g.chr1:76257892A>T	uc001dgy.1	+
chr1	76269460	76269460	G	A	FALSE	UQCRH	MSH4	SNP	Het	G/A	43.3333	148.58	90	51	39	MSH4	4438	37	1	76269460	76269460	+	Missense_Mutation	SNP	G	A	A	rs5745325	byFrequency;by1000genomes																		g.chr1:76269460G>A	uc001dhd.1	+
chr1	76344711	76344711	A	T	FALSE	UROD	MSH4	SNP	Hom	T/T	100	363.29	38	0	38	MSH4	4438	37	1	76344711	76344711	+	Silent	SNP	A	T	T	rs5745449	byFrequency;by1000genomes																		g.chr1:76344711A>T	uc001dhd.1	+
chr1	77555481	77555481	C	T	TRUE	UROS	PIGK	SNP	Het	C/T	38.8889	52.2	36	22	14	PIGK	10026	37	1	77555481	77555481	+	3'UTR	SNP	C	T	T	rs169216	by1000genomes																		g.chr1:77555481C>T	uc001dhk.2	-
chr1	77558057	77558057	G	C	TRUE	XDH	PIGK	SNP	Het	G/C	35.2113	77.14	71	46	25	PIGK	10026	37	1	77558057	77558057	+	3'UTR	SNP	G	C	C	rs1048575	byFrequency;by1000genomes																		g.chr1:77558057G>C	uc001dhk.2	-
chr1	77634948	77634948	G	A	TRUE	CA1	PIGK	SNP	Hom	A/A	100	672.68	71	0	71	PIGK	10026	37	1	77634948	77634948	+	Silent	SNP	G	A	A	rs1779199	byFrequency;by1000genomes																		g.chr1:77634948G>A	uc001dhk.2	-
chr1	77763542	77763542	G	A	TRUE	CA2	AK5	SNP	Hom	A/A	100	852.34	90	0	90	AK5	26289	37	1	77763542	77763542	+	Silent	SNP	G	A	A	rs1167206	byFrequency;by1000genomes																		g.chr1:77763542G>A	uc001dhn.2	+
chr1	78024284	78024284	T	C	TRUE	CA3	AK5	SNP	Hom	C/C	100	447.31	47	0	47	AK5	26289	37	1	78024284	78024284	+	Intron	SNP	T	C	C	rs6675743	by1000genomes																		g.chr1:78024284T>C	uc001dhn.2	+
chr1	79392756	79392756	C	A	FALSE	CA4	ELTD1	SNP	Hom	A/A	100	240.14	26	0	26	ELTD1	64123	37	1	79392756	79392756	+	Missense_Mutation	SNP	C	A	A	rs12754818	by1000genomes																		g.chr1:79392756C>A	uc001diq.3	-
chr1	82421596	82421596	C	T	FALSE	CA5A	LPHN2	SNP	Hom	T/T	100	195.71	20	0	20	LPHN2	23266	37	1	82421596	82421596	+	Silent	SNP	C	T	T	rs11163397	byFrequency;by1000genomes																		g.chr1:82421596C>T	uc001dit.3	+
chr1	82457662	82457662	G	A	FALSE	CA7	LPHN2	SNP	Hom	A/A	97.5	364.12	40	1	39	LPHN2	23266	37	1	82457662	82457662	+	3'UTR	SNP	G	A	A	rs7523178	by1000genomes																		g.chr1:82457662G>A	uc001dit.3	+
chr1	84640691	84640691	T	G	FALSE	CA9	PRKACB	SNP	Hom	G/G	100	107.82	12	0	12	PRKACB	5567	37	1	84640691	84640691	+	Intron	SNP	T	G	G	rs582201	by1000genomes																		g.chr1:84640691T>G	uc001djj.2	+
chr1	84810815	84810815	A	G	FALSE	CA12	SAMD13	SNP	Hom	G/G	100	136.31	15	0	15	SAMD13	148418	37	1	84810815	84810815	+	Missense_Mutation	SNP	A	G	G	rs315527	by1000genomes																		g.chr1:84810815A>G	uc001djs.2	+
chr1	84853957	84853957	A	T	FALSE	GCS1	SAMD13	SNP	Hom	T/T	100	220.86	24	0	24	UOX	391051	37	1	84853957	84853957	+	Intron	SNP	A	T	T	rs665074	by1000genomes																		g.chr1:84853957A>T	uc009wcg.2	-
chr1	85016177	85016177	A	G	FALSE	SLC25A20	SPATA1	SNP	Hom	G/G	100	1047.56	110	0	110	SPATA1	64173	37	1	85016177	85016177	+	Silent	SNP	A	G	G	rs1400777	by1000genomes																		g.chr1:85016177A>G	uc001djz.1	+
chr1	85121206	85121206	C	T	FALSE	CAD1	SSX2IP	SNP	Hom	T/T	100	615.95	65	0	65	SSX2IP	117178	37	1	85121206	85121206	+	Intron	SNP	C	T	T	rs17113387	by1000genomes																		g.chr1:85121206C>T	uc001dkh.2	-
chr1	85488030	85488030	G	A	FALSE	ALG8	MCOLN3	SNP	Hom	A/A	100	292.02	30	0	30	MCOLN3	55283	37	1	85488030	85488030	+	Silent	SNP	G	A	A	rs2028304	byFrequency;by1000genomes																		g.chr1:85488030G>A	uc001dkp.2	-
chr1	85559452	85559452	A	G	FALSE	ALG12	WDR63	SNP	Hom	G/G	100	296.8	32	0	32	WDR63	126820	37	1	85559452	85559452	+	Intron	SNP	A	G	G	rs709762	by1000genomes																		g.chr1:85559452A>G	uc001dkt.2	+
chr1	85594466	85594466	G	A	FALSE	ALDH5A1	WDR63	SNP	Hom	A/A	100	107.8	12	0	12	WDR63	126820	37	1	85594466	85594466	+	Missense_Mutation	SNP	G	A	A	rs709783	byFrequency;by1000genomes																		g.chr1:85594466G>A	uc001dkt.2	+
chr1	85624549	85624549	C	T	FALSE	THTPA	SYDE2	SNP	Hom	T/T	100	128.06	14	0	14	SYDE2	84144	37	1	85624549	85624549	+	Missense_Mutation	SNP	C	T	T	rs709786	by1000genomes																		g.chr1:85624549C>T	uc009wcm.2	-
chr1	85624864	85624864	G	A	FALSE	HSD17B8	SYDE2	SNP	Hom	A/A	100	201.65	22	0	22	SYDE2	84144	37	1	85624864	85624864	+	Silent	SNP	G	A	A	rs817412	by1000genomes																		g.chr1:85624864G>A	uc009wcm.2	-
chr1	85648620	85648620	C	T	FALSE	B3GNT4	SYDE2	SNP	Hom	T/T	100	661.62	69	0	69	SYDE2	84144	37	1	85648620	85648620	+	Missense_Mutation	SNP	C	T	T	rs817443	by1000genomes																		g.chr1:85648620C>T	uc009wcm.2	-
chr1	85729987	85729987	A	G	FALSE	PLA2G7	hY1_RNA-related	SNP	Hom	G/G	100	677.13	70	0	70	Unknown	0	37	1	85729987	85729987	+	IGR	SNP	A	G	G	rs2647394	by1000genomes																		g.chr1:85729987A>G
chr1	85742012	85742012	G	C	FALSE	CHPF	BCL10	SNP	Hom	C/C	100	99.27	10	0	10	BCL10	8915	37	1	85742012	85742012	+	Silent	SNP	G	C	C	rs11576939	byFrequency;by1000genomes																		g.chr1:85742012G>C	uc001dkz.2	-
chr1	85785751	85785751	T	C	FALSE	GALNT14	DDAH1	SNP	Hom	C/C	100	680.27	72	0	72	DDAH1	23576	37	1	85785751	85785751	+	3'UTR	SNP	T	C	C	rs233112	by1000genomes																		g.chr1:85785751T>C	uc001dlb.2	-
chr1	85786977	85786977	G	A	FALSE	PANK3	DDAH1	SNP	Hom	A/A	100	161.85	17	0	17	DDAH1	23576	37	1	85786977	85786977	+	3'UTR	SNP	G	A	A	rs233115	by1000genomes																		g.chr1:85786977G>A	uc001dlb.2	-
chr1	85816134	85816134	T	C	FALSE	GALNT12	DDAH1	SNP	Hom	C/C	100	101.96	11	0	11	DDAH1	23576	37	1	85816134	85816134	+	Silent	SNP	T	C	C	rs10158674	byFrequency;by1000genomes																		g.chr1:85816134T>C	uc001dlb.2	-
chr1	86202016	86202016	C	T	FALSE	PPCS	COL24A1	SNP	Hom	T/T	100	606.76	64	0	64	COL24A1	255631	37	1	86202016	86202016	+	Intron	SNP	C	T	T	rs1481200	by1000genomes																		g.chr1:86202016C>T	uc001dlj.2	-
chr1	86349470	86349470	A	G	FALSE	SUV39H2	5S_rRNA-related	SNP	Hom	G/G	100	195.71	20	0	20	COL24A1	255631	37	1	86349470	86349470	+	Intron	SNP	A	G	G	rs12138101	by1000genomes																		g.chr1:86349470A>G	uc001dlj.2	-
chr1	86487914	86487914	C	A	FALSE	SLC25A22	COL24A1	SNP	Hom	A/A	100	560.6	59	0	59	COL24A1	255631	37	1	86487914	86487914	+	Intron	SNP	C	A	A	rs11161721	by1000genomes																		g.chr1:86487914C>A	uc001dlj.2	-
chr1	86487981	86487981	G	A	FALSE	EHMT1	COL24A1	SNP	Hom	A/A	98.3051	536.48	59	1	58	COL24A1	255631	37	1	86487981	86487981	+	Intron	SNP	G	A	A	rs516213	by1000genomes																		g.chr1:86487981G>A	uc001dlj.2	-
chr1	86512536	86512536	C	T	FALSE	AGMAT	COL24A1	SNP	Hom	T/T	100	150.83	16	0	16	COL24A1	255631	37	1	86512536	86512536	+	Missense_Mutation	SNP	C	T	T	rs60891279	by1000genomes																		g.chr1:86512536C>T	uc001dlj.2	-
chr1	86557967	86557967	G	A	FALSE	PIP5K2C	COL24A1	SNP	Hom	A/A	100	195.16	21	0	21	COL24A1	255631	37	1	86557967	86557967	+	Missense_Mutation	SNP	G	A	A	rs11161732	by1000genomes																		g.chr1:86557967G>A	uc001dlj.2	-
chr1	86590915	86590915	G	A	FALSE	THNSL1	COL24A1	SNP	Hom	A/A	100	210.68	23	0	23	COL24A1	255631	37	1	86590915	86590915	+	Silent	SNP	G	A	A	rs2174767	by1000genomes																		g.chr1:86590915G>A	uc001dlj.2	-
chr1	86591767	86591767	A	T	FALSE	CYBRD1	COL24A1	SNP	Het	A/T	54.5455	32.82	11	5	6	COL24A1	255631	37	1	86591767	86591767	+	Missense_Mutation	SNP	A	T	T																				g.chr1:86591767A>T	uc001dlj.2	-
chr1	86818572	86818572	T	C	FALSE	TUSC3	ODF2L	SNP	Het	T/C	90.9091	84.59	11	1	10	ODF2L	57489	37	1	86818572	86818572	+	Silent	SNP	T	C	C	rs272496	byFrequency;by1000genomes																		g.chr1:86818572T>C	uc001dll.1	-
chr1	86820267	86820267	C	T	FALSE	PANK2	ODF2L	SNP	Hom	T/T	100	296.78	32	0	32	ODF2L	57489	37	1	86820267	86820267	+	Silent	SNP	C	T	T	rs1182098	byFrequency;by1000genomes																		g.chr1:86820267C>T	uc001dll.1	-
chr1	86838158	86838158	C	T	FALSE	PGAP1	ODF2L	SNP	Hom	T/T	100	892.69	94	0	94	ODF2L	57489	37	1	86838158	86838158	+	Silent	SNP	C	T	T	rs421105	byFrequency;by1000genomes																		g.chr1:86838158C>T	uc001dll.1	-
chr1	86852621	86852621	A	G	FALSE	FLJ13105	ODF2L	SNP	Hom	G/G	100	595.89	63	0	63	ODF2L	57489	37	1	86852621	86852621	+	Silent	SNP	A	G	G	rs2390096	byFrequency;by1000genomes																		g.chr1:86852621A>G	uc001dll.1	-
chr1	86913265	86913265	C	T	FALSE	PTGES2	CLCA2	SNP	Hom	T/T	100	499.35	53	0	53	CLCA2	9635	37	1	86913265	86913265	+	Silent	SNP	C	T	T	rs2275001	byFrequency;by1000genomes																		g.chr1:86913265C>T	uc001dlr.3	+
chr1	86920904	86920904	A	G	FALSE	UXS1	CLCA2	SNP	Hom	G/G	98.4127	568.92	63	1	62	CLCA2	9635	37	1	86920904	86920904	+	Silent	SNP	A	G	G	rs2390057	byFrequency;by1000genomes																		g.chr1:86920904A>G	uc001dlr.3	+
chr1	86939130	86939130	C	T	FALSE	ASRGL1	CLCA1	SNP	Hom	T/T	100	412.47	44	0	44	CLCA1	1179	37	1	86939130	86939130	+	Missense_Mutation	SNP	C	T	T	rs2145412	byFrequency;by1000genomes																		g.chr1:86939130C>T	uc001dlt.2	+
chr1	86952324	86952324	A	G	FALSE	FLJ22635	CLCA1	SNP	Hom	G/G	97.5309	717.66	81	2	79	CLCA1	1179	37	1	86952324	86952324	+	Missense_Mutation	SNP	A	G	G	rs2734705	byFrequency;by1000genomes																		g.chr1:86952324A>G	uc001dlt.2	+
chr1	86959173	86959173	T	C	FALSE	MOGAT2	CLCA1	SNP	Hom	C/C	100	723.91	76	0	76	CLCA1	1179	37	1	86959173	86959173	+	Missense_Mutation	SNP	T	C	C	rs2791494	byFrequency;by1000genomes																		g.chr1:86959173T>C	uc001dlt.2	+
chr1	87101375	87101375	C	G	FALSE	FLJ22761	AL356270.2	SNP	Hom	G/G	100	170.91	19	0	19	CLCA3P	9629	37	1	87101375	87101375	+	RNA	SNP	C	G	G	rs2292830	byFrequency;by1000genomes																		g.chr1:87101375C>G	uc010osh.1	+
chr1	87599697	87599697	G	A	TRUE	SMP3	HS2ST1	SNP	Hom	A/A	100	243.17	26	0	26	LOC339524	339524	37	1	87599697	87599697	+	Intron	SNP	G	A	A	rs6576865	by1000genomes																		g.chr1:87599697G>A	uc001dme.1	+
chr1	89322982	89322982	G	A	FALSE	HSD3B7	GTF2B	SNP	Hom	A/A	100	267.06	28	0	28	GTF2B	2959	37	1	89322982	89322982	+	Silent	SNP	G	A	A	rs2794318	byFrequency;by1000genomes																		g.chr1:89322982G>A	uc001dmo.3	-
chr1	89426902	89426902	G	A	FALSE	ITPKC	CCBL2	SNP	Hom	A/A	100	363.28	38	0	38	CCBL2	56267	37	1	89426902	89426902	+	Silent	SNP	G	A	A	rs3738055	byFrequency;by1000genomes																		g.chr1:89426902G>A	uc001dmp.2	-
chr1	89449298	89449298	C	G	FALSE	FADS	CCBL2	SNP	Het	C/G	17.7966	20.6	118	97	21	RBMXL1	494115	37	1	89449298	89449298	+	Missense_Mutation	SNP	C	G	G	rs111779380																			g.chr1:89449298C>G	uc009wcx.2	-
chr1	89449390	89449390	T	C	FALSE	SLC25A16	CCBL2	SNP	Het	T/C	28.3186	69.68	113	81	32	RBMXL1	494115	37	1	89449390	89449390	+	Missense_Mutation	SNP	T	C	C	rs112636230	by1000genomes																		g.chr1:89449390T>C	uc009wcx.2	-
chr1	89449399	89449399	T	C	FALSE	KDTB/COAE	CCBL2	SNP	Het	T/C	29.4643	76.17	112	79	33	RBMXL1	494115	37	1	89449399	89449399	+	Silent	SNP	T	C	C	rs77567101	by1000genomes																		g.chr1:89449399T>C	uc009wcx.2	-
chr1	89449434	89449434	T	C	FALSE	PDHX	CCBL2	SNP	Het	T/C	30.4348	69.5	92	64	28	RBMXL1	494115	37	1	89449434	89449434	+	Missense_Mutation	SNP	T	C	C	rs2893084	by1000genomes																		g.chr1:89449434T>C	uc009wcx.2	-
chr1	89449483	89449483	C	G	FALSE	SLC19A3	CCBL2	SNP	Het	C/G	23.8095	35.92	84	64	20	RBMXL1	494115	37	1	89449483	89449483	+	Missense_Mutation	SNP	C	G	G	rs74100106	by1000genomes																		g.chr1:89449483C>G	uc009wcx.2	-
chr1	89474818	89474818	A	G	FALSE	ACAD10	GBP3	SNP	Hom	G/G	100	231.77	25	0	25	GBP3	2635	37	1	89474818	89474818	+	Missense_Mutation	SNP	A	G	G	rs17433780	byFrequency;by1000genomes																		g.chr1:89474818A>G	uc001dmt.2	-
chr1	89475135	89475135	C	T	FALSE	SET7	GBP3	SNP	Hom	T/T	100	201.65	22	0	22	GBP3	2635	37	1	89475135	89475135	+	Missense_Mutation	SNP	C	T	T	rs10493821	byFrequency;by1000genomes																		g.chr1:89475135C>T	uc001dmt.2	-
chr1	89479758	89479758	T	C	FALSE	SLC2A10	GBP3	SNP	Hom	C/C	100	497.85	53	0	53	GBP3	2635	37	1	89479758	89479758	+	Intron	SNP	T	C	C	rs3795543	by1000genomes																		g.chr1:89479758T>C	uc001dmt.2	-
chr1	89486037	89486037	C	T	FALSE	SLC7A5	hY1_RNA-related	SNP	Hom	T/T	100	571.56	63	0	63	GBP3	2635	37	1	89486037	89486037	+	Intron	SNP	C	T	T	rs7555039	by1000genomes																		g.chr1:89486037C>T	uc001dmt.2	-
chr1	89521841	89521841	G	C	FALSE	PTDSS2	GBP1	SNP	Hom	C/C	100	639.41	67	0	67	GBP1	2633	37	1	89521841	89521841	+	Missense_Mutation	SNP	G	C	C	rs1048443	byFrequency;by1000genomes																		g.chr1:89521841G>C	uc001dmx.2	-
chr1	89522646	89522646	G	C	FALSE	SGPP1	GBP1	SNP	Hom	C/C	100	490.82	54	0	54	GBP1	2633	37	1	89522646	89522646	+	Missense_Mutation	SNP	G	C	C	rs1048425	byFrequency;by1000genomes																		g.chr1:89522646G>C	uc001dmx.2	-
chr1	89846152	89846152	C	T	FALSE	SLC38A1	GBP6	SNP	Hom	T/T	100	254.95	27	0	27	GBP6	163351	37	1	89846152	89846152	+	Missense_Mutation	SNP	C	T	T	rs4582772	byFrequency;by1000genomes																		g.chr1:89846152C>T	uc001dnf.2	+
chr1	89847372	89847372	G	T	FALSE	PLA2G12A	GBP6	SNP	Hom	T/T	100	388.32	40	0	40	GBP6	163351	37	1	89847372	89847372	+	Missense_Mutation	SNP	G	T	T	rs4658359	byFrequency;by1000genomes																		g.chr1:89847372G>T	uc001dnf.2	+
chr1	89847411	89847411	C	T	FALSE	SLC14A2	GBP6	SNP	Hom	T/T	100	351.11	37	0	37	GBP6	163351	37	1	89847411	89847411	+	Missense_Mutation	SNP	C	T	T	rs4658360	byFrequency;by1000genomes																		g.chr1:89847411C>T	uc001dnf.2	+
chr1	89847444	89847444	A	G	FALSE	ST6GALNAC5	GBP6	SNP	Hom	G/G	100	327.65	35	0	35	GBP6	163351	37	1	89847444	89847444	+	Missense_Mutation	SNP	A	G	G	rs4658146	byFrequency;by1000genomes																		g.chr1:89847444A>G	uc001dnf.2	+
chr1	89849742	89849742	A	T	FALSE	PNPLA4	GBP6	SNP	Hom	T/T	100	351.11	37	0	37	GBP6	163351	37	1	89849742	89849742	+	Missense_Mutation	SNP	A	T	T	rs959460	byFrequency;by1000genomes																		g.chr1:89849742A>T	uc001dnf.2	+
chr1	90171835	90171835	C	T	FALSE	TKTL1	LRRC8C	SNP	Hom	T/T	100	142.5	16	0	16	LRRC8C	84230	37	1	90171835	90171835	+	Intron	SNP	C	T	T	rs6657969	by1000genomes																		g.chr1:90171835C>T	uc001dnl.3	+
chr1	90178743	90178743	A	G	FALSE	EPX	LRRC8C	SNP	Hom	G/G	100	468.47	49	0	49	LRRC8C	84230	37	1	90178743	90178743	+	Missense_Mutation	SNP	A	G	G	rs474536	byFrequency;by1000genomes																		g.chr1:90178743A>G	uc001dnl.3	+
chr1	90486412	90486412	T	G	FALSE	ACOX2	ZNF326	SNP	Hom	G/G	100	385.46	41	0	41	ZNF326	284695	37	1	90486412	90486412	+	Silent	SNP	T	G	G	rs2816881	byFrequency;by1000genomes																		g.chr1:90486412T>G	uc001dnq.2	+
chr1	91728053	91728053	G	A	FALSE	ACOX3	HFM1	SNP	Hom	A/A	100	210.68	23	0	23	HFM1	164045	37	1	91728053	91728053	+	Silent	SNP	G	A	A	rs585898	by1000genomes																		g.chr1:91728053G>A	uc001doa.3	-
chr1	91781413	91781413	T	G	FALSE	UCK1	HFM1	SNP	Hom	G/G	100	375.7	39	0	39	HFM1	164045	37	1	91781413	91781413	+	Silent	SNP	T	G	G	rs281992	byFrequency;by1000genomes																		g.chr1:91781413T>G	uc001doa.3	-
chr1	91853111	91853111	A	C	FALSE	SLC4A9	28S_rRNA-related	SNP	Hom	C/C	100	3231.68	345	0	345	HFM1	164045	37	1	91853111	91853111	+	Intron	SNP	A	C	C	rs4087444	by1000genomes																		g.chr1:91853111A>C	uc001doa.3	-
chr1	91859795	91859795	T	C	FALSE	SLC25A18	HFM1	SNP	Hom	C/C	100	383.58	41	0	41	HFM1	164045	37	1	91859795	91859795	+	Missense_Mutation	SNP	T	C	C	rs282009	byFrequency;by1000genomes																		g.chr1:91859795T>C	uc001doa.3	-
chr1	91870410	91870410	G	C	FALSE	SETDB2	HFM1	SNP	Hom	C/C	98.7805	750.18	82	1	81	HFM1	164045	37	1	91870410	91870410	+	5'UTR	SNP	G	C	C	rs17131429	by1000genomes																		g.chr1:91870410G>C	uc001doa.3	-
chr1	92108899	92108899	C	T	FALSE	SLC25A2	GRP94c	SNP	Hom	T/T	97.5	364.46	40	1	39	HSP90B3P	343477	37	1	92108899	92108899	+	Missense_Mutation	SNP	C	T	T	rs2493202	by1000genomes																		g.chr1:92108899C>T	uc010osx.1	+
chr1	92174260	92174260	A	G	FALSE	PIP5K1A	TGFBR3	SNP	Hom	G/G	100	447.31	47	0	47	TGFBR3	7049	37	1	92174260	92174260	+	Silent	SNP	A	G	G	rs284878	byFrequency;by1000genomes																		g.chr1:92174260A>G	uc001doh.2	-
chr1	92177938	92177938	A	G	FALSE	PIP5K1B	TGFBR3	SNP	Hom	G/G	100	608.71	66	0	66	TGFBR3	7049	37	1	92177938	92177938	+	Silent	SNP	A	G	G	rs1805113	byFrequency;by1000genomes																		g.chr1:92177938A>G	uc001doh.2	-
chr1	92295565	92295565	C	T	FALSE	PIP5K2B	SRP_RNA-related	SNP	Hom	T/T	98.1481	486.91	54	1	53	TGFBR3	7049	37	1	92295565	92295565	+	Intron	SNP	C	T	T	rs2489190	by1000genomes																		g.chr1:92295565C>T	uc001doh.2	-
chr1	92428495	92428495	C	A	FALSE	PLA2G6	BRDT	SNP	Hom	A/A	100	647.31	68	0	68	BRDT	676	37	1	92428495	92428495	+	Missense_Mutation	SNP	C	A	A	rs10783071	byFrequency;by1000genomes																		g.chr1:92428495C>A	uc001dok.3	+
chr1	92457843	92457843	C	T	FALSE	PLA2G10	BRDT	SNP	Hom	T/T	97.7273	388.57	44	1	43	BRDT	676	37	1	92457843	92457843	+	Missense_Mutation	SNP	C	T	T	rs10747493	byFrequency;by1000genomes																		g.chr1:92457843C>T	uc001dok.3	+
chr1	92646021	92646021	G	A	FALSE	B3GNT5	KIAA1107	SNP	Hom	A/A	100	292.83	31	0	31	KIAA1107	23285	37	1	92646021	92646021	+	Silent	SNP	G	A	A	rs1483022	by1000genomes																		g.chr1:92646021G>A	uc010otd.1	+
chr1	92647223	92647223	A	G	FALSE	SLC25A11	KIAA1107	SNP	Hom	G/G	95.2381	174.61	21	1	20	KIAA1107	23285	37	1	92647223	92647223	+	Missense_Mutation	SNP	A	G	G	rs560389	by1000genomes																		g.chr1:92647223A>G	uc010otd.1	+
chr1	92647532	92647532	C	A	FALSE	DKFZP434L1717	KIAA1107	SNP	Hom	A/A	100	200.75	22	0	22	KIAA1107	23285	37	1	92647532	92647532	+	Missense_Mutation	SNP	C	A	A	rs565156	by1000genomes																		g.chr1:92647532C>A	uc010otd.1	+
chr1	92889408	92889408	C	T	FALSE	FLJ12592	SRP_RNA-related	SNP	Hom	T/T	100	473.84	49	0	49	Unknown	0	37	1	92889408	92889408	+	IGR	SNP	C	T	T	rs2391158	by1000genomes																		g.chr1:92889408C>T
chr1	92974595	92974595	G	A	FALSE	BBOX1	EVI5	SNP	Hom	A/A	97.2973	327.47	37	1	36	EVI5	7813	37	1	92974595	92974595	+	3'UTR	SNP	G	A	A	rs10782922	by1000genomes																		g.chr1:92974595G>A	uc001dox.2	-
chr1	92979124	92979124	G	A	FALSE	HAGHL	EVI5	SNP	Hom	A/A	95.8333	203.33	24	1	23	EVI5	7813	37	1	92979124	92979124	+	3'UTR	SNP	G	A	A	rs6603978																			g.chr1:92979124G>A	uc001dox.2	-
chr1	92979354	92979354	A	G	FALSE	GNPAT	EVI5	SNP	Hom	G/G	100	116.19	13	0	13	EVI5	7813	37	1	92979354	92979354	+	Silent	SNP	A	G	G	rs6603979	byFrequency;by1000genomes																		g.chr1:92979354A>G	uc001dox.2	-
chr1	93089823	93089823	T	C	FALSE	DOT1L	EVI5	SNP	Hom	C/C	100	267.06	28	0	28	EVI5	7813	37	1	93089823	93089823	+	Silent	SNP	T	C	C	rs7514716	byFrequency;by1000genomes																		g.chr1:93089823T>C	uc001dox.2	-
chr1	93160902	93160902	T	C	FALSE	ACAS2L	EVI5	SNP	Hom	C/C	95.2381	174.86	21	1	20	EVI5	7813	37	1	93160902	93160902	+	Missense_Mutation	SNP	T	C	C	rs2391199	byFrequency;by1000genomes																		g.chr1:93160902T>C	uc001dox.2	-
chr1	93306317	93306317	G	A	FALSE	DGAT2	U66	SNP	Hom	A/A	100	447.52	47	0	47	RPL5	6125	37	1	93306317	93306317	+	Intron	SNP	G	A	A	rs10874744	by1000genomes																		g.chr1:93306317G>A	uc001doz.2	+
chr1	93307908	93307908	T	A	FALSE	SLC9A7	FAM69A	SNP	Hom	A/A	100	266.88	28	0	28	FAM69A	388650	37	1	93307908	93307908	+	3'UTR	SNP	T	A	A	rs4240962	by1000genomes																		g.chr1:93307908T>A	uc001dpg.2	-
chr1	93580581	93580581	G	C	FALSE	MCEE	MTF2	SNP	Hom	C/C	100	316.55	34	0	34	MTF2	22823	37	1	93580581	93580581	+	Missense_Mutation	SNP	G	C	C	rs2815427	byFrequency;by1000genomes																		g.chr1:93580581G>C	uc009wdj.2	+
chr1	93581024	93581024	T	C	FALSE	CAT	MTF2	SNP	Hom	C/C	100	195.16	21	0	21	MTF2	22823	37	1	93581024	93581024	+	Intron	SNP	T	C	C	rs2295423	by1000genomes																		g.chr1:93581024T>C	uc009wdj.2	+
chr1	93617546	93617546	T	C	FALSE	COX4I2	TMED5	SNP	Hom	C/C	94.2857	284	35	2	33	TMED5	50999	37	1	93617546	93617546	+	3'UTR	SNP	T	C	C	rs546	by1000genomes																		g.chr1:93617546T>C	uc001dpn.2	-
chr1	93620393	93620393	G	A	FALSE	GPT2	TMED5	SNP	Hom	A/A	100	99.27	10	0	10	TMED5	50999	37	1	93620393	93620393	+	Missense_Mutation	SNP	G	A	A	rs1060622	byFrequency;by1000genomes																		g.chr1:93620393G>A	uc001dpn.2	-
chr1	93646418	93646418	C	T	FALSE	PIGO	CCDC18	SNP	Hom	T/T	100	196.16	20	0	20	CCDC18	343099	37	1	93646418	93646418	+	Missense_Mutation	SNP	C	T	T	rs10874763	by1000genomes																		g.chr1:93646418C>T	uc001dpq.2	+
chr1	93672723	93672723	A	C	FALSE	CNDP1	CCDC18	SNP	Hom	C/C	96.0784	434.88	51	2	49	CCDC18	343099	37	1	93672723	93672723	+	Missense_Mutation	SNP	A	C	C	rs2815413	by1000genomes																		g.chr1:93672723A>C	uc001dpq.2	+
chr1	93851295	93851295	T	C	FALSE	PLCD4	hY1_RNA-related	SNP	Hom	C/C	96	426.22	50	2	48	Unknown	0	37	1	93851295	93851295	+	IGR	SNP	T	C	C	rs771477	by1000genomes																		g.chr1:93851295T>C
chr1	94341267	94341267	A	G	FALSE	SLC7A3	DNTTIP2	SNP	Hom	G/G	93.0233	336.82	43	3	40	DNTTIP2	30836	37	1	94341267	94341267	+	Silent	SNP	A	G	G	rs2273165	by1000genomes																		g.chr1:94341267A>G	uc001dqf.2	-
chr1	94343023	94343023	A	G	FALSE	SLC35B4	DNTTIP2	SNP	Hom	G/G	100	388.55	42	0	42	DNTTIP2	30836	37	1	94343023	94343023	+	Silent	SNP	A	G	G	rs2391322	by1000genomes																		g.chr1:94343023A>G	uc001dqf.2	-
chr1	94343233	94343233	T	C	FALSE	ALG10	DNTTIP2	SNP	Hom	C/C	98.2143	506.69	56	1	55	DNTTIP2	30836	37	1	94343233	94343233	+	Silent	SNP	T	C	C	rs3789457	by1000genomes																		g.chr1:94343233T>C	uc001dqf.2	-
chr1	94354128	94354128	A	G	TRUE	SLC43A1	GCLM	SNP	Hom	G/G	100	173.94	18	0	18	GCLM	2730	37	1	94354128	94354128	+	3'UTR	SNP	A	G	G																				g.chr1:94354128A>G	uc001dqg.1	-
chr1	94471075	94471075	A	G	FALSE	PIK3R3	ABCA4	SNP	Hom	G/G	97.2222	318.68	36	1	35	ABCA4	24	37	1	94471075	94471075	+	Silent	SNP	A	G	G	rs1762114	byFrequency;by1000genomes																		g.chr1:94471075A>G	uc001dqh.2	-
chr1	94578548	94578548	T	C	FALSE	NDST2	ABCA4	SNP	Hom	C/C	100	200.21	22	0	22	ABCA4	24	37	1	94578548	94578548	+	Silent	SNP	T	C	C	rs4847281	byFrequency;by1000genomes																		g.chr1:94578548T>C	uc001dqh.2	-
chr1	94639337	94639337	A	G	FALSE	LIPF	ARHGAP29	SNP	Hom	G/G	100	116.19	13	0	13	ARHGAP29	9411	37	1	94639337	94639337	+	3'UTR	SNP	A	G	G	rs1330858	by1000genomes																		g.chr1:94639337A>G	uc001dqj.3	-
chr1	94643531	94643531	T	C	FALSE	DGKZ	ARHGAP29	SNP	Hom	C/C	100	316.55	34	0	34	ARHGAP29	9411	37	1	94643531	94643531	+	Silent	SNP	T	C	C	rs1048854	byFrequency;by1000genomes																		g.chr1:94643531T>C	uc001dqj.3	-
chr1	94930345	94930345	G	A	TRUE	DGKE	ABCD3	SNP	Hom	A/A	100	339.03	36	0	36	ABCD3	5825	37	1	94930345	94930345	+	Silent	SNP	G	A	A	rs16946	byFrequency;by1000genomes																		g.chr1:94930345G>A	uc001dqn.3	+
chr1	95001600	95001600	A	C	FALSE	DGKD	F3	SNP	Hom	C/C	100	327.91	35	0	35	F3	2152	37	1	95001600	95001600	+	Silent	SNP	A	C	C	rs698946	byFrequency;by1000genomes																		g.chr1:95001600A>C	uc001dqr.2	-
chr1	95323019	95323019	A	T	FALSE	DDO	SLC44A3	SNP	Hom	T/T	97.2222	315.85	36	1	35	SLC44A3	126969	37	1	95323019	95323019	+	Missense_Mutation	SNP	A	T	T																				g.chr1:95323019A>T	uc001dqv.3	+
chr1	95330372	95330372	G	A	FALSE	CYP4F2	SLC44A3	SNP	Hom	A/A	100	435.34	46	0	46	SLC44A3	126969	37	1	95330372	95330372	+	Missense_Mutation	SNP	G	A	A	rs859098	byFrequency;by1000genomes																		g.chr1:95330372G>A	uc001dqv.3	+
chr1	95363001	95363001	T	C	FALSE	CHST1	CNN3	SNP	Hom	C/C	100	231.77	25	0	25	CNN3	1266	37	1	95363001	95363001	+	3'UTR	SNP	T	C	C	rs3789699	by1000genomes																		g.chr1:95363001T>C	uc010otw.1	-
chr1	95709821	95709821	T	C	FALSE	ALG2	RWDD3	SNP	Hom	C/C	100	210.68	23	0	23	RWDD3	25950	37	1	95709821	95709821	+	Missense_Mutation	SNP	T	C	C	rs259358	by1000genomes																		g.chr1:95709821T>C	uc009wdu.2	+
chr1	95709939	95709939	T	G	FALSE	AGPS	RWDD3	SNP	Hom	G/G	100	484.56	50	0	50	RWDD3	25950	37	1	95709939	95709939	+	Missense_Mutation	SNP	T	G	G	rs2296308	by1000genomes																		g.chr1:95709939T>G	uc009wdu.2	+
chr1	98348885	98348885	G	A	TRUE	DEGS1	DPYD	SNP	Hom	A/A	100	339.21	36	0	36	DPYD	1806	37	1	98348885	98348885	+	Missense_Mutation	SNP	G	A	A	rs1801265	byFrequency;by1000genomes																		g.chr1:98348885G>A	uc001drv.2	-
chr1	99127392	99127392	T	C	FALSE	KMO	SNX7	SNP	Hom	C/C	100	375.7	39	0	39	SNX7	51375	37	1	99127392	99127392	+	Silent	SNP	T	C	C	rs9728148	by1000genomes																		g.chr1:99127392T>C	uc010ouc.1	+
chr1	99164434	99164434	G	A	FALSE	PDXK	SNX7	SNP	Het	G/A	37.3494	99.29	83	52	31	SNX7	51375	37	1	99164434	99164434	+	Silent	SNP	G	A	A	rs6577322	byFrequency;by1000genomes																		g.chr1:99164434G>A	uc010ouc.1	+
chr1	99225627	99225627	G	A	FALSE	AKR7A2	SNX7	SNP	Hom	A/A	100	1127.05	117	0	117	SNX7	51375	37	1	99225627	99225627	+	Silent	SNP	G	A	A	rs2019213	byFrequency;by1000genomes																		g.chr1:99225627G>A	uc010ouc.1	+
chr1	99771308	99771308	G	C	FALSE	SLC25A12	RP4-788L13.1	SNP	Het	G/C	49.4624	199.81	93	47	46	LPPR4	9890	37	1	99771308	99771308	+	Missense_Mutation	SNP	G	C	C	rs138327459	byFrequency																		g.chr1:99771308G>C	uc001dse.2	+
chr1	100336361	100336361	C	T	TRUE	RDH16	AGL	SNP	Hom	T/T	100	989.57	104	0	104	AGL	178	37	1	100336361	100336361	+	Silent	SNP	C	T	T	rs2230306	byFrequency;by1000genomes																		g.chr1:100336361C>T	uc001dsi.1	+
chr1	100547994	100547994	T	C	FALSE	PPAP2A	HIAT1	SNP	Het	T/C	29.6552	96.68	145	102	43	HIAT1	64645	37	1	100547994	100547994	+	3'UTR	SNP	T	C	C	rs5876	by1000genomes																		g.chr1:100547994T>C	uc001dst.2	+
chr1	100575933	100575933	G	A	FALSE	PPAP2C	SASS6	SNP	Het	G/A	32.1739	95.58	115	78	37	SASS6	163786	37	1	100575933	100575933	+	Missense_Mutation	SNP	G	A	A	rs13375867	byFrequency;by1000genomes																		g.chr1:100575933G>A	uc001dsu.2	-
chr1	100598866	100598866	G	A	FALSE	PPAP2B	CCDC76	SNP	Hom	A/A	100	1222.92	127	0	127	CCDC76	54482	37	1	100598866	100598866	+	Missense_Mutation	SNP	G	A	A	rs472498	byFrequency;by1000genomes																		g.chr1:100598866G>A	uc001dsv.2	+
chr1	100598867	100598867	C	T	FALSE	PDE8B	CCDC76	SNP	Hom	T/T	100	1234.41	129	0	129	CCDC76	54482	37	1	100598867	100598867	+	Missense_Mutation	SNP	C	T	T	rs687513	byFrequency;by1000genomes																		g.chr1:100598867C>T	uc001dsv.2	+
chr1	100671866	100671866	T	A	TRUE	AOC3	DBT	SNP	Het	T/A	23.5294	17.81	51	39	12	DBT	1629	37	1	100671866	100671866	+	Intron	SNP	T	A	A	rs34229137																			g.chr1:100671866T>A	uc001dta.2	-
chr1	100672060	100672060	T	C	TRUE	ABCB11	DBT	SNP	Hom	C/C	100	1230.47	131	0	131	DBT	1629	37	1	100672060	100672060	+	Missense_Mutation	SNP	T	C	C	rs12021720	byFrequency;by1000genomes																		g.chr1:100672060T>C	uc001dta.2	-
chr1	100817384	100817384	A	G	FALSE	PDE5A	CDC14A	SNP	Het	A/G	38.7755	182.8	147	90	57	CDC14A	8556	37	1	100817384	100817384	+	5'Flank	SNP	A	G	G	rs28361189	by1000genomes																		g.chr1:100817384A>G	uc001dtg.3	+
chr1	100856479	100856479	C	T	FALSE	ALDH4A1	CDC14A	SNP	Het	C/T	48.0769	109.6	52	27	25	CDC14A	8556	37	1	100856479	100856479	+	Intron	SNP	C	T	T	rs28361213	by1000genomes																		g.chr1:100856479C>T	uc001dtg.3	+
chr1	101005855	101005855	T	C	FALSE	SLC4A4	GPR88	SNP	Hom	C/C	97.2789	1304.97	147	4	143	GPR88	54112	37	1	101005855	101005855	+	3'UTR	SNP	T	C	C	rs2809818	by1000genomes																		g.chr1:101005855T>C	uc001dth.2	+
chr1	101006577	101006577	A	G	FALSE	GALNT4	GPR88	SNP	Het	A/G	72.8395	384.54	81	22	59	GPR88	54112	37	1	101006577	101006577	+	3'UTR	SNP	A	G	G	rs2030048	by1000genomes																		g.chr1:101006577A>G	uc001dth.2	+
chr1	101007036	101007036	T	C	FALSE	DGAT1	GPR88	SNP	Het	T/C	63.8889	261.71	72	26	46	GPR88	54112	37	1	101007036	101007036	+	3'UTR	SNP	T	C	C	rs2809817	by1000genomes																		g.chr1:101007036T>C	uc001dth.2	+
chr1	101007055	101007055	C	T	FALSE	B4GALT3	GPR88	SNP	Hom	T/T	100	627.68	66	0	66	GPR88	54112	37	1	101007055	101007055	+	3'UTR	SNP	C	T	T	rs2030049	by1000genomes																		g.chr1:101007055C>T	uc001dth.2	+
chr1	101203698	101203698	C	T	FALSE	B4GALT2	VCAM1	SNP	Het	C/T	65.9091	343.27	88	30	58	VCAM1	7412	37	1	101203698	101203698	+	Silent	SNP	C	T	T	rs3176878	byFrequency;by1000genomes																		g.chr1:101203698C>T	uc001dti.2	+
chr1	101203827	101203827	G	A	FALSE	B3GALT4	VCAM1	SNP	Hom	A/A	100	627.7	66	0	66	VCAM1	7412	37	1	101203827	101203827	+	Silent	SNP	G	A	A	rs3176879	byFrequency;by1000genomes																		g.chr1:101203827G>A	uc001dti.2	+
chr1	103352451	103352451	A	G	FALSE	B3GALT3	COL11A1	SNP	Hom	G/G	98.913	846.56	92	1	91	COL11A1	1301	37	1	103352451	103352451	+	Silent	SNP	A	G	G	rs2229783	byFrequency;by1000genomes																		g.chr1:103352451A>G	uc001dul.2	-
chr1	103354138	103354138	A	G	FALSE	ABCC3	COL11A1	SNP	Hom	G/G	100	2355.76	247	0	247	COL11A1	1301	37	1	103354138	103354138	+	Missense_Mutation	SNP	A	G	G	rs1676486	byFrequency;by1000genomes																		g.chr1:103354138A>G	uc001dul.2	-
chr1	103354428	103354428	A	G	FALSE	CBR1	COL11A1	SNP	Hom	G/G	100	1267.05	133	0	133	COL11A1	1301	37	1	103354428	103354428	+	Silent	SNP	A	G	G	rs1763347	byFrequency;by1000genomes																		g.chr1:103354428A>G	uc001dul.2	-
chr1	103379918	103379918	G	A	FALSE	GPAA1	COL11A1	SNP	Hom	A/A	100	961.25	101	0	101	COL11A1	1301	37	1	103379918	103379918	+	Missense_Mutation	SNP	G	A	A	rs3753841	byFrequency;by1000genomes																		g.chr1:103379918G>A	uc001dul.2	-
chr1	103444679	103444679	T	G	FALSE	CBS	COL11A1	SNP	Het	T/G	66.3717	438.21	113	38	75	COL11A1	1301	37	1	103444679	103444679	+	Intron	SNP	T	G	G	rs11164649	by1000genomes																		g.chr1:103444679T>G	uc001dul.2	-
chr1	103468767	103468767	A	T	FALSE	CDS2	COL11A1	SNP	Het	A/T	40.2062	257.76	194	116	78	COL11A1	1301	37	1	103468767	103468767	+	Intron	SNP	A	T	T	rs12136577	by1000genomes																		g.chr1:103468767A>T	uc001dul.2	-
chr1	103470038	103470038	C	A	FALSE	PSPHL	COL11A1	SNP	Het	C/A	34.0426	50.2	47	31	16	COL11A1	1301	37	1	103470038	103470038	+	Missense_Mutation	SNP	C	A	A																				g.chr1:103470038C>A	uc001dul.2	-
chr1	103483358	103483358	T	A	FALSE	FBP2	COL11A1	SNP	Het	T/A	25.9259	43.03	81	60	21	COL11A1	1301	37	1	103483358	103483358	+	Intron	SNP	T	A	A	rs17461252	by1000genomes																		g.chr1:103483358T>A	uc001dul.2	-
chr1	104076462	104076462	C	T	FALSE	FPGT	RNPC3	SNP	Hom	T/T	100	543.25	57	0	57	RNPC3	55599	37	1	104076462	104076462	+	Silent	SNP	C	T	T	rs6697444	by1000genomes																		g.chr1:104076462C>T	uc010oul.1	+
chr1	107599918	107599918	C	T	FALSE	SUCLG2	PRMT6	SNP	Hom	T/T	91.6667	834.05	108	9	99	PRMT6	55170	37	1	107599918	107599918	+	Missense_Mutation	SNP	C	T	T	rs2232016	by1000genomes																		g.chr1:107599918C>T	uc010ous.1	+
chr1	107979396	107979396	A	C	FALSE	SUCLG1	NTNG1	SNP	Hom	C/C	100	2388	254	0	254	NTNG1	22854	37	1	107979396	107979396	+	Silent	SNP	A	C	C	rs480392	by1000genomes																		g.chr1:107979396A>C	uc001dvh.3	+
chr1	108023589	108023589	A	C	FALSE	SUCLA2	NTNG1	SNP	Het	A/C	68.9119	803.97	193	60	133	NTNG1	22854	37	1	108023589	108023589	+	3'UTR	SNP	A	C	C	rs4915045	by1000genomes																		g.chr1:108023589A>C	uc001dvh.3	+
chr1	108113329	108113329	C	T	FALSE	DPM1	28S_rRNA-related	SNP	Het	C/T	37.931	42.21	29	18	11	Unknown	0	37	1	108113329	108113329	+	IGR	SNP	C	T	T	rs79062630	by1000genomes																		g.chr1:108113329C>T
chr1	108113526	108113526	C	G	FALSE	DPM2	28S_rRNA-related	SNP	Hom	G/G	100	222.9	24	0	24	Unknown	0	37	1	108113526	108113526	+	IGR	SNP	C	G	G	rs4915053	by1000genomes																		g.chr1:108113526C>G
chr1	108113856	108113856	G	A	FALSE	INPP4B	VAV3	SNP	Hom	A/A	100	1153.63	121	0	121	VAV3	10451	37	1	108113856	108113856	+	3'UTR	SNP	G	A	A	rs8458	by1000genomes																		g.chr1:108113856G>A	uc001dvk.1	-
chr1	108113865	108113865	G	A	FALSE	CES2	VAV3	SNP	Hom	A/A	100	1145.57	120	0	120	VAV3	10451	37	1	108113865	108113865	+	3'UTR	SNP	G	A	A	rs8676	by1000genomes																		g.chr1:108113865G>A	uc001dvk.1	-
chr1	108115145	108115145	T	C	FALSE	CCBL1	VAV3	SNP	Hom	C/C	98.0198	906.16	101	2	99	VAV3	10451	37	1	108115145	108115145	+	3'UTR	SNP	T	C	C	rs2769668	by1000genomes																		g.chr1:108115145T>C	uc001dvk.1	-
chr1	108185301	108185301	C	G	FALSE	GMPS	VAV3	SNP	Het	C/G	62.2449	337.28	98	37	61	VAV3	10451	37	1	108185301	108185301	+	Missense_Mutation	SNP	C	G	G	rs12403266	byFrequency;by1000genomes																		g.chr1:108185301C>G	uc001dvk.1	-
chr1	108307727	108307727	T	A	FALSE	GGH	VAV3	SNP	Het	T/A	63.1148	427.62	122	45	77	VAV3	10451	37	1	108307727	108307727	+	Missense_Mutation	SNP	T	A	A	rs7528153	byFrequency;by1000genomes																		g.chr1:108307727T>A	uc001dvk.1	-
chr1	108307774	108307774	C	T	FALSE	ALDH1A2	VAV3	SNP	Het	C/T	36.5385	116.39	104	66	38	VAV3	10451	37	1	108307774	108307774	+	Missense_Mutation	SNP	C	T	T																				g.chr1:108307774C>T	uc001dvk.1	-
chr1	108313258	108313258	C	T	FALSE	SYNJ1	VAV3	SNP	Het	C/T	51.7647	196.34	85	41	44	VAV3	10451	37	1	108313258	108313258	+	Silent	SNP	C	T	T	rs6583048	byFrequency;by1000genomes																		g.chr1:108313258C>T	uc001dvk.1	-
chr1	108496282	108496282	T	G	FALSE	SIAT9	chr1.tRNA125-Pseudo???	SNP	Het	T/G	43.75	184.98	112	63	49	VAV3	10451	37	1	108496282	108496282	+	Intron	SNP	T	G	G	rs72985449	by1000genomes																		g.chr1:108496282T>G	uc001dvk.1	-
chr1	109261509	109261509	A	G	FALSE	SYNJ2	FNDC7	SNP	Het	A/G	36.4706	97.4	85	54	31	FNDC7	163479	37	1	109261509	109261509	+	Missense_Mutation	SNP	A	G	G	rs17553619	by1000genomes																		g.chr1:109261509A>G	uc001dvx.2	+
chr1	109265029	109265029	G	T	FALSE	VNN2	FNDC7	SNP	Hom	T/T	97.6879	1547.73	173	4	169	FNDC7	163479	37	1	109265029	109265029	+	Missense_Mutation	SNP	G	T	T	rs4423040	by1000genomes																		g.chr1:109265029G>T	uc001dvx.2	+
chr1	109268441	109268441	G	A	FALSE	VNN1	FNDC7	SNP	Het	G/A	72.8	585.57	125	34	91	FNDC7	163479	37	1	109268441	109268441	+	Missense_Mutation	SNP	G	A	A	rs11582005	byFrequency;by1000genomes																		g.chr1:109268441G>A	uc001dvx.2	+
chr1	109268573	109268573	T	C	FALSE	SGPL1	FNDC7	SNP	Hom	C/C	100	820.36	87	0	87	FNDC7	163479	37	1	109268573	109268573	+	Missense_Mutation	SNP	T	C	C	rs4494160	byFrequency;by1000genomes																		g.chr1:109268573T>C	uc001dvx.2	+
chr1	109273456	109273456	A	G	FALSE	SMVT	FNDC7	SNP	Hom	G/G	100	961.33	101	0	101	FNDC7	163479	37	1	109273456	109273456	+	Silent	SNP	A	G	G	rs4970809	byFrequency;by1000genomes																		g.chr1:109273456A>G	uc001dvx.2	+
chr1	109289353	109289353	C	G	FALSE	MTMR3	STXBP3	SNP	Hom	G/G	100	270.05	28	0	28	STXBP3	6814	37	1	109289353	109289353	+	5'UTR	SNP	C	G	G	rs112697738																			g.chr1:109289353C>G	uc001dvy.2	+
chr1	109338861	109338861	G	C	FALSE	GYG2	STXBP3	SNP	Hom	C/C	100	942.81	99	0	99	STXBP3	6814	37	1	109338861	109338861	+	Silent	SNP	G	C	C	rs1127635	byFrequency;by1000genomes																		g.chr1:109338861G>C	uc001dvy.2	+
chr1	109366286	109366286	C	T	FALSE	KYNU	AKNAD1	SNP	Het	C/T	54.1667	310.68	120	55	65	AKNAD1	254268	37	1	109366286	109366286	+	Missense_Mutation	SNP	C	T	T	rs7522157	byFrequency;by1000genomes																		g.chr1:109366286C>T	uc001dwa.2	-
chr1	109369915	109369915	G	T	FALSE	MGAM	AKNAD1	SNP	Het	G/T	30	79.03	120	84	36	AKNAD1	254268	37	1	109369915	109369915	+	Missense_Mutation	SNP	G	T	T	rs7551421	byFrequency;by1000genomes																		g.chr1:109369915G>T	uc001dwa.2	-
chr1	109395105	109395105	C	T	FALSE	P4HA2	AKNAD1	SNP	Hom	T/T	100	944.13	98	0	98	AKNAD1	254268	37	1	109395105	109395105	+	Missense_Mutation	SNP	C	T	T	rs1277207	byFrequency;by1000genomes																		g.chr1:109395105C>T	uc001dwa.2	-
chr1	109472773	109472773	G	A	FALSE	PLOD3	CLCC1	SNP	Het	G/A	34.5361	181.77	194	127	67	GPSM2	29899	37	1	109472773	109472773	+	3'UTR	SNP	G	A	A	rs1051868	by1000genomes																		g.chr1:109472773G>A	uc010ovc.1	+
chr1	109486196	109486196	A	G	FALSE	PLCZ1	CLCC1	SNP	Het	A/G	38.5542	106.88	83	51	32	CLCC1	23155	37	1	109486196	109486196	+	Silent	SNP	A	G	G	rs338466	byFrequency;by1000genomes																		g.chr1:109486196A>G	uc001dwe.1	-
chr1	109656946	109656946	T	C	FALSE	SLC25A21	KIAA1324	SNP	Hom	C/C	100	2979.64	311	0	311	KIAA1324	57535	37	1	109656946	109656946	+	Silent	SNP	T	C	C	rs667524	byFrequency;by1000genomes																		g.chr1:109656946T>C	uc001dwq.2	+
chr1	109704618	109704618	A	G	FALSE	ATP6V0E	KIAA1324	SNP	Hom	G/G	100	296.8	32	0	32	KIAA1324	57535	37	1	109704618	109704618	+	Missense_Mutation	SNP	A	G	G	rs678238	byFrequency;by1000genomes																		g.chr1:109704618A>G	uc001dwq.2	+
chr1	109735298	109735298	T	C	FALSE	UCP5	KIAA1324	SNP	Hom	C/C	100	2259.88	236	0	236	KIAA1324	57535	37	1	109735298	109735298	+	Silent	SNP	T	C	C	rs658779	byFrequency;by1000genomes																		g.chr1:109735298T>C	uc001dwq.2	+
chr1	109735416	109735416	A	C	FALSE	SLC25A14	KIAA1324	SNP	Hom	C/C	100	1849.61	194	0	194	KIAA1324	57535	37	1	109735416	109735416	+	Missense_Mutation	SNP	A	C	C	rs659543	byFrequency;by1000genomes																		g.chr1:109735416A>C	uc001dwq.2	+
chr1	109737063	109737063	C	T	FALSE	HS6ST2	KIAA1324	SNP	Hom	T/T	98.5915	646.1	71	1	70	KIAA1324	57535	37	1	109737063	109737063	+	Silent	SNP	C	T	T	rs2359246	byFrequency;by1000genomes																		g.chr1:109737063C>T	uc001dwq.2	+
chr1	109737090	109737090	G	A	FALSE	CH25H	KIAA1324	SNP	Hom	A/A	100	712.1	75	0	75	KIAA1324	57535	37	1	109737090	109737090	+	Silent	SNP	G	A	A	rs2359245	byFrequency;by1000genomes																		g.chr1:109737090G>A	uc001dwq.2	+
chr1	109737132	109737132	T	C	FALSE	ATP6V1E2	KIAA1324	SNP	Hom	C/C	100	857.01	89	0	89	KIAA1324	57535	37	1	109737132	109737132	+	Silent	SNP	T	C	C	rs2359244	byFrequency;by1000genomes																		g.chr1:109737132T>C	uc001dwq.2	+
chr1	109737172	109737172	C	T	FALSE	SLC7A7	KIAA1324	SNP	Hom	T/T	100	847.94	88	0	88	KIAA1324	57535	37	1	109737172	109737172	+	Silent	SNP	C	T	T	rs2359243	byFrequency;by1000genomes																		g.chr1:109737172C>T	uc001dwq.2	+
chr1	109742485	109742485	G	A	FALSE	SLC7A6	KIAA1324	SNP	Hom	A/A	94.8718	654.01	78	4	74	KIAA1324	57535	37	1	109742485	109742485	+	Silent	SNP	G	A	A	rs913179	byFrequency;by1000genomes																		g.chr1:109742485G>A	uc001dwq.2	+
chr1	109745618	109745618	T	C	FALSE	SLC13A2	KIAA1324	SNP	Hom	C/C	100	773.54	82	0	82	KIAA1324	57535	37	1	109745618	109745618	+	Missense_Mutation	SNP	T	C	C	rs1052878	byFrequency;by1000genomes																		g.chr1:109745618T>C	uc001dwq.2	+
chr1	109771063	109771063	T	C	FALSE	PAPSS2	SARS	SNP	Hom	C/C	98.5714	633.05	70	1	69	SARS	6301	37	1	109771063	109771063	+	Intron	SNP	T	C	C	rs683182	by1000genomes																		g.chr1:109771063T>C	uc001dwu.1	+
chr1	109794252	109794252	T	C	FALSE	PAPSS1	CELSR2	SNP	Hom	C/C	98.6842	1372.21	152	2	150	CELSR2	1952	37	1	109794252	109794252	+	Silent	SNP	T	C	C	rs454107	byFrequency;by1000genomes																		g.chr1:109794252T>C	uc001dxa.3	+
chr1	109795026	109795026	T	C	FALSE	SEC11L3	CELSR2	SNP	Hom	C/C	100	147.38	16	0	16	CELSR2	1952	37	1	109795026	109795026	+	Silent	SNP	T	C	C	rs413380	byFrequency;by1000genomes																		g.chr1:109795026T>C	uc001dxa.3	+
chr1	109795608	109795608	T	C	FALSE	PIGQ	CELSR2	SNP	Hom	C/C	100	458.14	49	0	49	CELSR2	1952	37	1	109795608	109795608	+	Silent	SNP	T	C	C	rs437444	byFrequency;by1000genomes																		g.chr1:109795608T>C	uc001dxa.3	+
chr1	109801121	109801121	C	T	FALSE	ATP6V0D1	CELSR2	SNP	Het	C/T	66.5217	896.36	230	77	153	CELSR2	1952	37	1	109801121	109801121	+	Silent	SNP	C	T	T	rs684138	byFrequency;by1000genomes																		g.chr1:109801121C>T	uc001dxa.3	+
chr1	109806313	109806313	T	C	FALSE	SLC16A3	CELSR2	SNP	Het	T/C	52.8169	344.39	142	67	75	CELSR2	1952	37	1	109806313	109806313	+	Missense_Mutation	SNP	T	C	C	rs653635	byFrequency;by1000genomes																		g.chr1:109806313T>C	uc001dxa.3	+
chr1	109816176	109816176	A	C	FALSE	UAP1L1	CELSR2	SNP	Hom	C/C	100	353.96	37	0	37	CELSR2	1952	37	1	109816176	109816176	+	Silent	SNP	A	C	C	rs441853	by1000genomes																		g.chr1:109816176A>C	uc001dxa.3	+
chr1	109817479	109817479	G	C	FALSE	SLC6A5	CELSR2	SNP	Het	G/C	67.1642	272.93	67	22	45	CELSR2	1952	37	1	109817479	109817479	+	3'UTR	SNP	G	C	C	rs1277917	by1000genomes																		g.chr1:109817479G>C	uc001dxa.3	+
chr1	109818263	109818263	G	A	FALSE	SLC28A2	CELSR2	SNP	Hom	A/A	100	1082.22	115	0	115	CELSR2	1952	37	1	109818263	109818263	+	3'UTR	SNP	G	A	A	rs658437	by1000genomes																		g.chr1:109818263G>A	uc001dxa.3	+
chr1	109818270	109818270	C	T	FALSE	SLC28A1	CELSR2	SNP	Het	C/T	57.9832	353.46	119	50	69	CELSR2	1952	37	1	109818270	109818270	+	3'UTR	SNP	C	T	T	rs658435	by1000genomes																		g.chr1:109818270C>T	uc001dxa.3	+
chr1	109825360	109825360	C	T	FALSE	DGKI	PSRC1	SNP	Hom	T/T	100	740.48	79	0	79	PSRC1	84722	37	1	109825360	109825360	+	Intron	SNP	C	T	T	rs643457	by1000genomes																		g.chr1:109825360C>T	uc001dxg.2	-
chr1	109836835	109836835	A	G	FALSE	COX7A2L	MYBPHL	SNP	Het	A/G	53.0303	165.67	66	31	35	MYBPHL	343263	37	1	109836835	109836835	+	3'UTR	SNP	A	G	G	rs3738777	by1000genomes																		g.chr1:109836835A>G	uc001dxk.1	-
chr1	109838918	109838918	C	T	FALSE	ACY3	MYBPHL	SNP	Het	C/T	60	474.26	150	60	90	MYBPHL	343263	37	1	109838918	109838918	+	Missense_Mutation	SNP	C	T	T	rs629001	byFrequency;by1000genomes																		g.chr1:109838918C>T	uc001dxk.1	-
chr1	109839433	109839433	A	G	FALSE	IDI2	MYBPHL	SNP	Hom	G/G	100	1866.89	195	0	195	MYBPHL	343263	37	1	109839433	109839433	+	Silent	SNP	A	G	G	rs1278285	byFrequency;by1000genomes																		g.chr1:109839433A>G	uc001dxk.1	-
chr1	109856306	109856306	G	A	FALSE	SLC24A1	SORT1	SNP	Het	G/A	38.0435	216.92	184	114	70	SORT1	6272	37	1	109856306	109856306	+	3'UTR	SNP	G	A	A	rs464218	by1000genomes																		g.chr1:109856306G>A	uc001dxm.1	-
chr1	109884775	109884775	T	G	FALSE	SLC16A7	SORT1	SNP	Hom	G/G	100	1288.82	136	0	136	SORT1	6272	37	1	109884775	109884775	+	Silent	SNP	T	G	G	rs2228604	byFrequency;by1000genomes																		g.chr1:109884775T>G	uc001dxm.1	-
chr1	109897103	109897103	A	G	FALSE	SLC33A1	SORT1	SNP	Hom	G/G	100	1324.35	139	0	139	SORT1	6272	37	1	109897103	109897103	+	Silent	SNP	A	G	G	rs11142	byFrequency;by1000genomes																		g.chr1:109897103A>G	uc001dxm.1	-
chr1	110086451	110086451	G	A	FALSE	LRAT	GPR61	SNP	Het	G/A	73.0159	292.53	63	17	46	GPR61	83873	37	1	110086451	110086451	+	Silent	SNP	G	A	A	rs17575798	byFrequency;by1000genomes																		g.chr1:110086451G>A	uc001dxy.2	+
chr1	110087405	110087405	T	C	FALSE	GCNT3	GPR61	SNP	Het	T/C	58.2609	342.64	115	48	67	GPR61	83873	37	1	110087405	110087405	+	Intron	SNP	T	C	C	rs12045311	by1000genomes																		g.chr1:110087405T>C	uc001dxy.2	+
chr1	110134183	110134183	C	T	FALSE	LDHAL6B	U6-related	SNP	Het	C/T	35.6061	137.03	132	85	47	GNAI3	2773	37	1	110134183	110134183	+	Intron	SNP	C	T	T	rs55773147	by1000genomes																		g.chr1:110134183C>T	uc001dxz.2	+
chr1	110134217	110134217	C	T	FALSE	G6PC3	U6-related	SNP	Het	C/T	35.3383	134.86	133	86	47	GNAI3	2773	37	1	110134217	110134217	+	Intron	SNP	C	T	T	rs56367504	by1000genomes																		g.chr1:110134217C>T	uc001dxz.2	+
chr1	110170896	110170896	T	C	TRUE	SLC38A5	AMPD2	SNP	Het	T/C	26.5537	86.51	177	130	47	AMPD2	271	37	1	110170896	110170896	+	Silent	SNP	T	C	C	rs863978	byFrequency;by1000genomes																		g.chr1:110170896T>C	uc009wfh.1	+
chr1	110173775	110173775	G	T	TRUE	ATP6V1F	AMPD2	SNP	Het	G/T	20.4545	25.26	88	70	18	AMPD2	271	37	1	110173775	110173775	+	3'UTR	SNP	G	T	T	rs568686	byFrequency;by1000genomes																		g.chr1:110173775G>T	uc009wfh.1	+
chr1	110201699	110201699	T	C	FALSE	B3GNT7	GSTM4	SNP	Het	T/C	61.0619	725.99	226	88	138	GSTM4	2948	37	1	110201699	110201699	+	Silent	SNP	T	C	C	rs506008	byFrequency;by1000genomes																		g.chr1:110201699T>C	uc001dyf.2	+
chr1	110201809	110201809	G	T	FALSE	NT5C1B	GSTM4	SNP	Het	G/T	63.3803	500.47	142	52	90	GSTM4	2948	37	1	110201809	110201809	+	Intron	SNP	G	T	T	rs562996	by1000genomes																		g.chr1:110201809G>T	uc001dyf.2	+
chr1	110201812	110201812	A	G	FALSE	PIGM	GSTM4	SNP	Het	A/G	61.8705	469.92	139	53	86	GSTM4	2948	37	1	110201812	110201812	+	Intron	SNP	A	G	G	rs563003	by1000genomes																		g.chr1:110201812A>G	uc001dyf.2	+
chr1	110210780	110210780	C	G	FALSE	B4GALT5	GSTM2	SNP	Hom	G/G	100	497.84	53	0	53	GSTM2	2946	37	1	110210780	110210780	+	Intron	SNP	C	G	G	rs530021	by1000genomes																		g.chr1:110210780C>G	uc001dyi.2	+
chr1	110233138	110233138	G	C	TRUE	NDST3	GSTM1	SNP	Hom	C/C	100	726.99	76	0	76	GSTM1	2944	37	1	110233138	110233138	+	Missense_Mutation	SNP	G	C	C	rs74837985	by1000genomes																		g.chr1:110233138G>C	uc001dyk.2	+
chr1	110300441	110300441	G	A	FALSE	COX5A	EPS8L3	SNP	Het	G/A	32.9412	144.21	170	114	56	EPS8L3	79574	37	1	110300441	110300441	+	Missense_Mutation	SNP	G	A	A	rs3818562	byFrequency;by1000genomes																		g.chr1:110300441G>A	uc001dyr.1	-
chr1	110300504	110300504	A	G	FALSE	GRHPR	EPS8L3	SNP	Hom	G/G	100	1952.41	205	0	205	EPS8L3	79574	37	1	110300504	110300504	+	Intron	SNP	A	G	G	rs10776700	by1000genomes																		g.chr1:110300504A>G	uc001dyr.1	-
chr1	110302450	110302450	C	T	FALSE	LIPG	EPS8L3	SNP	Het	C/T	64.9485	362.86	97	34	63	EPS8L3	79574	37	1	110302450	110302450	+	Missense_Mutation	SNP	C	T	T	rs17598321	byFrequency;by1000genomes																		g.chr1:110302450C>T	uc001dyr.1	-
chr1	110466338	110466338	C	A	FALSE	HS6ST1	CSF1	SNP	Het	C/A	37.8788	83.5	66	41	25	CSF1	1435	37	1	110466338	110466338	+	Silent	SNP	C	A	A	rs333970	byFrequency;by1000genomes																		g.chr1:110466338C>A	uc001dyu.2	+
chr1	110466466	110466466	T	C	FALSE	PIGS	CSF1	SNP	Het	T/C	69.1489	396.99	94	29	65	CSF1	1435	37	1	110466466	110466466	+	Missense_Mutation	SNP	T	C	C	rs1058885	byFrequency;by1000genomes																		g.chr1:110466466T>C	uc001dyu.2	+
chr1	110466709	110466709	T	C	FALSE	FADS2	CSF1	SNP	Hom	C/C	98.2196	3076.06	337	6	331	CSF1	1435	37	1	110466709	110466709	+	Missense_Mutation	SNP	T	C	C	rs333971	byFrequency;by1000genomes																		g.chr1:110466709T>C	uc001dyu.2	+
chr1	110466810	110466810	C	A	FALSE	CYP7B1	CSF1	SNP	Het	C/A	59.901	630.07	202	81	121	CSF1	1435	37	1	110466810	110466810	+	Silent	SNP	C	A	A	rs2229166	byFrequency;by1000genomes																		g.chr1:110466810C>A	uc001dyu.2	+
chr1	110467745	110467745	A	G	FALSE	CHST2	CSF1	SNP	Hom	G/G	100	1289.43	135	0	135	CSF1	1435	37	1	110467745	110467745	+	Intron	SNP	A	G	G	rs333972	by1000genomes																		g.chr1:110467745A>G	uc001dyu.2	+
chr1	110656011	110656011	G	A	FALSE	GGPS1	UBL4B	SNP	Het	G/A	33.3333	88.22	96	64	32	UBL4B	164153	37	1	110656011	110656011	+	3'UTR	SNP	G	A	A	rs12125479	by1000genomes																		g.chr1:110656011G>A	uc001dzc.2	+
chr1	110709717	110709717	G	A	FALSE	PCYT1B	SLC6A17	SNP	Het	G/A	35.0467	206.36	214	139	75	SLC6A17	388662	37	1	110709717	110709717	+	Missense_Mutation	SNP	G	A	A																				g.chr1:110709717G>A	uc009wfq.2	+
chr1	110709719	110709719	T	C	FALSE	CHST3	SLC6A17	SNP	Het	T/C	63.3333	737.99	210	77	133	SLC6A17	388662	37	1	110709719	110709719	+	Silent	SNP	T	C	C	rs7527375	byFrequency;by1000genomes																		g.chr1:110709719T>C	uc009wfq.2	+
chr1	110709734	110709734	G	A	FALSE	UCP4	SLC6A17	SNP	Het	G/A	65.2174	772.4	207	72	135	SLC6A17	388662	37	1	110709734	110709734	+	Silent	SNP	G	A	A	rs41281364	byFrequency;by1000genomes																		g.chr1:110709734G>A	uc009wfq.2	+
chr1	110738296	110738296	G	A	FALSE	PIGL	SLC6A17	SNP	Het	G/A	34.252	229.49	254	167	87	SLC6A17	388662	37	1	110738296	110738296	+	Silent	SNP	G	A	A	rs2784140	byFrequency;by1000genomes																		g.chr1:110738296G>A	uc009wfq.2	+
chr1	110742085	110742085	T	C	FALSE	PIGB	SLC6A17	SNP	Hom	C/C	100	1632.39	173	0	173	SLC6A17	388662	37	1	110742085	110742085	+	3'UTR	SNP	T	C	C	rs2603579	by1000genomes																		g.chr1:110742085T>C	uc009wfq.2	+
chr1	110744181	110744181	C	T	FALSE	PGS1	SLC6A17	SNP	Het	C/T	51.938	302.58	129	62	67	SLC6A17	388662	37	1	110744181	110744181	+	3'UTR	SNP	C	T	T	rs62621393	byFrequency;by1000genomes																		g.chr1:110744181C>T	uc009wfq.2	+
chr1	110882444	110882444	A	G	FALSE	SLC4A7	RBM15	SNP	Hom	G/G	100	279.43	29	0	29	RBM15	64783	37	1	110882444	110882444	+	Silent	SNP	A	G	G	rs814771	by1000genomes																		g.chr1:110882444A>G	uc001dzl.1	+
chr1	110949720	110949720	C	T	FALSE	SLC4A8	HBXIP	SNP	Hom	T/T	100	776.36	82	0	82	HBXIP	10542	37	1	110949720	110949720	+	Intron	SNP	C	T	T	rs6671673	by1000genomes																		g.chr1:110949720C>T	uc001dzr.2	-
chr1	110950277	110950277	G	A	FALSE	ACY1	HBXIP	SNP	Het	G/A	27.3224	96.71	183	133	50	HBXIP	10542	37	1	110950277	110950277	+	Missense_Mutation	SNP	G	A	A	rs6698159	byFrequency;by1000genomes																		g.chr1:110950277G>A	uc001dzr.2	-
chr1	110950439	110950439	C	T	FALSE	CST	HBXIP	SNP	Hom	T/T	100	1912.11	201	0	201	HBXIP	10542	37	1	110950439	110950439	+	Missense_Mutation	SNP	C	T	T	rs6674775	byFrequency;by1000genomes																		g.chr1:110950439C>T	uc001dzr.2	-
chr1	111060669	111060669	T	C	FALSE	SPTLC2	KCNA10	SNP	Het	T/C	67.6923	530.59	130	42	88	KCNA10	3744	37	1	111060669	111060669	+	Silent	SNP	T	C	C	rs1281175	byFrequency;by1000genomes																		g.chr1:111060669T>C	uc001dzt.1	-
chr1	111061062	111061062	T	C	FALSE	CD38	KCNA10	SNP	Het	T/C	61.1111	470.1	144	56	88	KCNA10	3744	37	1	111061062	111061062	+	Silent	SNP	T	C	C	rs1281174	byFrequency;by1000genomes																		g.chr1:111061062T>C	uc001dzt.1	-
chr1	111441829	111441829	C	T	FALSE	ENTPD1	CD53	SNP	Het	C/T	37.4046	152.26	131	82	49	CD53	963	37	1	111441829	111441829	+	3'UTR	SNP	C	T	T	rs1803259	by1000genomes																		g.chr1:111441829C>T	uc001dzw.2	+
chr1	111584509	111584509	G	A	FALSE	PTGES	5S_rRNA-related	SNP	Het	G/A	27.3438	71.52	128	93	35	Unknown	0	37	1	111584509	111584509	+	IGR	SNP	G	A	A	rs7546718	by1000genomes																		g.chr1:111584509G>A
chr1	111726869	111726869	G	A	TRUE	ENTPD2	CEPT1	SNP	Het	G/A	60.4478	428.38	134	53	81	CEPT1	10390	37	1	111726869	111726869	+	Silent	SNP	G	A	A	rs3795823	byFrequency;by1000genomes																		g.chr1:111726869G>A	uc001eah.1	+
chr1	111730901	111730901	C	T	FALSE	ENTPD6	DENND2D	SNP	Het	C/T	25.974	41.31	77	57	20	DENND2D	79961	37	1	111730901	111730901	+	Silent	SNP	C	T	T	rs608881	byFrequency;by1000genomes																		g.chr1:111730901C>T	uc001eak.1	-
chr1	111731318	111731318	A	T	FALSE	ATP6V1G1	DENND2D	SNP	Het	A/T	67.9245	218.01	53	17	36	DENND2D	79961	37	1	111731318	111731318	+	Intron	SNP	A	T	T	rs78859767	byFrequency;by1000genomes																		g.chr1:111731318A>T	uc001eak.1	-
chr1	111739788	111739788	C	T	FALSE	ATP5J2	DENND2D	SNP	Het	C/T	36.0406	203.6	197	126	71	DENND2D	79961	37	1	111739788	111739788	+	Intron	SNP	C	T	T	rs78068836	byFrequency;by1000genomes																		g.chr1:111739788C>T	uc001eak.1	-
chr1	111783982	111783982	C	T	FALSE	ENTPD3	CHI3L2	SNP	Het	C/T	58.4507	429.47	142	59	83	CHI3L2	1117	37	1	111783982	111783982	+	Missense_Mutation	SNP	C	T	T	rs13721	byFrequency;by1000genomes																		g.chr1:111783982C>T	uc001eam.2	+
chr1	111783996	111783996	A	G	FALSE	H6PD	CHI3L2	SNP	Hom	G/G	100	1578.17	165	0	165	CHI3L2	1117	37	1	111783996	111783996	+	Silent	SNP	A	G	G	rs2494007	byFrequency;by1000genomes																		g.chr1:111783996A>G	uc001eam.2	+
chr1	111833517	111833517	G	A	TRUE	ENTPD5	CHIA	SNP	Het	G/A	22.6087	70.05	230	178	52	CHIA	27159	37	1	111833517	111833517	+	5'Flank	SNP	G	A	A	rs12026825	by1000genomes																		g.chr1:111833517G>A	uc001eas.2	+
chr1	111854889	111854889	A	G	TRUE	LYSAL1	CHIA	SNP	Het	A/G	25.5814	60.35	129	96	33	CHIA	27159	37	1	111854889	111854889	+	Missense_Mutation	SNP	A	G	G	rs41282492	by1000genomes																		g.chr1:111854889A>G	uc001eas.2	+
chr1	111854895	111854895	G	A	TRUE	GDA	CHIA	SNP	Het	G/A	26.5625	65.97	128	94	34	CHIA	27159	37	1	111854895	111854895	+	Missense_Mutation	SNP	G	A	A	rs41282494	by1000genomes																		g.chr1:111854895G>A	uc001eas.2	+
chr1	111854938	111854938	G	T	TRUE	PLCL4	CHIA	SNP	Het	G/T	25.4386	53.75	114	85	29	CHIA	27159	37	1	111854938	111854938	+	Missense_Mutation	SNP	G	T	T	rs41282496	by1000genomes																		g.chr1:111854938G>T	uc001eas.2	+
chr1	111857154	111857154	T	C	TRUE	HS2ST1	CHIA	SNP	Hom	C/C	100	584.99	62	0	62	CHIA	27159	37	1	111857154	111857154	+	Intron	SNP	T	C	C	rs2786152	by1000genomes																		g.chr1:111857154T>C	uc001eas.2	+
chr1	111857208	111857208	G	A	TRUE	ACYP1	CHIA	SNP	Het	G/A	80.6452	361.16	62	12	50	CHIA	27159	37	1	111857208	111857208	+	Missense_Mutation	SNP	G	A	A	rs3818822	by1000genomes																		g.chr1:111857208G>A	uc001eas.2	+
chr1	111858444	111858444	C	T	TRUE	CDA	CHIA	SNP	Hom	T/T	100	435.34	46	0	46	CHIA	27159	37	1	111858444	111858444	+	Intron	SNP	C	T	T	rs2786156	by1000genomes																		g.chr1:111858444C>T	uc001eas.2	+
chr1	111861822	111861822	G	A	TRUE	SPCS2	CHIA	SNP	Het	G/A	25.3165	39.75	79	59	20	CHIA	27159	37	1	111861822	111861822	+	Silent	SNP	G	A	A	rs17027410	byFrequency;by1000genomes																		g.chr1:111861822G>A	uc001eas.2	+
chr1	111861841	111861841	A	G	TRUE	PTDSS1	CHIA	SNP	Hom	G/G	100	760.21	80	0	80	CHIA	27159	37	1	111861841	111861841	+	Missense_Mutation	SNP	A	G	G	rs2275253	byFrequency;by1000genomes																		g.chr1:111861841A>G	uc001eas.2	+
chr1	111861974	111861974	T	C	TRUE	ACYP2	CHIA	SNP	Het	T/C	31.405	94.88	121	83	38	CHIA	27159	37	1	111861974	111861974	+	Missense_Mutation	SNP	T	C	C	rs2275254	byFrequency;by1000genomes																		g.chr1:111861974T>C	uc001eas.2	+
chr1	111862074	111862074	C	T	TRUE	IHPK1	CHIA	SNP	Het	C/T	60.2041	297.63	98	39	59	CHIA	27159	37	1	111862074	111862074	+	Silent	SNP	C	T	T	rs2820092	byFrequency;by1000genomes																		g.chr1:111862074C>T	uc001eas.2	+
chr1	111862078	111862078	C	T	TRUE	SETDB1	CHIA	SNP	Het	C/T	40.2062	134.38	97	58	39	CHIA	27159	37	1	111862078	111862078	+	Silent	SNP	C	T	T	rs12094378	byFrequency;by1000genomes																		g.chr1:111862078C>T	uc001eas.2	+
chr1	111862952	111862952	T	G	TRUE	XYLB	CHIA	SNP	Hom	G/G	100	1254.55	130	0	130	CHIA	27159	37	1	111862952	111862952	+	Missense_Mutation	SNP	T	G	G	rs2256721	byFrequency;by1000genomes																		g.chr1:111862952T>G	uc001eas.2	+
chr1	111891192	111891192	C	A	FALSE	GFPT2	C1orf88	SNP	Het	C/A	35.5828	169.43	163	105	58	C1orf88	128344	37	1	111891192	111891192	+	Missense_Mutation	SNP	C	A	A	rs2184884	byFrequency;by1000genomes																		g.chr1:111891192C>A	uc001eaw.2	+
chr1	111893958	111893958	A	G	FALSE	HS3ST4	C1orf88	SNP	Het	A/G	29.7297	54.73	74	52	22	C1orf88	128344	37	1	111893958	111893958	+	3'UTR	SNP	A	G	G	rs1668	by1000genomes																		g.chr1:111893958A>G	uc001eaw.2	+
chr1	112029193	112029193	A	G	FALSE	HS3ST3B2	ADORA3	SNP	Hom	G/G	96.9697	578.9	66	2	64	ADORA3	140	37	1	112029193	112029193	+	Intron	SNP	A	G	G	rs2252739	by1000genomes																		g.chr1:112029193A>G	uc001ebf.2	-
chr1	112042632	112042632	A	G	FALSE	HS3ST3B1	ADORA3	SNP	Hom	G/G	100	776.34	82	0	82	ADORA3	140	37	1	112042632	112042632	+	Silent	SNP	A	G	G	rs2229155	byFrequency;by1000genomes																		g.chr1:112042632A>G	uc001ebh.3	-
chr1	112042787	112042787	T	G	FALSE	HS3ST3A2	ADORA3	SNP	Het	T/G	62.1951	281.59	82	31	51	ADORA3	140	37	1	112042787	112042787	+	Missense_Mutation	SNP	T	G	G	rs35511654	byFrequency;by1000genomes																		g.chr1:112042787T>G	uc001ebh.3	-
chr1	112251902	112251902	C	T	FALSE	HS3ST3A1	RAP1A	SNP	Het	C/T	60.9756	139.55	41	16	25	RAP1A	5906	37	1	112251902	112251902	+	Intron	SNP	C	T	T	rs563083	by1000genomes																		g.chr1:112251902C>T	uc001ebi.2	+
chr1	112298378	112298378	T	C	FALSE	HS3ST2	C1orf183	SNP	Het	T/C	74.026	375.55	77	20	57	DDX20	11218	37	1	112298378	112298378	+	5'UTR	SNP	T	C	C	rs28372703	by1000genomes																		g.chr1:112298378T>C	uc001ebs.2	+
chr1	112308953	112308953	T	C	FALSE	HS3ST1	DDX20	SNP	Het	T/C	67.1875	256.83	64	21	43	DDX20	11218	37	1	112308953	112308953	+	Missense_Mutation	SNP	T	C	C	rs197412	byFrequency;by1000genomes																		g.chr1:112308953T>C	uc001ebs.2	+
chr1	112308972	112308972	G	A	FALSE	SLC23A2	DDX20	SNP	Het	G/A	77.7778	340.24	63	14	49	DDX20	11218	37	1	112308972	112308972	+	Silent	SNP	G	A	A	rs197413	byFrequency;by1000genomes																		g.chr1:112308972G>A	uc001ebs.2	+
chr1	112533728	112533728	G	A	FALSE	SLC23A1	BC034233	SNP	Het	G/A	65.3846	102.11	26	9	17	KCND3	3752	37	1	112533728	112533728	+	5'Flank	SNP	G	A	A	rs59747755	by1000genomes																		g.chr1:112533728G>A	uc001ebu.1	-
chr1	112991698	112991698	T	C	FALSE	SLC12A6	CTTNBP2NL	SNP	Het	T/C	32.8358	62.52	67	45	22	CTTNBP2NL	55917	37	1	112991698	112991698	+	Silent	SNP	T	C	C	rs2256883	byFrequency;by1000genomes																		g.chr1:112991698T>C	uc001ebx.2	+
chr1	112999227	112999227	G	A	FALSE	ALDH8	CTTNBP2NL	SNP	Het	G/A	30.6306	82.9	111	77	34	CTTNBP2NL	55917	37	1	112999227	112999227	+	Silent	SNP	G	A	A	rs1175641	byFrequency;by1000genomes																		g.chr1:112999227G>A	uc001ebx.2	+
chr1	113063125	113063125	A	G	FALSE	ST3GAL3	WNT2B	SNP	Het	A/G	67.9389	535.27	131	42	89	WNT2B	7482	37	1	113063125	113063125	+	Silent	SNP	A	G	G	rs910697	byFrequency;by1000genomes																		g.chr1:113063125A>G	uc001ecb.2	+
chr1	113083439	113083439	C	T	FALSE	ABCC2	ST7L	SNP	Het	C/T	86.4865	248.91	37	5	32	ST7L	54879	37	1	113083439	113083439	+	Intron	SNP	C	T	T	rs10745330	by1000genomes																		g.chr1:113083439C>T	uc001ecd.2	-
chr1	113098534	113098534	C	T	FALSE	ABCD1	ST7L	SNP	Het	C/T	62.9921	442.92	127	47	80	ST7L	54879	37	1	113098534	113098534	+	Missense_Mutation	SNP	C	T	T	rs6658555	byFrequency;by1000genomes																		g.chr1:113098534C>T	uc001ecd.2	-
chr1	113247713	113247713	G	A	FALSE	ABCD2	RHOC	SNP	Het	G/A	65.2632	358.16	95	33	62	RHOC	389	37	1	113247713	113247713	+	Intron	SNP	G	A	A	rs35221527	by1000genomes																		g.chr1:113247713G>A	uc001ecp.1	-
chr1	113254648	113254648	A	G	FALSE	ABCD3	PPM1J	SNP	Het	A/G	68.75	536.52	128	40	88	PPM1J	333926	37	1	113254648	113254648	+	Missense_Mutation	SNP	A	G	G	rs78366259	byFrequency;by1000genomes																		g.chr1:113254648A>G	uc001ect.1	-
chr1	113255389	113255389	C	T	FALSE	ABTB2	PPM1J	SNP	Hom	T/T	100	1424.56	148	0	148	PPM1J	333926	37	1	113255389	113255389	+	Missense_Mutation	SNP	C	T	T	rs10857971	byFrequency;by1000genomes																		g.chr1:113255389C>T	uc001ect.1	-
chr1	113456546	113456546	A	T	TRUE	ACAA2	SLC16A1	SNP	Hom	T/T	100	1526.99	160	0	160	SLC16A1	6566	37	1	113456546	113456546	+	Missense_Mutation	SNP	A	T	T	rs1049434	byFrequency;by1000genomes																		g.chr1:113456546A>T	uc001ecx.2	-
chr1	113657092	113657092	A	C	FALSE	ACADL	LRIG2	SNP	Hom	C/C	100	289.4	31	0	31	LRIG2	9860	37	1	113657092	113657092	+	Silent	SNP	A	C	C	rs1216793	byFrequency;by1000genomes																		g.chr1:113657092A>C	uc001edf.1	+
chr1	114133195	114133195	T	C	FALSE	ACADVL	MAGI3	SNP	Het	T/C	28.9157	147.77	249	177	72	MAGI3	260425	37	1	114133195	114133195	+	Missense_Mutation	SNP	T	C	C	rs149597924	byFrequency;by1000genomes																		g.chr1:114133195T>C	uc001edk.2	+
chr1	114196495	114196495	A	G	FALSE	ACE	MAGI3	SNP	Het	A/G	34.7826	176.42	184	120	64	MAGI3	260425	37	1	114196495	114196495	+	Silent	SNP	A	G	G	rs2359173	byFrequency;by1000genomes																		g.chr1:114196495A>G	uc001edk.2	+
chr1	114377568	114377568	A	G	FALSE	ACE2	PTPN22	SNP	Hom	G/G	100	414.66	44	0	44	PTPN22	26191	37	1	114377568	114377568	+	Missense_Mutation	SNP	A	G	G	rs2476601	byFrequency;by1000genomes																		g.chr1:114377568A>G	uc001eds.2	-
chr1	114424601	114424601	C	T	FALSE	ACOT7	BCL2L15	SNP	Hom	T/T	100	968.64	102	0	102	BCL2L15	440603	37	1	114424601	114424601	+	Missense_Mutation	SNP	C	T	T	rs1217381	by1000genomes																		g.chr1:114424601C>T	uc001edw.2	-
chr1	114438951	114438951	A	G	FALSE	ACP5	AP4B1	SNP	Het	A/G	53.9683	164.2	63	29	34	AP4B1	10717	37	1	114438951	114438951	+	Missense_Mutation	SNP	A	G	G	rs1217401	byFrequency;by1000genomes																		g.chr1:114438951A>G	uc001eeb.2	-
chr1	114505000	114505000	G	A	FALSE	ACP6	HIPK1	SNP	Het	G/A	33.5484	137.78	155	103	52	HIPK1	204851	37	1	114505000	114505000	+	Silent	SNP	G	A	A	rs17852555	byFrequency;by1000genomes																		g.chr1:114505000G>A	uc001eem.2	+
chr1	114515717	114515717	G	A	FALSE	ACPP	HIPK1	SNP	Het	G/A	53.0612	125.52	49	23	26	HIPK1	204851	37	1	114515717	114515717	+	Silent	SNP	G	A	A	rs2358996	byFrequency;by1000genomes																		g.chr1:114515717G>A	uc001eem.2	+
chr1	114948281	114948281	A	G	FALSE	ACSBG1	TRIM33	SNP	Hom	G/G	92.7419	978.91	124	9	115	TRIM33	51592	37	1	114948281	114948281	+	Missense_Mutation	SNP	A	G	G	rs6537825	byFrequency;by1000genomes																		g.chr1:114948281A>G	uc001eew.2	-
chr1	115168097	115168097	T	C	FALSE	ACSBG2	DENND2C	SNP	Het	T/C	38.3721	108.37	86	53	33	DENND2C	163259	37	1	115168097	115168097	+	Missense_Mutation	SNP	T	C	C	rs12136548	byFrequency;by1000genomes																		g.chr1:115168097T>C	uc001efd.1	-
chr1	115576023	115576023	A	G	FALSE	ACSL6	TSHB	SNP	Het	A/G	29.8969	69.35	97	68	29	TSHB	7252	37	1	115576023	115576023	+	Missense_Mutation	SNP	A	G	G	rs10776792	byFrequency;by1000genomes																		g.chr1:115576023A>G	uc001efs.1	+
chr1	115591058	115591058	T	C	FALSE	ACSS3	TSPAN2	SNP	Het	T/C	32.5815	312.18	399	269	130	TSPAN2	10100	37	1	115591058	115591058	+	3'UTR	SNP	T	C	C	rs1052480	by1000genomes																		g.chr1:115591058T>C	uc001eft.2	-
chr1	115829313	115829313	G	A	FALSE	ADO	NGF	SNP	Hom	A/A	100	525.09	64	0	64	NGF	4803	37	1	115829313	115829313	+	Missense_Mutation	SNP	G	A	A	rs6330	byFrequency;by1000genomes																		g.chr1:115829313G>A	uc001efu.1	-
chr1	116149152	116149152	G	A	FALSE	AMN	SRP_RNA-related	SNP	Hom	A/A	100	2256.96	243	0	243	Unknown	0	37	1	116149152	116149152	+	IGR	SNP	G	A	A	rs4839458	by1000genomes																		g.chr1:116149152G>A
chr1	116234313	116234313	A	G	FALSE	B3GNTL1	VANGL1	SNP	Het	A/G	49.4845	208.17	97	49	48	VANGL1	81839	37	1	116234313	116234313	+	3'UTR	SNP	A	G	G	rs3811012	by1000genomes																		g.chr1:116234313A>G	uc001efv.1	+
chr1	116234505	116234505	A	G	FALSE	B4GALT6	VANGL1	SNP	Het	A/G	33.3333	88.18	96	64	32	VANGL1	81839	37	1	116234505	116234505	+	3'UTR	SNP	A	G	G	rs6700610	by1000genomes																		g.chr1:116234505A>G	uc001efv.1	+
chr1	116239633	116239633	T	G	FALSE	C21orf2	VANGL1	SNP	Het	T/G	36.3636	132.18	121	77	44	VANGL1	81839	37	1	116239633	116239633	+	3'UTR	SNP	T	G	G	rs4348723	by1000genomes																		g.chr1:116239633T>G	uc001efv.1	+
chr1	116260532	116260532	A	T	FALSE	CA6	CASQ2	SNP	Het	A/T	34.5865	128.89	133	87	46	CASQ2	845	37	1	116260532	116260532	+	Intron	SNP	A	T	T	rs2997741	by1000genomes																		g.chr1:116260532A>T	uc001efx.3	-
chr1	116382318	116382318	A	G	FALSE	CA8	NHLH2	SNP	Hom	G/G	100	1826.95	191	0	191	NHLH2	4808	37	1	116382318	116382318	+	Intron	SNP	A	G	G	rs883555	by1000genomes																		g.chr1:116382318A>G	uc009wgz.2	-
chr1	116382511	116382511	A	T	FALSE	CBR3	NHLH2	SNP	Hom	T/T	100	1599.65	167	0	167	NHLH2	4808	37	1	116382511	116382511	+	Intron	SNP	A	T	T	rs2797191	by1000genomes																		g.chr1:116382511A>T	uc009wgz.2	-
chr1	116382778	116382778	T	C	FALSE	CINP	NHLH2	SNP	Hom	C/C	100	776.37	82	0	82	NHLH2	4808	37	1	116382778	116382778	+	Intron	SNP	T	C	C	rs2811568	by1000genomes																		g.chr1:116382778T>C	uc009wgz.2	-
chr1	116383300	116383300	T	C	FALSE	CMA1	NHLH2	SNP	Hom	C/C	97.6744	372.25	43	1	42	NHLH2	4808	37	1	116383300	116383300	+	5'UTR	SNP	T	C	C	rs2811569	by1000genomes																		g.chr1:116383300T>C	uc009wgz.2	-
chr1	116383333	116383333	C	A	FALSE	CNDP2	NHLH2	SNP	Het	C/A	38.4615	39.25	26	16	10	NHLH2	4808	37	1	116383333	116383333	+	5'UTR	SNP	C	A	A	rs4839047	by1000genomes																		g.chr1:116383333C>A	uc009wgz.2	-
chr1	116384090	116384090	G	A	FALSE	CNP	NHLH2	SNP	Het	G/A	25.9843	58.27	127	94	33	NHLH2	4808	37	1	116384090	116384090	+	5'Flank	SNP	G	A	A	rs1418664	by1000genomes																		g.chr1:116384090G>A	uc009wgz.2	-
chr1	116384534	116384534	C	T	FALSE	CP	NHLH2	SNP	Het	C/T	55.3957	374.99	139	62	77	NHLH2	4808	37	1	116384534	116384534	+	5'Flank	SNP	C	T	T	rs79522754	byFrequency;by1000genomes																		g.chr1:116384534C>T	uc009wgz.2	-
chr1	116384580	116384580	C	T	FALSE	CPA1	NHLH2	SNP	Hom	T/T	100	1322.29	139	0	139	NHLH2	4808	37	1	116384580	116384580	+	5'Flank	SNP	C	T	T	rs2797208	by1000genomes																		g.chr1:116384580C>T	uc009wgz.2	-
chr1	116385122	116385122	T	C	FALSE	CPA2	NHLH2	SNP	Hom	C/C	100	786.12	83	0	83	NHLH2	4808	37	1	116385122	116385122	+	5'Flank	SNP	T	C	C	rs2811570	by1000genomes																		g.chr1:116385122T>C	uc009wgz.2	-
chr1	116385288	116385288	C	T	FALSE	CUBN	NHLH2	SNP	Hom	T/T	93.9394	536.09	66	4	62	NHLH2	4808	37	1	116385288	116385288	+	5'Flank	SNP	C	T	T	rs2811571	by1000genomes																		g.chr1:116385288C>T	uc009wgz.2	-
chr1	116385467	116385467	A	G	FALSE	CYB5R1	NHLH2	SNP	Hom	G/G	100	656.27	69	0	69	NHLH2	4808	37	1	116385467	116385467	+	5'Flank	SNP	A	G	G	rs2811572	by1000genomes																		g.chr1:116385467A>G	uc009wgz.2	-
chr1	116386105	116386105	G	A	FALSE	CYB5R3	NHLH2	SNP	Het	G/A	28.629	143.38	248	177	71	NHLH2	4808	37	1	116386105	116386105	+	5'Flank	SNP	G	A	A	rs7556581	by1000genomes																		g.chr1:116386105G>A	uc009wgz.2	-
chr1	116386139	116386139	G	A	FALSE	CYP26A1	NHLH2	SNP	Hom	A/A	100	3106.16	332	0	332	NHLH2	4808	37	1	116386139	116386139	+	5'Flank	SNP	G	A	A	rs2811573	by1000genomes																		g.chr1:116386139G>A	uc009wgz.2	-
chr1	116386243	116386243	C	T	FALSE	CYP26B1	NHLH2	SNP	Het	C/T	36.5979	405.03	388	246	142	NHLH2	4808	37	1	116386243	116386243	+	5'Flank	SNP	C	T	T	rs7520643	by1000genomes																		g.chr1:116386243C>T	uc009wgz.2	-
chr1	116534852	116534852	C	T	FALSE	CYP2A7	SLC22A15	SNP	Het	C/T	38.9776	380.18	313	191	122	SLC22A15	55356	37	1	116534852	116534852	+	Silent	SNP	C	T	T	rs4046190	by1000genomes																		g.chr1:116534852C>T	uc001egb.3	+
chr1	116569530	116569530	G	C	FALSE	CYP2B6	SLC22A15	SNP	Het	G/C	42.6471	209.27	136	78	58	SLC22A15	55356	37	1	116569530	116569530	+	Silent	SNP	G	C	C	rs2488429	by1000genomes																		g.chr1:116569530G>C	uc001egb.3	+
chr1	116605423	116605423	C	T	FALSE	CYP2J2	SLC22A15	SNP	Het	C/T	55.0459	291.82	109	49	60	SLC22A15	55356	37	1	116605423	116605423	+	Silent	SNP	C	T	T	rs3748743	by1000genomes																		g.chr1:116605423C>T	uc001egb.3	+
chr1	116610388	116610388	A	G	FALSE	CYP4B1	SLC22A15	SNP	Hom	G/G	98.4375	579.54	64	1	63	SLC22A15	55356	37	1	116610388	116610388	+	3'UTR	SNP	A	G	G	rs1281743	by1000genomes																		g.chr1:116610388A>G	uc001egb.3	+
chr1	116670774	116670774	A	G	FALSE	CYP4F11	MAB21L3	SNP	Het	A/G	62.7119	210.76	59	22	37	C1orf161	126868	37	1	116670774	116670774	+	Silent	SNP	A	G	G	rs10754431	byFrequency;by1000genomes																		g.chr1:116670774A>G	uc001egc.1	+
chr1	116948712	116948712	G	A	FALSE	DBI	ATP1A1OS	SNP	Hom	A/A	98.8889	843.4	90	1	89	C1orf203	84852	37	1	116948712	116948712	+	Intron	SNP	G	A	A	rs850610	by1000genomes																		g.chr1:116948712G>A	uc009whb.2	-
chr1	117041471	117041471	A	G	FALSE	DECR1	AK126833	SNP	Het	A/G	62.6761	489.41	142	53	89	Unknown	0	37	1	117041471	117041471	+	Missense_Mutation	SNP	A	G	G	rs17576615	byFrequency;by1000genomes																		g.chr1:117041471A>G	uc001egl.1	-
chr1	117122288	117122288	G	C	FALSE	DECR2	IGSF3	SNP	Hom	C/C	100	426.94	47	0	47	IGSF3	3321	37	1	117122288	117122288	+	Missense_Mutation	SNP	G	C	C	rs647711	by1000genomes																		g.chr1:117122288G>C	uc001egr.1	-
chr1	117142641	117142641	G	A	FALSE	DPEP1	IGSF3	SNP	Het	G/A	15.748	14.55	127	107	20	IGSF3	3321	37	1	117142641	117142641	+	Missense_Mutation	SNP	G	A	A	rs76417519	byFrequency																		g.chr1:117142641G>A	uc001egr.1	-
chr1	117142700	117142700	C	A	FALSE	EGFR	IGSF3	SNP	Het	C/A	20.6704	43.45	179	142	37	IGSF3	3321	37	1	117142700	117142700	+	Missense_Mutation	SNP	C	A	A	rs75947003																			g.chr1:117142700C>A	uc001egr.1	-
chr1	117142736	117142736	A	G	FALSE	ELOVL1	IGSF3	SNP	Het	A/G	23.9024	74.28	205	156	49	IGSF3	3321	37	1	117142736	117142736	+	Missense_Mutation	SNP	A	G	G	rs75067537																			g.chr1:117142736A>G	uc001egr.1	-
chr1	117142855	117142855	C	T	FALSE	ELOVL2	IGSF3	SNP	Het	C/T	25.7143	75.43	175	130	45	IGSF3	3321	37	1	117142855	117142855	+	Silent	SNP	C	T	T	rs61786568	byFrequency																		g.chr1:117142855C>T	uc001egr.1	-
chr1	117142868	117142868	C	T	FALSE	ELOVL5	IGSF3	SNP	Het	C/T	24.8447	67.35	161	121	40	IGSF3	3321	37	1	117142868	117142868	+	Nonsense_Mutation	SNP	C	T	T	rs61730489																			g.chr1:117142868C>T	uc001egr.1	-
chr1	117142869	117142869	A	G	FALSE	ELOVL6	IGSF3	SNP	Het	A/G	25.3086	69.87	162	121	41	IGSF3	3321	37	1	117142869	117142869	+	Missense_Mutation	SNP	A	G	G	rs78806598																			g.chr1:117142869A>G	uc001egr.1	-
chr1	117150928	117150928	C	T	FALSE	EPHX1	IGSF3	SNP	Het	C/T	26.6234	77.7	154	113	41	IGSF3	3321	37	1	117150928	117150928	+	Silent	SNP	C	T	T	rs150982249																			g.chr1:117150928C>T	uc001egr.1	-
chr1	117150933	117150933	G	A	FALSE	EPHX2	IGSF3	SNP	Het	G/A	27.027	78.3	148	108	40	IGSF3	3321	37	1	117150933	117150933	+	Silent	SNP	G	A	A	rs115837117																			g.chr1:117150933G>A	uc001egr.1	-
chr1	117487710	117487710	A	G	FALSE	ESPN	PTGFRN	SNP	Hom	G/G	100	480.2	50	0	50	PTGFRN	5738	37	1	117487710	117487710	+	Silent	SNP	A	G	G	rs10159095	byFrequency;by1000genomes																		g.chr1:117487710A>G	uc001egv.1	+
chr1	117487711	117487711	T	A	FALSE	FABP1	PTGFRN	SNP	Hom	A/A	100	212.8	41	0	41	PTGFRN	5738	37	1	117487711	117487711	+	Missense_Mutation	SNP	T	A	A	rs4546904	byFrequency;by1000genomes																		g.chr1:117487711T>A	uc001egv.1	+
chr1	117529458	117529458	G	A	FALSE	FMO1	PTGFRN	SNP	Het	G/A	37.9121	213.09	182	113	69	PTGFRN	5738	37	1	117529458	117529458	+	Missense_Mutation	SNP	G	A	A	rs10801922	byFrequency;by1000genomes																		g.chr1:117529458G>A	uc001egv.1	+
chr1	117530273	117530273	A	G	FALSE	FMO2	PTGFRN	SNP	Hom	G/G	100	1085.8	114	0	114	PTGFRN	5738	37	1	117530273	117530273	+	3'UTR	SNP	A	G	G	rs3885	by1000genomes																		g.chr1:117530273A>G	uc001egv.1	+
chr1	117531122	117531122	A	G	FALSE	FMO3	PTGFRN	SNP	Het	A/G	52.8926	296.01	121	57	64	PTGFRN	5738	37	1	117531122	117531122	+	3'UTR	SNP	A	G	G	rs80348030	by1000genomes																		g.chr1:117531122A>G	uc001egv.1	+
chr1	117532291	117532291	A	G	FALSE	FMO4	PTGFRN	SNP	Het	A/G	25.6881	53.2	109	81	28	PTGFRN	5738	37	1	117532291	117532291	+	3'UTR	SNP	A	G	G	rs8254	by1000genomes																		g.chr1:117532291A>G	uc001egv.1	+
chr1	117532790	117532790	C	T	FALSE	FMO5	PTGFRN	SNP	Het	C/T	29	66.67	100	71	29	PTGFRN	5738	37	1	117532790	117532790	+	3'UTR	SNP	C	T	T	rs1127215	by1000genomes																		g.chr1:117532790C>T	uc001egv.1	+
chr1	117532798	117532798	C	G	FALSE	FTH1	PTGFRN	SNP	Het	C/G	26.5957	51.29	94	69	25	PTGFRN	5738	37	1	117532798	117532798	+	3'UTR	SNP	C	G	G	rs944	by1000genomes																		g.chr1:117532798C>G	uc001egv.1	+
chr1	117532891	117532891	T	C	FALSE	FTH1P5	PTGFRN	SNP	Het	T/C	73.5849	255.22	53	14	39	PTGFRN	5738	37	1	117532891	117532891	+	3'UTR	SNP	T	C	C	rs6589	by1000genomes																		g.chr1:117532891T>C	uc001egv.1	+
chr1	117552560	117552560	T	C	FALSE	GGCT	CD101	SNP	Het	T/C	63.4409	330.36	93	34	59	CD101	9398	37	1	117552560	117552560	+	Silent	SNP	T	C	C	rs7554376	byFrequency;by1000genomes																		g.chr1:117552560T>C	uc010oxb.1	+
chr1	117559726	117559726	A	G	FALSE	GIF	CD101	SNP	Hom	G/G	100	820.13	86	0	86	CD101	9398	37	1	117559726	117559726	+	Missense_Mutation	SNP	A	G	G	rs2249265	byFrequency;by1000genomes																		g.chr1:117559726A>G	uc010oxb.1	+
chr1	117560058	117560058	C	G	FALSE	GLYAT	CD101	SNP	Het	C/G	68.9655	129.16	29	9	20	CD101	9398	37	1	117560058	117560058	+	Missense_Mutation	SNP	C	G	G	rs17235773	byFrequency;by1000genomes																		g.chr1:117560058C>G	uc010oxb.1	+
chr1	117560818	117560818	A	G	FALSE	GPR172B	CD101	SNP	Het	A/G	29.4118	49.8	68	48	20	CD101	9398	37	1	117560818	117560818	+	Silent	SNP	A	G	G	rs3736908	byFrequency;by1000genomes																		g.chr1:117560818A>G	uc010oxb.1	+
chr1	117560929	117560929	C	A	FALSE	GPX5	CD101	SNP	Het	C/A	36.6667	164.91	150	95	55	CD101	9398	37	1	117560929	117560929	+	Silent	SNP	C	A	A	rs3736907	byFrequency;by1000genomes																		g.chr1:117560929C>A	uc010oxb.1	+
chr1	117602960	117602960	C	A	FALSE	GPX7	TTF2	SNP	Het	C/A	33.6634	178.45	202	134	68	TTF2	8458	37	1	117602960	117602960	+	5'UTR	SNP	C	A	A	rs2244501	by1000genomes																		g.chr1:117602960C>A	uc001egy.2	+
chr1	117617705	117617705	A	G	FALSE	GSTK1	TTF2	SNP	Het	A/G	38.8889	95.64	72	44	28	TTF2	8458	37	1	117617705	117617705	+	Missense_Mutation	SNP	A	G	G	rs998532	byFrequency;by1000genomes																		g.chr1:117617705A>G	uc001egy.2	+
chr1	117618067	117618067	C	T	FALSE	HEPH	TTF2	SNP	Het	C/T	25.3165	39.39	79	59	20	TTF2	8458	37	1	117618067	117618067	+	Silent	SNP	C	T	T	rs1289673	byFrequency;by1000genomes																		g.chr1:117618067C>T	uc001egy.2	+
chr1	117659352	117659352	C	T	FALSE	HIRIP3	TRIM45	SNP	Het	C/T	55.8442	213.64	77	34	43	TRIM45	80263	37	1	117659352	117659352	+	Missense_Mutation	SNP	C	T	T	rs3738413	byFrequency;by1000genomes																		g.chr1:117659352C>T	uc001egz.2	-
chr1	117715026	117715026	C	T	FALSE	HYAL3	VTCN1	SNP	Het	C/T	65.2542	445.18	118	41	77	VTCN1	79679	37	1	117715026	117715026	+	Intron	SNP	C	T	T	rs6657810	by1000genomes																		g.chr1:117715026C>T	uc001ehb.2	-
chr1	117785931	117785931	G	A	FALSE	IK	SRP_RNA-related	SNP	Het	G/A	53.0612	361.98	147	69	78	Unknown	0	37	1	117785931	117785931	+	IGR	SNP	G	A	A	rs6683930	by1000genomes																		g.chr1:117785931G>A
chr1	117785979	117785979	T	C	FALSE	KIAA0319	SRP_RNA-related	SNP	Hom	C/C	100	1265.65	133	0	133	Unknown	0	37	1	117785979	117785979	+	IGR	SNP	T	C	C	rs75624637	by1000genomes																		g.chr1:117785979T>C
chr1	118065841	118065841	A	G	TRUE	KL	MAN1A2	SNP	Het	A/G	41.9753	239.8	162	94	68	MAN1A2	10905	37	1	118065841	118065841	+	3'UTR	SNP	A	G	G	rs1290558	by1000genomes																		g.chr1:118065841A>G	uc001ehd.1	+
chr1	118065919	118065919	T	A	TRUE	LAP3	MAN1A2	SNP	Het	T/A	57.4257	294.51	101	43	58	MAN1A2	10905	37	1	118065919	118065919	+	3'UTR	SNP	T	A	A	rs12120771	by1000genomes																		g.chr1:118065919T>A	uc001ehd.1	+
chr1	118165691	118165691	C	T	FALSE	LEFTY1	FAM46C	SNP	Het	C/T	61.6822	359.61	107	41	66	FAM46C	54855	37	1	118165691	118165691	+	Silent	SNP	C	T	T	rs1630312	byFrequency;by1000genomes																		g.chr1:118165691C>T	uc001ehe.2	+
chr1	118166877	118166877	C	T	FALSE	LHPP	FAM46C	SNP	Het	C/T	69.8795	358.76	83	25	58	FAM46C	54855	37	1	118166877	118166877	+	3'UTR	SNP	C	T	T	rs10923360	by1000genomes																		g.chr1:118166877C>T	uc001ehe.2	+
chr1	118167199	118167199	A	G	FALSE	LIPA	FAM46C	SNP	Het	A/G	62.6506	288.1	83	31	52	FAM46C	54855	37	1	118167199	118167199	+	3'UTR	SNP	A	G	G	rs826403	by1000genomes																		g.chr1:118167199A>G	uc001ehe.2	+
chr1	118168234	118168234	C	T	FALSE	LOXL2	FAM46C	SNP	Het	C/T	49.1228	146.68	57	29	28	FAM46C	54855	37	1	118168234	118168234	+	3'UTR	SNP	C	T	T	rs11580608	by1000genomes																		g.chr1:118168234C>T	uc001ehe.2	+
chr1	118169463	118169463	G	A	FALSE	LPGAT1	FAM46C	SNP	Het	G/A	38.9831	80.9	59	36	23	FAM46C	54855	37	1	118169463	118169463	+	3'UTR	SNP	G	A	A	rs2282456	by1000genomes																		g.chr1:118169463G>A	uc001ehe.2	+
chr1	118530796	118530796	C	T	FALSE	LPO	SPAG17	SNP	Het	C/T	44.186	78.33	43	24	19	SPAG17	200162	37	1	118530796	118530796	+	Silent	SNP	C	T	T	rs12040811	byFrequency;by1000genomes																		g.chr1:118530796C>T	uc001ehk.2	-
chr1	118537074	118537074	A	G	FALSE	MARK1	SPAG17	SNP	Het	A/G	32.5	131.24	160	108	52	SPAG17	200162	37	1	118537074	118537074	+	Silent	SNP	A	G	G	rs12031260	byFrequency;by1000genomes																		g.chr1:118537074A>G	uc001ehk.2	-
chr1	118565953	118565953	G	A	FALSE	MBOAT2	SPAG17	SNP	Het	G/A	59.1463	499.33	164	67	97	SPAG17	200162	37	1	118565953	118565953	+	Missense_Mutation	SNP	G	A	A	rs10923472	byFrequency;by1000genomes																		g.chr1:118565953G>A	uc001ehk.2	-
chr1	118583408	118583408	G	A	FALSE	MBOAT7	SPAG17	SNP	Het	G/A	64.9123	633.47	171	60	111	SPAG17	200162	37	1	118583408	118583408	+	Silent	SNP	G	A	A	rs10923477	byFrequency;by1000genomes																		g.chr1:118583408G>A	uc001ehk.2	-
chr1	118624123	118624123	C	T	FALSE	MECR	SPAG17	SNP	Het	C/T	46.4789	137.96	71	38	33	SPAG17	200162	37	1	118624123	118624123	+	Silent	SNP	C	T	T	rs2298176	byFrequency;by1000genomes																		g.chr1:118624123C>T	uc001ehk.2	-
chr1	118629599	118629599	G	A	FALSE	MIA3	SPAG17	SNP	Het	G/A	22.8571	28.54	70	54	16	SPAG17	200162	37	1	118629599	118629599	+	Silent	SNP	G	A	A	rs12142616	byFrequency;by1000genomes																		g.chr1:118629599G>A	uc001ehk.2	-
chr1	118644430	118644430	A	G	FALSE	MTHFD2L	SPAG17	SNP	Hom	G/G	100	1163.58	122	0	122	SPAG17	200162	37	1	118644430	118644430	+	Silent	SNP	A	G	G	rs10754367	byFrequency;by1000genomes																		g.chr1:118644430A>G	uc001ehk.2	-
chr1	118657952	118657952	C	T	FALSE	MTMR1	SPAG17	SNP	Het	C/T	39.7727	224.31	176	106	70	SPAG17	200162	37	1	118657952	118657952	+	Missense_Mutation	SNP	C	T	T	rs12133381	byFrequency;by1000genomes																		g.chr1:118657952C>T	uc001ehk.2	-
chr1	118807059	118807059	T	C	FALSE	MTMR2	5S_rRNA-related	SNP	Het	T/C	63.0435	323.65	92	34	58	Unknown	0	37	1	118807059	118807059	+	IGR	SNP	T	C	C	rs7526525	by1000genomes																		g.chr1:118807059T>C
chr1	119923724	119923724	T	C	TRUE	MTMR6	HAO2	SNP	Hom	C/C	100	1189.2	127	0	127	HAO2	51179	37	1	119923724	119923724	+	Silent	SNP	T	C	C	rs2275607	byFrequency;by1000genomes																		g.chr1:119923724T>C	uc001ehq.1	+
chr1	120056849	120056849	C	T	TRUE	NAA10	HSD3B1	SNP	Het	C/T	59.5588	422.42	136	55	81	HSD3B1	3283	37	1	120056849	120056849	+	Silent	SNP	C	T	T	rs141977722	byFrequency																		g.chr1:120056849C>T	uc001ehv.1	+
chr1	120164738	120164738	C	T	FALSE	NAE1	ZNF697	SNP	Het	C/T	33.3333	118.67	132	88	44	ZNF697	90874	37	1	120164738	120164738	+	3'UTR	SNP	C	T	T	rs3748711	by1000genomes																		g.chr1:120164738C>T	uc001ehy.1	-
chr1	120165826	120165826	C	T	FALSE	NDUFA4L2	ZNF697	SNP	Het	C/T	34.2857	40.26	35	23	12	ZNF697	90874	37	1	120165826	120165826	+	Silent	SNP	C	T	T	rs12076924	by1000genomes																		g.chr1:120165826C>T	uc001ehy.1	-
chr1	120166681	120166681	G	A	FALSE	NDUFB11	ZNF697	SNP	Het	G/A	45.614	107.09	57	31	26	ZNF697	90874	37	1	120166681	120166681	+	Silent	SNP	G	A	A	rs12067843	by1000genomes																		g.chr1:120166681G>A	uc001ehy.1	-
chr1	120267505	120267505	C	G	FALSE	NIT2	PGDH3	SNP	Het	C/G	66.9725	419.47	109	36	73	PHGDH	26227	37	1	120267505	120267505	+	Intron	SNP	C	G	G	rs483180	by1000genomes																		g.chr1:120267505C>G	uc001ehz.2	+
chr1	120285546	120285546	G	A	TRUE	OGDHL	PHGDH	SNP	Het	G/A	35.4839	215.17	217	140	77	PHGDH	26227	37	1	120285546	120285546	+	Silent	SNP	G	A	A	rs543703	byFrequency;by1000genomes																		g.chr1:120285546G>A	uc001ehz.2	+
chr1	120291724	120291724	G	A	FALSE	OXSM	AL589734.1	SNP	Het	G/A	37.3494	99.86	83	52	31	HMGCS2	3158	37	1	120291724	120291724	+	Intron	SNP	G	A	A	rs649733	by1000genomes																		g.chr1:120291724G>A	uc001eid.2	-
chr1	120336785	120336785	C	T	FALSE	PAOX	REG4	SNP	Het	C/T	67.4556	680.43	169	55	114	REG4	83998	37	1	120336785	120336785	+	3'UTR	SNP	C	T	T	rs1052972	by1000genomes																		g.chr1:120336785C>T	uc001eig.2	-
chr1	120378678	120378678	C	T	FALSE	PECI	NBPF7	SNP	Hom	T/T	100	1632.23	174	0	174	NBPF7	343505	37	1	120378678	120378678	+	Silent	SNP	C	T	T	rs3009182	by1000genomes																		g.chr1:120378678C>T	uc010oxk.1	-
chr1	120381846	120381846	A	G	FALSE	PECR	NBPF7	SNP	Hom	G/G	100	2884.62	301	0	301	NBPF7	343505	37	1	120381846	120381846	+	Missense_Mutation	SNP	A	G	G	rs61789693	by1000genomes																		g.chr1:120381846A>G	uc010oxk.1	-
chr1	120384205	120384205	A	G	FALSE	PEPD	NBPF7	SNP	Hom	G/G	100	2373.6	252	0	252	NBPF7	343505	37	1	120384205	120384205	+	Silent	SNP	A	G	G	rs2994820	by1000genomes																		g.chr1:120384205A>G	uc010oxk.1	-
chr1	120387120	120387120	G	A	FALSE	PNPLA3	NBPF7	SNP	Hom	A/A	100	2682.4	290	0	290	NBPF7	343505	37	1	120387120	120387120	+	Silent	SNP	G	A	A	rs12405228	by1000genomes																		g.chr1:120387120G>A	uc010oxk.1	-
chr1	120436751	120436751	T	C	FALSE	PORCN	ADAM30	SNP	Het	T/C	33.3333	59.17	60	40	20	ADAM30	11085	37	1	120436751	120436751	+	Missense_Mutation	SNP	T	C	C	rs35273427	byFrequency;by1000genomes																		g.chr1:120436751T>C	uc001eij.2	-
chr1	120437718	120437718	G	A	FALSE	PPT1	ADAM30	SNP	Het	G/A	45.6522	88.03	46	25	21	ADAM30	11085	37	1	120437718	120437718	+	Silent	SNP	G	A	A	rs2793823	byFrequency;by1000genomes																		g.chr1:120437718G>A	uc001eij.2	-
chr1	120437884	120437884	A	G	FALSE	PPT2	ADAM30	SNP	Het	A/G	27.1429	42.71	70	51	19	ADAM30	11085	37	1	120437884	120437884	+	Missense_Mutation	SNP	A	G	G	rs2641348	byFrequency;by1000genomes																		g.chr1:120437884A>G	uc001eij.2	-
chr1	120439109	120439109	G	C	FALSE	PRDX6	ADAM30	SNP	Het	G/C	33.871	63.24	62	41	21	ADAM30	11085	37	1	120439109	120439109	+	5'UTR	SNP	G	C	C	rs6668119	by1000genomes																		g.chr1:120439109G>C	uc001eij.2	-
chr1	120455441	120455441	A	G	FALSE	PTGES3	NOTCH2	SNP	Het	A/G	18.0328	14.73	61	50	11	NOTCH2	4853	37	1	120455441	120455441	+	3'UTR	SNP	A	G	G	rs699780	by1000genomes																		g.chr1:120455441A>G	uc001eik.2	-
chr1	120458004	120458004	A	T	FALSE	PTPLA	NOTCH2	SNP	Het	A/T	31.4917	136.7	181	124	57	NOTCH2	4853	37	1	120458004	120458004	+	Silent	SNP	A	T	T	rs6685892	byFrequency;by1000genomes																		g.chr1:120458004A>T	uc001eik.2	-
chr1	120459032	120459032	G	A	FALSE	PTPLB	NOTCH2	SNP	Het	G/A	65.7005	776.4	207	71	136	NOTCH2	4853	37	1	120459032	120459032	+	Missense_Mutation	SNP	G	A	A																				g.chr1:120459032G>A	uc001eik.2	-
chr1	120464370	120464370	A	G	FALSE	RPL14	NOTCH2	SNP	Het	A/G	33.3333	91.06	96	64	32	NOTCH2	4853	37	1	120464370	120464370	+	Missense_Mutation	SNP	A	G	G																				g.chr1:120464370A>G	uc001eik.2	-
chr1	120539331	120539331	C	T	FALSE	RPL36A	NOTCH2	SNP	Het	C/T	23.3645	72.21	214	164	50	NOTCH2	4853	37	1	120539331	120539331	+	Intron	SNP	C	T	T	rs2124109	by1000genomes																		g.chr1:120539331C>T	uc001eik.2	-
chr1	121116688	121116688	A	G	FALSE	SCD5	SRGAP2	SNP	Het	A/G	73.9583	466.61	96	25	71	Unknown	0	37	1	121116688	121116688	+	Missense_Mutation	SNP	A	G	G	rs61806690	by1000genomes																		g.chr1:121116688A>G	uc001eis.2	+
chr1	121116733	121116733	A	G	FALSE	SKIV2L2	SRGAP2	SNP	Het	A/G	17.5182	20.6	137	113	24	Unknown	0	37	1	121116733	121116733	+	Missense_Mutation	SNP	A	G	G	rs61806691	by1000genomes																		g.chr1:121116733A>G	uc001eis.2	+
chr1	142667306	142667306	C	T	FALSE	SLC11A2	hsa-mir-3118-1	SNP	Het	C/T	50	44.21	18	9	9	Unknown	0	37	1	142667306	142667306	+	Intron	SNP	C	T	T	rs10430152																			g.chr1:142667306C>T	uc001eiw.1	+
chr1	143767646	143767646	G	A	FALSE	SLC15A1	PPIAL4G	SNP	Hom	A/A	100	125.84	14	0	14	PPIAL4G	644591	37	1	143767646	143767646	+	Missense_Mutation	SNP	G	A	A	rs148974023	by1000genomes																		g.chr1:143767646G>A	uc001ejt.2	-
chr1	143879823	143879823	T	G	FALSE	SLC15A3	chr1_random.tRNA2-AsnGTT	SNP	Hom	G/G	100	140.9	15	0	15	Unknown	0	37	1	143879823	143879823	+	IGR	SNP	T	G	G	rs28494769																			g.chr1:143879823T>G
chr1	143879873	143879873	G	A	FALSE	SLC22A13	chr1_random.tRNA2-AsnGTT	SNP	Hom	A/A	100	147.38	16	0	16	Unknown	0	37	1	143879873	143879873	+	IGR	SNP	G	A	A	rs144466434	by1000genomes																		g.chr1:143879873G>A
chr1	143879895	143879895	G	A	FALSE	SLC27A6	chr1_random.tRNA2-AsnGTT	SNP	Hom	A/A	100	134.56	15	0	15	Unknown	0	37	1	143879895	143879895	+	IGR	SNP	G	A	A	rs148403068	by1000genomes																		g.chr1:143879895G>A
chr1	144014051	144014051	G	A	FALSE	SLC6A20	RP3-365I19.1-001	SNP	Het	G/A	63.7681	493.49	138	50	88	Unknown	0	37	1	144014051	144014051	+	Missense_Mutation	SNP	G	A	A	rs1884147																			g.chr1:144014051G>A	uc010oxm.1	+
chr1	144014068	144014068	T	C	FALSE	SOAT2	RP3-365I19.1-001	SNP	Hom	C/C	100	1120.96	117	0	117	Unknown	0	37	1	144014068	144014068	+	Missense_Mutation	SNP	T	C	C	rs1884146																			g.chr1:144014068T>C	uc010oxm.1	+
chr1	144534038	144534038	A	G	FALSE	ST20	U1-related	SNP	Het	A/G	27.6836	96.92	177	128	49	NBPF9	400818	37	1	144534038	144534038	+	Intron	SNP	A	G	G	rs76950890																			g.chr1:144534038A>G	uc010oxr.1	+
chr1	144534045	144534045	T	C	FALSE	SULT4A1	U1-related	SNP	Het	T/C	55.9783	498.98	184	81	103	NBPF9	400818	37	1	144534045	144534045	+	Intron	SNP	T	C	C	rs11261234	by1000genomes																		g.chr1:144534045T>C	uc010oxr.1	+
chr1	144534076	144534076	G	A	FALSE	TAZ	U1-related	SNP	Het	G/A	28.0374	120.58	214	154	60	NBPF9	400818	37	1	144534076	144534076	+	Intron	SNP	G	A	A	rs76270464	by1000genomes																		g.chr1:144534076G>A	uc010oxr.1	+
chr1	144534083	144534083	C	T	FALSE	TPP1	U1-related	SNP	Hom	T/T	91.5556	1638.04	225	19	206	NBPF9	400818	37	1	144534083	144534083	+	Intron	SNP	C	T	T	rs10737112	by1000genomes																		g.chr1:144534083C>T	uc010oxr.1	+
chr1	144534092	144534092	G	A	FALSE	TPSAB1	U1-related	SNP	Het	G/A	61.5385	807.85	247	95	152	NBPF9	400818	37	1	144534092	144534092	+	Intron	SNP	G	A	A	rs78086072																			g.chr1:144534092G>A	uc010oxr.1	+
chr1	144534096	144534096	T	C	FALSE	TPSB2	U1-related	SNP	Het	T/C	59.9222	802.51	257	103	154	NBPF9	400818	37	1	144534096	144534096	+	Intron	SNP	T	C	C	rs2938631	by1000genomes																		g.chr1:144534096T>C	uc010oxr.1	+
chr1	144618144	144618144	A	G	FALSE	TPSD1	NBPF9	SNP	Hom	G/G	98.1481	985.12	108	2	106	NBPF9	400818	37	1	144618144	144618144	+	Missense_Mutation	SNP	A	G	G	rs61809736	by1000genomes																		g.chr1:144618144A>G	uc009wig.1	+
chr1	144839492	144839492	A	G	FALSE	TRHDE	chr1.tRNA121-GlnCTG	SNP	Het	A/G	24	40.22	100	76	24	NBPF9	400818	37	1	144839492	144839492	+	Intron	SNP	A	G	G																				g.chr1:144839492A>G	uc010oye.1	+
chr1	144852390	144852390	C	T	FALSE	UCKL1	PDE4DIP	SNP	Het	C/T	21.5385	38.33	130	102	28	PDE4DIP	9659	37	1	144852390	144852390	+	3'UTR	SNP	C	T	T	rs61804988	by1000genomes																		g.chr1:144852390C>T	uc001elw.3	-
chr1	144852476	144852476	T	C	FALSE	UGT2B15	PDE4DIP	SNP	Het	T/C	34.4538	115.53	119	78	41	PDE4DIP	9659	37	1	144852476	144852476	+	Silent	SNP	T	C	C	rs1616066																			g.chr1:144852476T>C	uc001elw.3	-
chr1	144852518	144852518	C	T	FALSE	UGT8	PDE4DIP	SNP	Het	C/T	16.4706	13.66	85	71	14	PDE4DIP	9659	37	1	144852518	144852518	+	Intron	SNP	C	T	T																				g.chr1:144852518C>T	uc001elw.3	-
chr1	144852522	144852522	C	T	FALSE	ACSL3	PDE4DIP	SNP	Het	C/T	17.0732	14.82	82	68	14	PDE4DIP	9659	37	1	144852522	144852522	+	Intron	SNP	C	T	T	rs34830616																			g.chr1:144852522C>T	uc001elw.3	-
chr1	144854180	144854180	T	C	FALSE	ACSL6	PDE4DIP	SNP	Het	T/C	21	89.21	400	316	84	PDE4DIP	9659	37	1	144854180	144854180	+	Silent	SNP	T	C	C	rs4997148	by1000genomes																		g.chr1:144854180T>C	uc001elw.3	-
chr1	144854528	144854528	A	G	FALSE	ADO	PDE4DIP	SNP	Het	A/G	19.1111	40.51	225	182	43	PDE4DIP	9659	37	1	144854528	144854528	+	Silent	SNP	A	G	G	rs78461771																			g.chr1:144854528A>G	uc001elw.3	-
chr1	144854537	144854537	T	C	FALSE	AK2	PDE4DIP	SNP	Het	T/C	19.6581	45.83	234	188	46	PDE4DIP	9659	37	1	144854537	144854537	+	Silent	SNP	T	C	C	rs3851872																			g.chr1:144854537T>C	uc001elw.3	-
chr1	144854581	144854581	T	C	FALSE	AK4	PDE4DIP	SNP	Het	T/C	22.4138	82.93	290	225	65	PDE4DIP	9659	37	1	144854581	144854581	+	Missense_Mutation	SNP	T	C	C	rs78371650																			g.chr1:144854581T>C	uc001elw.3	-
chr1	144854594	144854594	G	T	FALSE	ALDH7A1	PDE4DIP	SNP	Het	G/T	23.2877	93.66	292	224	68	PDE4DIP	9659	37	1	144854594	144854594	+	Silent	SNP	G	T	T	rs79028512																			g.chr1:144854594G>T	uc001elw.3	-
chr1	144854597	144854597	T	C	FALSE	ALDOB	PDE4DIP	SNP	Het	T/C	38.6667	243.35	150	92	58	PDE4DIP	9659	37	1	144854597	144854597	+	Silent	SNP	T	C	C	rs3851873	by1000genomes																		g.chr1:144854597T>C	uc001elw.3	-
chr1	144855812	144855812	T	C	FALSE	ALDOB	PDE4DIP	SNP	Het	T/C	25.6637	54.58	113	84	29	PDE4DIP	9659	37	1	144855812	144855812	+	Silent	SNP	T	C	C	rs1699754	by1000genomes																		g.chr1:144855812T>C	uc001elw.3	-
chr1	144855866	144855866	A	G	FALSE	ANAPC11	PDE4DIP	SNP	Het	A/G	29.6296	42.25	54	38	16	PDE4DIP	9659	37	1	144855866	144855866	+	Silent	SNP	A	G	G	rs1698582																			g.chr1:144855866A>G	uc001elw.3	-
chr1	144865850	144865850	G	T	FALSE	ATG9B	PDE4DIP	SNP	Het	G/T	58.6047	638.56	215	89	126	PDE4DIP	9659	37	1	144865850	144865850	+	Missense_Mutation	SNP	G	T	T	rs1613780																			g.chr1:144865850G>T	uc001elw.3	-
chr1	144866643	144866643	G	A	FALSE	C15orf33	PDE4DIP	SNP	Het	G/A	52.7174	440.14	184	87	97	PDE4DIP	9659	37	1	144866643	144866643	+	Missense_Mutation	SNP	G	A	A	rs1620560																			g.chr1:144866643G>A	uc001elw.3	-
chr1	144866662	144866662	T	C	FALSE	CA12	PDE4DIP	SNP	Het	T/C	52.9412	414.48	170	80	90	PDE4DIP	9659	37	1	144866662	144866662	+	Silent	SNP	T	C	C	rs1064044	by1000genomes																		g.chr1:144866662T>C	uc001elw.3	-
chr1	144868170	144868170	C	T	FALSE	CPA6	PDE4DIP	SNP	Het	C/T	47.0588	165.39	85	45	40	PDE4DIP	9659	37	1	144868170	144868170	+	Missense_Mutation	SNP	C	T	T	rs1628310																			g.chr1:144868170C>T	uc001elw.3	-
chr1	144871738	144871738	C	A	FALSE	CYP2S1	PDE4DIP	SNP	Het	C/A	50.6849	324.19	146	72	74	PDE4DIP	9659	37	1	144871738	144871738	+	Missense_Mutation	SNP	C	A	A	rs1698605																			g.chr1:144871738C>A	uc001elw.3	-
chr1	144871755	144871755	A	T	FALSE	DGUOK	PDE4DIP	SNP	Het	A/T	41.9643	168.83	112	65	47	PDE4DIP	9659	37	1	144871755	144871755	+	Missense_Mutation	SNP	A	T	T	rs1778159																			g.chr1:144871755A>T	uc001elw.3	-
chr1	144871782	144871782	A	G	FALSE	DLAT	PDE4DIP	SNP	Het	A/G	43.1579	148.51	95	54	41	PDE4DIP	9659	37	1	144871782	144871782	+	Missense_Mutation	SNP	A	G	G	rs1778158																			g.chr1:144871782A>G	uc001elw.3	-
chr1	144873887	144873887	C	T	FALSE	DLAT	PDE4DIP	SNP	Het	C/T	53.7736	528.37	212	98	114	PDE4DIP	9659	37	1	144873887	144873887	+	Silent	SNP	C	T	T	rs1699787																			g.chr1:144873887C>T	uc001elw.3	-
chr1	144874760	144874760	T	C	FALSE	DNASE2	PDE4DIP	SNP	Het	T/C	67.052	682.12	173	57	116	PDE4DIP	9659	37	1	144874760	144874760	+	Silent	SNP	T	C	C	rs1610774																			g.chr1:144874760T>C	uc001elw.3	-
chr1	144877176	144877176	C	T	FALSE	EARS2	PDE4DIP	SNP	Het	C/T	50	346.19	160	80	80	PDE4DIP	9659	37	1	144877176	144877176	+	Missense_Mutation	SNP	C	T	T	rs2762875	by1000genomes																		g.chr1:144877176C>T	uc001elw.3	-
chr1	144879264	144879264	A	G	FALSE	ENTPD1	PDE4DIP	SNP	Het	A/G	37.6471	282.96	255	159	96	PDE4DIP	9659	37	1	144879264	144879264	+	Missense_Mutation	SNP	A	G	G	rs2798901	by1000genomes																		g.chr1:144879264A>G	uc001elw.3	-
chr1	144879375	144879375	T	C	FALSE	ESCO1	PDE4DIP	SNP	Het	T/C	55.4878	437.63	164	73	91	PDE4DIP	9659	37	1	144879375	144879375	+	Missense_Mutation	SNP	T	C	C	rs1747958																			g.chr1:144879375T>C	uc001elw.3	-
chr1	144882581	144882581	A	G	FALSE	ESCO2	PDE4DIP	SNP	Het	A/G	63.9344	653.47	183	66	117	PDE4DIP	9659	37	1	144882581	144882581	+	Silent	SNP	A	G	G	rs1699836																			g.chr1:144882581A>G	uc001elw.3	-
chr1	144882823	144882823	C	T	FALSE	GGT1	PDE4DIP	SNP	Het	C/T	49.789	496.48	237	119	118	PDE4DIP	9659	37	1	144882823	144882823	+	Missense_Mutation	SNP	C	T	T	rs1698647																			g.chr1:144882823C>T	uc001elw.3	-
chr1	144886197	144886197	A	T	FALSE	GGT7	PDE4DIP	SNP	Het	A/T	52.8571	342.44	140	66	74	PDE4DIP	9659	37	1	144886197	144886197	+	Missense_Mutation	SNP	A	T	T	rs1698624																			g.chr1:144886197A>T	uc001elw.3	-
chr1	144892089	144892089	G	T	FALSE	HACL1	PDE4DIP	SNP	Het	G/T	64.1509	386.58	106	38	68	PDE4DIP	9659	37	1	144892089	144892089	+	Intron	SNP	G	T	T	rs1614098																			g.chr1:144892089G>T	uc001elw.3	-
chr1	144892149	144892149	G	A	FALSE	HMGCS1	PDE4DIP	SNP	Het	G/A	64.3939	473.82	132	47	85	PDE4DIP	9659	37	1	144892149	144892149	+	Intron	SNP	G	A	A	rs1698709																			g.chr1:144892149G>A	uc001elw.3	-
chr1	144912153	144912153	A	G	FALSE	HPS3	PDE4DIP	SNP	Het	A/G	53.202	492.12	203	95	108	PDE4DIP	9659	37	1	144912153	144912153	+	Missense_Mutation	SNP	A	G	G	rs1628172	by1000genomes																		g.chr1:144912153A>G	uc001elw.3	-
chr1	144912233	144912233	C	T	FALSE	LDHB	PDE4DIP	SNP	Het	C/T	50.5263	418.24	190	94	96	PDE4DIP	9659	37	1	144912233	144912233	+	Missense_Mutation	SNP	C	T	T	rs1629011	by1000genomes																		g.chr1:144912233C>T	uc001elw.3	-
chr1	144915561	144915561	G	A	FALSE	MGST1	PDE4DIP	SNP	Het	G/A	61.5044	748.86	226	87	139	PDE4DIP	9659	37	1	144915561	144915561	+	Nonsense_Mutation	SNP	G	A	A	rs1778111																			g.chr1:144915561G>A	uc001elw.3	-
chr1	144915624	144915624	G	A	FALSE	MYO5B	PDE4DIP	SNP	Het	G/A	59.1398	566.11	186	76	110	PDE4DIP	9659	37	1	144915624	144915624	+	Silent	SNP	G	A	A	rs66512216																			g.chr1:144915624G>A	uc001elw.3	-
chr1	144916676	144916676	C	T	FALSE	NLN	PDE4DIP	SNP	Het	C/T	52.2293	371.17	157	75	82	PDE4DIP	9659	37	1	144916676	144916676	+	Nonsense_Mutation	SNP	C	T	T	rs1698683	by1000genomes																		g.chr1:144916676C>T	uc001elw.3	-
chr1	144916748	144916748	C	G	FALSE	NUDT12	PDE4DIP	SNP	Het	C/G	54.023	225.98	87	40	47	PDE4DIP	9659	37	1	144916748	144916748	+	Missense_Mutation	SNP	C	G	G	rs1747930																			g.chr1:144916748C>G	uc001elw.3	-
chr1	144917546	144917546	A	G	FALSE	PCBD2	PDE4DIP	SNP	Het	A/G	57.4468	406.86	141	60	81	PDE4DIP	9659	37	1	144917546	144917546	+	Silent	SNP	A	G	G	rs1698682																			g.chr1:144917546A>G	uc001elw.3	-
chr1	144917841	144917841	T	C	FALSE	PHPT1	PDE4DIP	SNP	Het	T/C	56.129	425.07	155	68	87	PDE4DIP	9659	37	1	144917841	144917841	+	Missense_Mutation	SNP	T	C	C	rs1698681	by1000genomes																		g.chr1:144917841T>C	uc001elw.3	-
chr1	144918957	144918957	T	A	FALSE	RBAK	PDE4DIP	SNP	Het	T/A	67.033	364.61	91	30	61	PDE4DIP	9659	37	1	144918957	144918957	+	Missense_Mutation	SNP	T	A	A	rs1061308																			g.chr1:144918957T>A	uc001elw.3	-
chr1	144922523	144922523	C	T	FALSE	RPL18A /// RPL18AP3	PDE4DIP	SNP	Het	C/T	53.6723	440.23	177	82	95	PDE4DIP	9659	37	1	144922523	144922523	+	Missense_Mutation	SNP	C	T	T	rs2455994	by1000genomes																		g.chr1:144922523C>T	uc001elw.3	-
chr1	144922583	144922583	G	A	FALSE	RRM2	PDE4DIP	SNP	Het	G/A	53.0387	438.74	181	85	96	PDE4DIP	9659	37	1	144922583	144922583	+	Missense_Mutation	SNP	G	A	A	rs1359300																			g.chr1:144922583G>A	uc001elw.3	-
chr1	144930596	144930596	C	A	FALSE	RRM2B	PDE4DIP	SNP	Het	C/A	56.4972	490.94	177	77	100	PDE4DIP	9659	37	1	144930596	144930596	+	Intron	SNP	C	A	A	rs2762867																			g.chr1:144930596C>A	uc001elw.3	-
chr1	144930940	144930940	T	C	FALSE	SCD	PDE4DIP	SNP	Het	T/C	64.7059	314.75	85	30	55	PDE4DIP	9659	37	1	144930940	144930940	+	Intron	SNP	T	C	C	rs2147326																			g.chr1:144930940T>C	uc001elw.3	-
chr1	144931330	144931330	C	T	FALSE	SDHAP1	PDE4DIP	SNP	Het	C/T	53.1073	431.31	177	83	94	PDE4DIP	9659	37	1	144931330	144931330	+	Intron	SNP	C	T	T	rs2762745																			g.chr1:144931330C>T	uc001elw.3	-
chr1	144931392	144931392	G	A	FALSE	SDHC	PDE4DIP	SNP	Het	G/A	48.4663	327.91	163	84	79	PDE4DIP	9659	37	1	144931392	144931392	+	Intron	SNP	G	A	A	rs2798893																			g.chr1:144931392G>A	uc001elw.3	-
chr1	144952207	144952207	C	T	FALSE	SLC15A4	PDE4DIP	SNP	Het	C/T	42.5	186.05	120	69	51	PDE4DIP	9659	37	1	144952207	144952207	+	Missense_Mutation	SNP	C	T	T	rs3121544	by1000genomes																		g.chr1:144952207C>T	uc001elw.3	-
chr1	144952220	144952220	C	T	FALSE	SLC40A1	PDE4DIP	SNP	Het	C/T	43.9252	177.94	107	60	47	PDE4DIP	9659	37	1	144952220	144952220	+	Missense_Mutation	SNP	C	T	T	rs139438772	by1000genomes																		g.chr1:144952220C>T	uc001elw.3	-
chr1	144994658	144994658	C	A	FALSE	TMEM27	PDE4DIP	SNP	Het	C/A	52.3077	458.25	195	93	102	PDE4DIP	9659	37	1	144994658	144994658	+	Missense_Mutation	SNP	C	A	A	rs1664022																			g.chr1:144994658C>A	uc001elw.3	-
chr1	145014103	145014103	G	C	FALSE	TRNT1	PDE4DIP	SNP	Het	G/C	61.5385	173.77	52	20	32	PDE4DIP	9659	37	1	145014103	145014103	+	Intron	SNP	G	C	C	rs1778711																			g.chr1:145014103G>C	uc001elx.3	-
chr1	145014210	145014210	G	A	FALSE	UQCRC2	PDE4DIP	SNP	Het	G/A	30.7692	44.56	52	36	16	PDE4DIP	9659	37	1	145014210	145014210	+	Intron	SNP	G	A	A	rs1778710																			g.chr1:145014210G>A	uc001elx.3	-
chr1	145014263	145014263	C	T	FALSE		PDE4DIP	SNP	Het	C/T	56.4356	281.77	101	44	57	PDE4DIP	9659	37	1	145014263	145014263	+	Intron	SNP	C	T	T	rs1778708																			g.chr1:145014263C>T	uc001elx.3	-
chr1	145018023	145018023	G	T	FALSE		PDE4DIP	SNP	Het	G/T	65.7143	136.51	35	12	23	PDE4DIP	9659	37	1	145018023	145018023	+	Intron	SNP	G	T	T	rs2799192																			g.chr1:145018023G>T	uc001elx.3	-
chr1	145038952	145038952	C	T	FALSE		PDE4DIP	SNP	Het	C/T	52.2989	409.52	174	83	91	PDE4DIP	9659	37	1	145038952	145038952	+	Intron	SNP	C	T	T	rs1663881																			g.chr1:145038952C>T	uc001elx.3	-
chr1	145039562	145039562	C	T	FALSE		PDE4DIP	SNP	Het	C/T	34.0909	85.95	88	58	30	PDE4DIP	9659	37	1	145039562	145039562	+	Intron	SNP	C	T	T	rs1663878																			g.chr1:145039562C>T	uc001elx.3	-
chr1	145075683	145075683	C	T	FALSE		PDE4DIP	SNP	Het	C/T	76	129.92	25	6	19	PDE4DIP	9659	37	1	145075683	145075683	+	Nonsense_Mutation	SNP	C	T	T	rs2762779	by1000genomes																		g.chr1:145075683C>T	uc001emh.2	-
chr1	145075854	145075854	G	C	FALSE		PDE4DIP	SNP	Het	G/C	24.1379	18.3	29	22	7	PDE4DIP	9659	37	1	145075854	145075854	+	Silent	SNP	G	C	C	rs1663853																			g.chr1:145075854G>C	uc001emh.2	-
chr1	145103947	145103947	T	C	FALSE		SEC22B	SNP	Het	T/C	36.3281	268.48	256	163	93	SEC22B	9554	37	1	145103947	145103947	+	Splice_Site	SNP	T	C	C	rs2794062																			g.chr1:145103947T>C	uc001eml.1	+
chr1	145109549	145109549	G	T	FALSE		SEC22B	SNP	Het	G/T	23.4528	99.87	307	235	72	SEC22B	9554	37	1	145109549	145109549	+	Missense_Mutation	SNP	G	T	T	rs2596331																			g.chr1:145109549G>T	uc001eml.1	+
chr1	145109583	145109583	C	A	FALSE		SEC22B	SNP	Het	C/A	53.8028	872.97	355	164	191	SEC22B	9554	37	1	145109583	145109583	+	Missense_Mutation	SNP	C	A	A	rs2794053																			g.chr1:145109583C>A	uc001eml.1	+
chr1	145109661	145109661	G	A	FALSE		SEC22B	SNP	Het	G/A	29.7125	194.51	313	220	93	SEC22B	9554	37	1	145109661	145109661	+	Missense_Mutation	SNP	G	A	A	rs2655551																			g.chr1:145109661G>A	uc001eml.1	+
chr1	145112414	145112414	T	C	FALSE		SEC22B	SNP	Het	T/C	31.6742	167.3	221	151	70	SEC22B	9554	37	1	145112414	145112414	+	Missense_Mutation	SNP	T	C	C	rs2590131																			g.chr1:145112414T>C	uc001eml.1	+
chr1	145112420	145112420	C	T	FALSE		SEC22B	SNP	Het	C/T	25.4386	96.82	228	170	58	SEC22B	9554	37	1	145112420	145112420	+	Nonsense_Mutation	SNP	C	T	T	rs2794041																			g.chr1:145112420C>T	uc001eml.1	+
chr1	145112428	145112428	C	T	FALSE		SEC22B	SNP	Het	C/T	33.3333	194.24	228	152	76	SEC22B	9554	37	1	145112428	145112428	+	Silent	SNP	C	T	T	rs2794040																			g.chr1:145112428C>T	uc001eml.1	+
chr1	145112485	145112485	C	T	FALSE		SEC22B	SNP	Het	C/T	33.0677	209.07	251	168	83	SEC22B	9554	37	1	145112485	145112485	+	Silent	SNP	C	T	T	rs2794039																			g.chr1:145112485C>T	uc001eml.1	+
chr1	145115810	145115810	A	G	FALSE		SEC22B	SNP	Het	A/G	56.9038	672.46	239	103	136	SEC22B	9554	37	1	145115810	145115810	+	Missense_Mutation	SNP	A	G	G	rs2655557																			g.chr1:145115810A>G	uc001eml.1	+
chr1	145115820	145115820	T	C	FALSE		SEC22B	SNP	Het	T/C	21.9917	66.84	241	188	53	SEC22B	9554	37	1	145115820	145115820	+	Silent	SNP	T	C	C	rs2655558																			g.chr1:145115820T>C	uc001eml.1	+
chr1	145277402	145277402	A	G	FALSE		28S_rRNA-related	SNP	Het	A/G	32.0463	199.5	259	176	83	NBPF10	100132406	37	1	145277402	145277402	+	Intron	SNP	A	G	G																				g.chr1:145277402A>G	uc001emp.3	+
chr1	145277411	145277411	G	A	FALSE		28S_rRNA-related	SNP	Het	G/A	35.3414	240.44	249	161	88	NBPF10	100132406	37	1	145277411	145277411	+	Intron	SNP	G	A	A																				g.chr1:145277411G>A	uc001emp.3	+
chr1	145277430	145277430	T	C	FALSE		28S_rRNA-related	SNP	Het	T/C	44.6721	406.19	244	135	109	NBPF10	100132406	37	1	145277430	145277430	+	Intron	SNP	T	C	C	rs77938685																			g.chr1:145277430T>C	uc001emp.3	+
chr1	145277457	145277457	A	G	FALSE		28S_rRNA-related	SNP	Het	A/G	47.479	455.66	238	125	113	NBPF10	100132406	37	1	145277457	145277457	+	Intron	SNP	A	G	G	rs78018144																			g.chr1:145277457A>G	uc001emp.3	+
chr1	145277469	145277469	G	A	FALSE		28S_rRNA-related	SNP	Het	G/A	47.2803	458.53	239	126	113	NBPF10	100132406	37	1	145277469	145277469	+	Intron	SNP	G	A	A	rs74494878																			g.chr1:145277469G>A	uc001emp.3	+
chr1	145277481	145277481	A	G	FALSE		28S_rRNA-related	SNP	Het	A/G	45.9916	421.21	237	128	109	NBPF10	100132406	37	1	145277481	145277481	+	Intron	SNP	A	G	G	rs76267341																			g.chr1:145277481A>G	uc001emp.3	+
chr1	145281543	145281543	C	T	FALSE		NOTCH2NL	SNP	Het	C/T	31.3559	172.55	236	162	74	NOTCH2NL	388677	37	1	145281543	145281543	+	Missense_Mutation	SNP	C	T	T	rs8002	by1000genomes																		g.chr1:145281543C>T	uc001emn.3	+
chr1	145281613	145281613	C	A	FALSE		NOTCH2NL	SNP	Het	C/A	16.092	18.78	174	146	28	NOTCH2NL	388677	37	1	145281613	145281613	+	Missense_Mutation	SNP	C	A	A	rs12120756	by1000genomes																		g.chr1:145281613C>A	uc001emn.3	+
chr1	145281633	145281633	C	A	FALSE		NOTCH2NL	SNP	Het	C/A	15.5689	16.25	167	141	26	NOTCH2NL	388677	37	1	145281633	145281633	+	Missense_Mutation	SNP	C	A	A	rs28576333	by1000genomes																		g.chr1:145281633C>A	uc001emn.3	+
chr1	145281656	145281656	A	T	FALSE		NOTCH2NL	SNP	Het	A/T	16.9014	19.74	142	118	24	NOTCH2NL	388677	37	1	145281656	145281656	+	Missense_Mutation	SNP	A	T	T	rs4649852	by1000genomes																		g.chr1:145281656A>T	uc001emn.3	+
chr1	145290409	145290409	G	A	FALSE		NOTCH2NL	SNP	Het	G/A	18.1818	18.51	88	72	16	NBPF10	100132406	37	1	145290409	145290409	+	5'Flank	SNP	G	A	A	rs77693292																			g.chr1:145290409G>A	uc001end.3	+
chr1	145293498	145293498	G	C	FALSE		NBPF10	SNP	Het	G/C	32.4051	305.43	395	267	128	NBPF10	100132406	37	1	145293498	145293498	+	Missense_Mutation	SNP	G	C	C	rs4409714	by1000genomes																		g.chr1:145293498G>C	uc001end.3	+
chr1	145293566	145293566	G	A	FALSE		NBPF10	SNP	Het	G/A	26.8844	187.75	398	291	107	NBPF10	100132406	37	1	145293566	145293566	+	Missense_Mutation	SNP	G	A	A	rs7526045	by1000genomes																		g.chr1:145293566G>A	uc001end.3	+
chr1	145296372	145296372	A	G	FALSE		NBPF10	SNP	Het	A/G	34.3066	130.92	137	90	47	NBPF10	100132406	37	1	145296372	145296372	+	Silent	SNP	A	G	G	rs4068113	by1000genomes																		g.chr1:145296372A>G	uc001end.3	+
chr1	145311083	145311083	A	C	FALSE		NBPF10	SNP	Het	A/C	55.8333	963.55	360	159	201	NBPF10	100132406	37	1	145311083	145311083	+	Intron	SNP	A	C	C	rs148546286	by1000genomes																		g.chr1:145311083A>C	uc001end.3	+
chr1	145311110	145311110	G	C	FALSE		NBPF10	SNP	Het	G/C	22.6257	102.65	358	277	81	NBPF9	400818	37	1	145311110	145311110	+	Missense_Mutation	SNP	G	C	C	rs141899955																			g.chr1:145311110G>C	uc010oyg.1	+
chr1	145365316	145365316	G	A	FALSE		NBPF10	SNP	Hom	A/A	100	107.82	12	0	12	NBPF10	100132406	37	1	145365316	145365316	+	Missense_Mutation	SNP	G	A	A	rs1924654																			g.chr1:145365316G>A	uc001end.3	+
chr1	145365372	145365372	C	G	FALSE		NBPF10	SNP	Hom	G/G	100	170.85	18	0	18	NBPF10	100132406	37	1	145365372	145365372	+	Missense_Mutation	SNP	C	G	G	rs4126496																			g.chr1:145365372C>G	uc001end.3	+
chr1	145379324	145379324	C	A	FALSE		chr1.tRNA120-GlnCTG	SNP	Het	C/A	18.4615	16.16	65	53	12	NBPF10	100132406	37	1	145379324	145379324	+	Intron	SNP	C	A	A	rs4085150																			g.chr1:145379324C>A	uc001emp.3	+
chr1	145442254	145442254	G	C	FALSE		TXNIP	SNP	Hom	C/C	100	1211.86	127	0	127	TXNIP	10628	37	1	145442254	145442254	+	3'UTR	SNP	G	C	C	rs7212	by1000genomes																		g.chr1:145442254G>C	uc001enn.3	+
chr1	145532549	145532549	T	C	FALSE		ITGA10	SNP	Hom	C/C	97.2973	651.43	74	2	72	ITGA10	8515	37	1	145532549	145532549	+	Silent	SNP	T	C	C	rs1328584	byFrequency;by1000genomes																		g.chr1:145532549T>C	uc001eoa.2	+
chr1	145533175	145533175	T	C	FALSE		ITGA10	SNP	Hom	C/C	100	953.28	99	0	99	ITGA10	8515	37	1	145533175	145533175	+	Silent	SNP	T	C	C	rs11590105	byFrequency;by1000genomes																		g.chr1:145533175T>C	uc001eoa.2	+
chr1	145562087	145562087	G	A	FALSE		ANKRD35	SNP	Hom	A/A	96.2264	451.04	53	2	51	ANKRD35	148741	37	1	145562087	145562087	+	Missense_Mutation	SNP	G	A	A	rs41315701	byFrequency;by1000genomes																		g.chr1:145562087G>A	uc001eob.1	+
chr1	145562293	145562293	G	C	FALSE		ANKRD35	SNP	Hom	C/C	100	351.11	37	0	37	ANKRD35	148741	37	1	145562293	145562293	+	Missense_Mutation	SNP	G	C	C	rs11579366	byFrequency;by1000genomes																		g.chr1:145562293G>C	uc001eob.1	+
chr1	145586309	145586309	C	T	FALSE		PIAS3	SNP	Hom	T/T	100	1108.8	116	0	116	PIAS3	10401	37	1	145586309	145586309	+	3'UTR	SNP	C	T	T	rs1983954	by1000genomes																		g.chr1:145586309C>T	uc001eoc.1	+
chr1	145586403	145586403	G	T	FALSE		PIAS3	SNP	Hom	T/T	100	832.17	87	0	87	PIAS3	10401	37	1	145586403	145586403	+	3'UTR	SNP	G	T	T	rs1050057	by1000genomes																		g.chr1:145586403G>T	uc001eoc.1	+
chr1	146215189	146215189	G	C	FALSE		WI2-3658N16.1	SNP	Hom	C/C	100	125.84	14	0	14	NBPF10	100132406	37	1	146215189	146215189	+	Intron	SNP	G	C	C	rs147344639	by1000genomes																		g.chr1:146215189G>C	uc001emp.3	+
chr1	146215223	146215223	G	C	FALSE		WI2-3658N16.1	SNP	Hom	C/C	100	125.84	14	0	14	NBPF10	100132406	37	1	146215223	146215223	+	Intron	SNP	G	C	C	rs72475588	by1000genomes																		g.chr1:146215223G>C	uc001emp.3	+
chr1	146215232	146215232	A	C	FALSE		WI2-3658N16.1	SNP	Hom	C/C	100	125.84	14	0	14	NBPF10	100132406	37	1	146215232	146215232	+	Intron	SNP	A	C	C	rs72475587																			g.chr1:146215232A>C	uc001emp.3	+
chr1	146215276	146215276	C	T	FALSE		WI2-3658N16.1	SNP	Hom	T/T	100	125.84	14	0	14	NBPF10	100132406	37	1	146215276	146215276	+	Intron	SNP	C	T	T																				g.chr1:146215276C>T	uc001emp.3	+
chr1	146395447	146395447	A	G	FALSE		NBPF12	SNP	Het	A/G	48.0769	308.72	156	81	75	NBPF10	100132406	37	1	146395447	146395447	+	Intron	SNP	A	G	G																				g.chr1:146395447A>G	uc001emp.3	+
chr1	146494510	146494510	T	C	FALSE		LOC728989	SNP	Hom	C/C	100	279.43	29	0	29	LOC728989	728989	37	1	146494510	146494510	+	Silent	SNP	T	C	C	rs11585592	by1000genomes																		g.chr1:146494510T>C	uc001epd.2	-
chr1	146494511	146494511	G	A	FALSE		LOC728989	SNP	Hom	A/A	96.5517	256.38	29	1	28	LOC728989	728989	37	1	146494511	146494511	+	Missense_Mutation	SNP	G	A	A	rs11587748	by1000genomes																		g.chr1:146494511G>A	uc001epd.2	-
chr1	146495752	146495752	C	T	FALSE		LOC728989	SNP	Hom	T/T	100	116.19	13	0	13	LOC728989	728989	37	1	146495752	146495752	+	Silent	SNP	C	T	T	rs6663770	by1000genomes																		g.chr1:146495752C>T	uc001epd.2	-
chr1	146672906	146672906	C	T	TRUE		FMO5	SNP	Hom	T/T	100	1442.88	153	0	153	FMO5	2330	37	1	146672906	146672906	+	Silent	SNP	C	T	T	rs894469	byFrequency;by1000genomes																		g.chr1:146672906C>T	uc001epi.2	-
chr1	146714392	146714392	G	C	FALSE		CHD1L	SNP	Hom	C/C	100	363.53	38	0	38	CHD1L	9557	37	1	146714392	146714392	+	Silent	SNP	G	C	C	rs1890042	by1000genomes																		g.chr1:146714392G>C	uc001epm.3	+
chr1	146751782	146751782	A	C	FALSE		CHD1L	SNP	Hom	C/C	98.7342	734.68	79	1	78	CHD1L	9557	37	1	146751782	146751782	+	Silent	SNP	A	C	C	rs7547279	byFrequency;by1000genomes																		g.chr1:146751782A>C	uc001epm.3	+
chr1	146767149	146767149	G	T	FALSE		CHD1L	SNP	Hom	T/T	100	689.99	73	0	73	CHD1L	9557	37	1	146767149	146767149	+	Missense_Mutation	SNP	G	T	T	rs4950394	byFrequency;by1000genomes																		g.chr1:146767149G>T	uc001epm.3	+
chr1	147121977	147121977	C	T	TRUE		ACP6	SNP	Hom	T/T	100	1088.27	116	0	116	ACP6	51205	37	1	147121977	147121977	+	Missense_Mutation	SNP	C	T	T	rs6593795	byFrequency;by1000genomes																		g.chr1:147121977C>T	uc001epr.2	-
chr1	147131103	147131103	C	T	TRUE		ACP6	SNP	Hom	T/T	100	1127	120	0	120	ACP6	51205	37	1	147131103	147131103	+	Silent	SNP	C	T	T	rs11800736	byFrequency;by1000genomes																		g.chr1:147131103C>T	uc001epr.2	-
chr1	147229299	147229299	G	A	FALSE		GJA5	SNP	Hom	A/A	100	195.16	21	0	21	GJA5	2702	37	1	147229299	147229299	+	3'UTR	SNP	G	A	A	rs1043806	by1000genomes																		g.chr1:147229299G>A	uc001eps.1	-
chr1	147716794	147716794	C	T	FALSE		tRNA-derived_pseudogene	SNP	Het	C/T	43.956	154.54	91	51	40	LOC200030	200030	37	1	147716794	147716794	+	Intron	SNP	C	T	T																				g.chr1:147716794C>T	uc001eqf.2	-
chr1	147735828	147735828	C	T	FALSE		U1-related	SNP	Hom	T/T	96.4286	244.28	28	1	27	LOC200030	200030	37	1	147735828	147735828	+	Intron	SNP	C	T	T	rs4400667	by1000genomes																		g.chr1:147735828C>T	uc001eqf.2	-
chr1	147781062	147781062	A	G	FALSE		chr1.tRNA110-PseudoTTC	SNP	Hom	G/G	100	1007.36	106	0	106	LOC200030	200030	37	1	147781062	147781062	+	Intron	SNP	A	G	G	rs2992451	by1000genomes																		g.chr1:147781062A>G	uc001eqf.2	-
chr1	147806874	147806874	G	C	FALSE		U1-related	SNP	Hom	C/C	100	677.13	70	0	70	LOC200030	200030	37	1	147806874	147806874	+	Intron	SNP	G	C	C	rs2999607	by1000genomes																		g.chr1:147806874G>C	uc001eqf.2	-
chr1	147806880	147806880	T	C	FALSE		U1-related	SNP	Hom	C/C	100	664.46	69	0	69	LOC200030	200030	37	1	147806880	147806880	+	Intron	SNP	T	C	C	rs537191	by1000genomes																		g.chr1:147806880T>C	uc001eqf.2	-
chr1	148009462	148009462	C	T	FALSE		NBPF14	SNP	Het	C/T	18.5629	29.53	167	136	31	NBPF14	25832	37	1	148009462	148009462	+	Silent	SNP	C	T	T	rs149599618	byFrequency																		g.chr1:148009462C>T	uc001eqq.2	-
chr1	148009510	148009510	G	A	FALSE		NBPF14	SNP	Het	G/A	47.0149	254.5	134	71	63	NBPF14	25832	37	1	148009510	148009510	+	Silent	SNP	G	A	A	rs56160124																			g.chr1:148009510G>A	uc001eqq.2	-
chr1	149215180	149215180	T	C	FALSE		U1-related	SNP	Hom	C/C	100	1415.23	150	0	150	Unknown	0	37	1	149215180	149215180	+	IGR	SNP	T	C	C	rs1766447	by1000genomes																		g.chr1:149215180T>C
chr1	149224135	149224135	G	C	FALSE		U1	SNP	Het	G/C	50.1961	546.04	255	127	128	Unknown	0	37	1	149224135	149224135	+	IGR	SNP	G	C	C																				g.chr1:149224135G>C
chr1	149224148	149224148	G	A	FALSE		U1	SNP	Het	G/A	50.5747	570.29	261	129	132	Unknown	0	37	1	149224148	149224148	+	IGR	SNP	G	A	A	rs12091852	by1000genomes																		g.chr1:149224148G>A
chr1	149286382	149286382	G	T	FALSE		U1-related	SNP	Hom	T/T	95.4128	887.95	109	5	104	LOC388692	388692	37	1	149286382	149286382	+	RNA	SNP	G	T	T	rs12138065	by1000genomes																		g.chr1:149286382G>T	uc010pbf.1	+
chr1	149287392	149287392	T	G	FALSE		chr1.tRNA100-PseudoGAA	SNP	Het	T/G	43.8356	124.27	73	41	32	LOC388692	388692	37	1	149287392	149287392	+	RNA	SNP	T	G	G	rs861182	by1000genomes																		g.chr1:149287392T>G	uc010pbf.1	+
chr1	149294658	149294658	G	A	FALSE		chr1.tRNA99-ValCAC	SNP	Hom	A/A	100	337.78	36	0	36	Unknown	0	37	1	149294658	149294658	+	IGR	SNP	G	A	A	rs67301747																			g.chr1:149294658G>A
chr1	149294663	149294663	T	C	FALSE		chr1.tRNA99-ValCAC	SNP	Het	T/C	31.4286	35.09	35	24	11	Unknown	0	37	1	149294663	149294663	+	IGR	SNP	T	C	C	rs2485874	by1000genomes																		g.chr1:149294663T>C
chr1	149294669	149294669	C	T	FALSE		chr1.tRNA99-ValCAC	SNP	Het	C/T	31.4286	34.12	35	24	11	Unknown	0	37	1	149294669	149294669	+	IGR	SNP	C	T	T	rs75788212	by1000genomes																		g.chr1:149294669C>T
chr1	149294673	149294673	A	C	FALSE		chr1.tRNA99-ValCAC	SNP	Het	A/C	66.6667	132.68	33	11	22	Unknown	0	37	1	149294673	149294673	+	IGR	SNP	A	C	C																				g.chr1:149294673A>C
chr1	149294676	149294676	G	A	FALSE		chr1.tRNA99-ValCAC	SNP	Het	G/A	68.9655	129.17	29	9	20	Unknown	0	37	1	149294676	149294676	+	IGR	SNP	G	A	A																				g.chr1:149294676G>A
chr1	149294693	149294693	G	C	FALSE		chr1.tRNA99-ValCAC	SNP	Hom	C/C	95.4545	181.24	22	1	21	Unknown	0	37	1	149294693	149294693	+	IGR	SNP	G	C	C	rs7543398	by1000genomes																		g.chr1:149294693G>C
chr1	149294703	149294703	T	G	FALSE		chr1.tRNA99-ValCAC	SNP	Het	T/G	71.4286	101.76	21	6	15	Unknown	0	37	1	149294703	149294703	+	IGR	SNP	T	G	G																				g.chr1:149294703T>G
chr1	149294706	149294706	G	A	FALSE		chr1.tRNA99-ValCAC	SNP	Het	G/A	71.4286	101.33	21	6	15	Unknown	0	37	1	149294706	149294706	+	IGR	SNP	G	A	A																				g.chr1:149294706G>A
chr1	149294714	149294714	T	C	FALSE		chr1.tRNA99-ValCAC	SNP	Het	T/C	31.25	19.84	16	11	5	Unknown	0	37	1	149294714	149294714	+	IGR	SNP	T	C	C	rs77484973	by1000genomes																		g.chr1:149294714T>C
chr1	149294715	149294715	T	C	FALSE		chr1.tRNA99-ValCAC	SNP	Het	T/C	31.25	19.84	16	11	5	Unknown	0	37	1	149294715	149294715	+	IGR	SNP	T	C	C	rs74678323	by1000genomes																		g.chr1:149294715T>C
chr1	149298542	149298542	C	A	FALSE		chr1.tRNA98-ValCAC	SNP	Het	C/A	50	32.55	12	6	6	Unknown	0	37	1	149298542	149298542	+	IGR	SNP	C	A	A	rs59815625																			g.chr1:149298542C>A
chr1	149334339	149334339	G	C	FALSE		chr1.tRNA29-GluCTC	SNP	Het	G/C	46.25	711.61	400	215	185	Unknown	0	37	1	149334339	149334339	+	IGR	SNP	G	C	C	rs59501675	by1000genomes																		g.chr1:149334339G>C
chr1	149334350	149334350	G	A	FALSE		chr1.tRNA29-GluCTC	SNP	Het	G/A	23.25	123.41	400	307	93	Unknown	0	37	1	149334350	149334350	+	IGR	SNP	G	A	A	rs2038382	by1000genomes																		g.chr1:149334350G>A
chr1	149664423	149664423	A	G	FALSE		chr1.tRNA94-GluTTC	SNP	Het	A/G	42	361.23	250	145	105	LOC728855	728855	37	1	149664423	149664423	+	Intron	SNP	A	G	G	rs114335200	by1000genomes																		g.chr1:149664423A>G	uc009wlc.2	+
chr1	149676401	149676401	A	G	FALSE		AL358813.2	SNP	Het	A/G	23.4043	51.4	141	108	33	Unknown	0	37	1	149676401	149676401	+	IGR	SNP	A	G	G	rs146138154	by1000genomes																		g.chr1:149676401A>G
chr1	149680227	149680227	A	G	FALSE		chr1.tRNA91-PseudoCCC	SNP	Hom	G/G	93.1034	1151.94	145	10	135	Unknown	0	37	1	149680227	149680227	+	IGR	SNP	A	G	G	rs3853576	by1000genomes																		g.chr1:149680227A>G
chr1	149680250	149680250	G	A	FALSE		chr1.tRNA91-PseudoCCC	SNP	Het	G/A	22.0126	45.94	159	124	35	Unknown	0	37	1	149680250	149680250	+	IGR	SNP	G	A	A	rs111296380	by1000genomes																		g.chr1:149680250G>A
chr1	149680293	149680293	A	C	FALSE		chr1.tRNA91-PseudoCCC	SNP	Het	A/C	24.6667	62.2	150	113	37	Unknown	0	37	1	149680293	149680293	+	IGR	SNP	A	C	C	rs72708137	by1000genomes																		g.chr1:149680293A>C
chr1	149684085	149684085	T	C	FALSE		chr1.tRNA90-ValCAC	SNP	Het	T/C	25	30.18	56	42	14	Unknown	0	37	1	149684085	149684085	+	IGR	SNP	T	C	C	rs72708138	by1000genomes																		g.chr1:149684085T>C
chr1	149684132	149684132	C	T	FALSE		chr1.tRNA90-ValCAC	SNP	Het	C/T	36.4865	160.81	148	94	54	Unknown	0	37	1	149684132	149684132	+	IGR	SNP	C	T	T	rs146816980	by1000genomes																		g.chr1:149684132C>T
chr1	149684166	149684166	G	A	FALSE		chr1.tRNA90-ValCAC	SNP	Het	G/A	47.0588	71.25	34	18	16	Unknown	0	37	1	149684166	149684166	+	IGR	SNP	G	A	A	rs3862213																			g.chr1:149684166G>A
chr1	149684169	149684169	G	A	FALSE		chr1.tRNA90-ValCAC	SNP	Het	G/A	47.0588	71.25	34	18	16	Unknown	0	37	1	149684169	149684169	+	IGR	SNP	G	A	A	rs3862214	by1000genomes																		g.chr1:149684169G>A
chr1	149684171	149684171	A	T	FALSE		chr1.tRNA90-ValCAC	SNP	Het	A/T	44.4444	67.72	36	20	16	Unknown	0	37	1	149684171	149684171	+	IGR	SNP	A	T	T	rs3862215																			g.chr1:149684171A>T
chr1	149711791	149711791	C	T	FALSE		chr1.tRNA89-AsnGTT	SNP	Hom	T/T	100	99.27	10	0	10	Unknown	0	37	1	149711791	149711791	+	IGR	SNP	C	T	T	rs2664751	by1000genomes																		g.chr1:149711791C>T
chr1	149711815	149711815	G	A	FALSE		chr1.tRNA89-AsnGTT	SNP	Hom	A/A	97.2973	327.11	37	1	36	Unknown	0	37	1	149711815	149711815	+	IGR	SNP	G	A	A	rs2790977	by1000genomes																		g.chr1:149711815G>A
chr1	149711839	149711839	G	A	FALSE		chr1.tRNA89-AsnGTT	SNP	Het	G/A	19.2308	15.82	52	42	10	Unknown	0	37	1	149711839	149711839	+	IGR	SNP	G	A	A	rs138179097	by1000genomes																		g.chr1:149711839G>A
chr1	149711845	149711845	C	A	FALSE		chr1.tRNA89-AsnGTT	SNP	Het	C/A	79.5918	280.51	49	10	39	Unknown	0	37	1	149711845	149711845	+	IGR	SNP	C	A	A	rs55868701	by1000genomes																		g.chr1:149711845C>A
chr1	149711861	149711861	G	A	FALSE		chr1.tRNA89-AsnGTT	SNP	Het	G/A	32.1429	51.42	56	38	18	Unknown	0	37	1	149711861	149711861	+	IGR	SNP	G	A	A	rs145597521	by1000genomes																		g.chr1:149711861G>A
chr1	149719835	149719835	T	C	FALSE		chr1.tRNA31-GluTTC	SNP	Hom	C/C	100	170.86	18	0	18	Unknown	0	37	1	149719835	149719835	+	IGR	SNP	T	C	C	rs2486798																			g.chr1:149719835T>C
chr1	149719869	149719869	G	C	FALSE		chr1.tRNA31-GluTTC	SNP	Het	G/C	35.2941	24.89	17	11	6	Unknown	0	37	1	149719869	149719869	+	IGR	SNP	G	C	C	rs635727	by1000genomes																		g.chr1:149719869G>C
chr1	149719880	149719880	G	A	FALSE		chr1.tRNA31-GluTTC	SNP	Het	G/A	33.3333	21.3	15	10	5	Unknown	0	37	1	149719880	149719880	+	IGR	SNP	G	A	A																				g.chr1:149719880G>A
chr1	149906413	149906413	T	C	FALSE		MTMR11	SNP	Hom	C/C	100	840.01	90	0	90	MTMR11	10903	37	1	149906413	149906413	+	Missense_Mutation	SNP	T	C	C	rs11205303	byFrequency;by1000genomes																		g.chr1:149906413T>C	uc001etl.3	-
chr1	149914683	149914683	G	A	FALSE		OTUD7B	SNP	Hom	A/A	100	299.55	33	0	33	OTUD7B	56957	37	1	149914683	149914683	+	3'UTR	SNP	G	A	A	rs3930079	by1000genomes																		g.chr1:149914683G>A	uc001etn.2	-
chr1	150184102	150184102	G	A	FALSE		SRP_RNA-related	SNP	Het	G/A	76.8116	729.41	138	32	106	Unknown	0	37	1	150184102	150184102	+	IGR	SNP	G	A	A	rs67880399	by1000genomes																		g.chr1:150184102G>A
chr1	150199123	150199123	G	T	FALSE		ANP32E	SNP	Hom	T/T	100	125.84	14	0	14	ANP32E	81611	37	1	150199123	150199123	+	Silent	SNP	G	T	T	rs7522034	byFrequency;by1000genomes																		g.chr1:150199123G>T	uc001etw.2	-
chr1	150337289	150337289	G	T	FALSE		RPRD2	SNP	Hom	T/T	100	942.66	101	0	101	RPRD2	23248	37	1	150337289	150337289	+	Silent	SNP	G	T	T	rs72696841	by1000genomes																		g.chr1:150337289G>T	uc009wlr.2	+
chr1	150429944	150429944	A	G	FALSE		RPRD2	SNP	Hom	G/G	100	796.12	84	0	84	RPRD2	23248	37	1	150429944	150429944	+	Missense_Mutation	SNP	A	G	G	rs41273537	by1000genomes																		g.chr1:150429944A>G	uc009wlr.2	+
chr1	150526044	150526044	G	C	FALSE		ADAMTSL4	SNP	Hom	C/C	100	1707.79	182	0	182	ADAMTSL4	54507	37	1	150526044	150526044	+	Missense_Mutation	SNP	G	C	C	rs41317515	byFrequency;by1000genomes																		g.chr1:150526044G>C	uc001eux.2	+
chr1	150526406	150526406	C	T	FALSE		ADAMTSL4	SNP	Hom	T/T	96.2963	232.46	27	1	26	ADAMTSL4	54507	37	1	150526406	150526406	+	Silent	SNP	C	T	T	rs6681639	by1000genomes																		g.chr1:150526406C>T	uc001eux.2	+
chr1	150531008	150531008	T	C	FALSE		ADAMTSL4	SNP	Hom	C/C	100	863.68	91	0	91	ADAMTSL4	54507	37	1	150531008	150531008	+	Silent	SNP	T	C	C	rs10888382	byFrequency;by1000genomes																		g.chr1:150531008T>C	uc001eux.2	+
chr1	150531050	150531050	G	A	FALSE		ADAMTSL4	SNP	Hom	A/A	100	1117.32	117	0	117	ADAMTSL4	54507	37	1	150531050	150531050	+	Silent	SNP	G	A	A	rs10749657	byFrequency;by1000genomes																		g.chr1:150531050G>A	uc001eux.2	+
chr1	150531170	150531170	C	T	FALSE		ADAMTSL4	SNP	Hom	T/T	100	940.49	99	0	99	ADAMTSL4	54507	37	1	150531170	150531170	+	Intron	SNP	C	T	T	rs10749658	byFrequency;by1000genomes																		g.chr1:150531170C>T	uc001eux.2	+
chr1	150547747	150547747	G	A	FALSE		MCL1	SNP	Hom	A/A	100	401.85	43	0	43	MCL1	4170	37	1	150547747	150547747	+	3'UTR	SNP	G	A	A	rs878471	by1000genomes																		g.chr1:150547747G>A	uc001euz.2	-
chr1	150581109	150581109	T	A	FALSE		U4-related	SNP	Het	T/A	22.7273	13.96	22	17	5	Unknown	0	37	1	150581109	150581109	+	IGR	SNP	T	A	A																				g.chr1:150581109T>A
chr1	150597890	150597890	G	A	FALSE		ENSA	SNP	Hom	A/A	100	593.88	63	0	63	ENSA	2029	37	1	150597890	150597890	+	Intron	SNP	G	A	A	rs1053732	by1000genomes																		g.chr1:150597890G>A	uc001eve.2	-
chr1	150679033	150679033	G	A	FALSE		HORMAD1	SNP	Hom	A/A	100	450.27	47	0	47	HORMAD1	84072	37	1	150679033	150679033	+	Missense_Mutation	SNP	G	A	A	rs1336900	byFrequency;by1000genomes																		g.chr1:150679033G>A	uc001evk.1	-
chr1	150727539	150727539	G	A	FALSE		CTSS	SNP	Hom	A/A	100	506.28	54	0	54	CTSS	1520	37	1	150727539	150727539	+	Missense_Mutation	SNP	G	A	A	rs2230061	byFrequency;by1000genomes																		g.chr1:150727539G>A	uc001evn.2	-
chr1	150771703	150771703	T	C	FALSE		CTSK	SNP	Hom	C/C	100	850.68	88	0	88	CTSK	1513	37	1	150771703	150771703	+	Silent	SNP	T	C	C	rs10788796	byFrequency;by1000genomes																		g.chr1:150771703T>C	uc001evp.1	-
chr1	150779755	150779755	C	T	FALSE		CTSK	SNP	Hom	T/T	100	978.43	103	0	103	CTSK	1513	37	1	150779755	150779755	+	Intron	SNP	C	T	T	rs6587522	by1000genomes																		g.chr1:150779755C>T	uc001evp.1	-
chr1	150808889	150808889	C	G	FALSE		ARNT	SNP	Hom	G/G	100	916.29	96	0	96	ARNT	405	37	1	150808889	150808889	+	Silent	SNP	C	G	G	rs2228099	byFrequency;by1000genomes																		g.chr1:150808889C>G	uc001evr.1	-
chr1	150923099	150923099	T	C	TRUE		SETDB1	SNP	Hom	C/C	100	1289.35	135	0	135	SETDB1	9869	37	1	150923099	150923099	+	Silent	SNP	T	C	C	rs17661357	byFrequency;by1000genomes																		g.chr1:150923099T>C	uc001evu.2	+
chr1	150940357	150940357	G	T	FALSE		CERS2	SNP	Hom	T/T	100	689.51	73	0	73	LASS2	29956	37	1	150940357	150940357	+	Intron	SNP	G	T	T	rs6681742																			g.chr1:150940357G>T	uc001evy.2	-
chr1	150940358	150940358	C	T	FALSE		CERS2	SNP	Hom	T/T	100	689.92	73	0	73	LASS2	29956	37	1	150940358	150940358	+	Intron	SNP	C	T	T	rs59988025	by1000genomes																		g.chr1:150940358C>T	uc001evy.2	-
chr1	150960350	150960350	A	C	FALSE		ANXA9	SNP	Hom	C/C	100	671.39	70	0	70	ANXA9	8416	37	1	150960350	150960350	+	Silent	SNP	A	C	C	rs7532008	byFrequency;by1000genomes																		g.chr1:150960350A>C	uc001ewa.2	+
chr1	150969567	150969567	A	G	FALSE		FAM63A	SNP	Hom	G/G	100	971.38	102	0	102	FAM63A	55793	37	1	150969567	150969567	+	3'UTR	SNP	A	G	G	rs771202	by1000genomes																		g.chr1:150969567A>G	uc001ewf.2	-
chr1	150969992	150969992	T	C	FALSE		FAM63A	SNP	Hom	C/C	100	557.82	58	0	58	FAM63A	55793	37	1	150969992	150969992	+	Intron	SNP	T	C	C	rs2925740	by1000genomes																		g.chr1:150969992T>C	uc001ewf.2	-
chr1	150970577	150970577	G	T	FALSE		FAM63A	SNP	Hom	T/T	100	472.1	49	0	49	FAM63A	55793	37	1	150970577	150970577	+	Missense_Mutation	SNP	G	T	T	rs2925741	byFrequency;by1000genomes																		g.chr1:150970577G>T	uc001ewf.2	-
chr1	150975108	150975108	T	C	FALSE		FAM63A	SNP	Hom	C/C	100	642.57	67	0	67	FAM63A	55793	37	1	150975108	150975108	+	5'UTR	SNP	T	C	C	rs771205	by1000genomes																		g.chr1:150975108T>C	uc001ewf.2	-
chr1	150995236	150995236	G	A	FALSE		U6-related	SNP	Hom	A/A	100	384.29	40	0	40	PRUNE	58497	37	1	150995236	150995236	+	Intron	SNP	G	A	A	rs4970934	by1000genomes																		g.chr1:150995236G>A	uc001ewh.1	+
chr1	151006539	151006539	C	A	FALSE		PRUNE	SNP	Hom	A/A	100	488.7	52	0	52	PRUNE	58497	37	1	151006539	151006539	+	Silent	SNP	C	A	A	rs3738476	byFrequency;by1000genomes																		g.chr1:151006539C>A	uc001ewh.1	+
chr1	151019180	151019180	A	G	FALSE		BNIPL	SNP	Hom	G/G	98.6842	683.26	76	1	75	BNIPL	149428	37	1	151019180	151019180	+	3'UTR	SNP	A	G	G	rs6587553	by1000genomes																		g.chr1:151019180A>G	uc001ewl.2	+
chr1	151040435	151040435	G	A	FALSE		MLLT11	SNP	Hom	A/A	98.3607	548.52	61	1	60	MLLT11	10962	37	1	151040435	151040435	+	3'UTR	SNP	G	A	A	rs15740	by1000genomes																		g.chr1:151040435G>A	uc001ewq.2	+
chr1	151104950	151104950	G	A	FALSE		SEMA6C	SNP	Hom	A/A	97.6744	378.18	43	1	42	SEMA6C	10500	37	1	151104950	151104950	+	3'UTR	SNP	G	A	A	rs10788800	by1000genomes																		g.chr1:151104950G>A	uc001ewu.2	-
chr1	151108137	151108137	T	G	FALSE		SEMA6C	SNP	Hom	G/G	100	865.17	91	0	91	SEMA6C	10500	37	1	151108137	151108137	+	Missense_Mutation	SNP	T	G	G	rs4971007	byFrequency;by1000genomes																		g.chr1:151108137T>G	uc001ewu.2	-
chr1	151209063	151209063	C	T	TRUE		PIP5K1A	SNP	Hom	T/T	98.5294	620.65	68	1	67	PIP5K1A	8394	37	1	151209063	151209063	+	Silent	SNP	C	T	T	rs12407426	byFrequency;by1000genomes																		g.chr1:151209063C>T	uc001exj.2	+
chr1	151239051	151239051	T	C	FALSE		PSMD4	SNP	Hom	C/C	98.1818	1010.01	110	2	108	PSMD4	5710	37	1	151239051	151239051	+	Silent	SNP	T	C	C	rs7489	byFrequency;by1000genomes																		g.chr1:151239051T>C	uc001exl.2	+
chr1	151254041	151254041	T	C	FALSE		RP11-126K1.2	SNP	Hom	C/C	100	1710.53	178	0	178	ZNF687	57592	37	1	151254041	151254041	+	5'Flank	SNP	T	C	C	rs3811406	by1000genomes																		g.chr1:151254041T>C	uc001exq.2	+
chr1	151288172	151288172	G	A	FALSE		PI4KB	SNP	Hom	A/A	92.5926	420.76	54	4	50	PI4KB	5298	37	1	151288172	151288172	+	Silent	SNP	G	A	A	rs1056847	byFrequency;by1000genomes																		g.chr1:151288172G>A	uc001ext.2	-
chr1	151288391	151288391	A	G	FALSE		PI4KB	SNP	Hom	G/G	100	978.43	103	0	103	PI4KB	5298	37	1	151288391	151288391	+	Silent	SNP	A	G	G	rs1752379	byFrequency;by1000genomes																		g.chr1:151288391A>G	uc001ext.2	-
chr1	151316161	151316161	G	A	FALSE		RFX5	SNP	Hom	A/A	100	220.87	24	0	24	RFX5	5993	37	1	151316161	151316161	+	Silent	SNP	G	A	A	rs1752386	byFrequency;by1000genomes																		g.chr1:151316161G>A	uc001exv.1	-
chr1	151372138	151372138	G	A	FALSE		PSMB4	SNP	Hom	A/A	98.4375	582.33	64	1	63	PSMB4	5692	37	1	151372138	151372138	+	Silent	SNP	G	A	A	rs7172	byFrequency;by1000genomes																		g.chr1:151372138G>A	uc001eyc.1	+
chr1	151675414	151675414	A	G	FALSE		TNRC4	SNP	Hom	G/G	93.3333	248.2	30	2	28	CELF3	11189	37	1	151675414	151675414	+	3'UTR	SNP	A	G	G	rs4845326	by1000genomes																		g.chr1:151675414A>G	uc001eys.1	-
chr1	151740666	151740666	T	C	FALSE		OAZ3	SNP	Hom	C/C	100	1030.68	107	0	107	Unknown	0	37	1	151740666	151740666	+	IGR	SNP	T	C	C	rs2495397	by1000genomes																		g.chr1:151740666T>C
chr1	151746235	151746235	C	T	FALSE		TDRKH	SNP	Hom	T/T	100	820.1	86	0	86	TDRKH	11022	37	1	151746235	151746235	+	Intron	SNP	C	T	T	rs1054475	by1000genomes																		g.chr1:151746235C>T	uc009wnb.1	-
chr1	151803449	151803449	G	T	FALSE		RORC	SNP	Hom	T/T	100	2241.25	240	0	240	RORC	6097	37	1	151803449	151803449	+	Intron	SNP	G	T	T	rs80223568	by1000genomes																		g.chr1:151803449G>T	uc001ezh.2	-
chr1	151814234	151814234	A	G	FALSE		hY3_RNA-related	SNP	Hom	G/G	100	1052.75	109	0	109	C2CD4D	100191040	37	1	151814234	151814234	+	5'Flank	SNP	A	G	G	rs6587621	by1000genomes																		g.chr1:151814234A>G	uc010pdq.1	-
chr1	151820298	151820298	G	C	FALSE		THEM5	SNP	Hom	C/C	100	835.05	87	0	87	THEM5	284486	37	1	151820298	151820298	+	Missense_Mutation	SNP	G	C	C	rs6587624	byFrequency;by1000genomes																		g.chr1:151820298G>C	uc009wnd.2	-
chr1	151845569	151845569	A	G	FALSE		AL450992.1	SNP	Hom	G/G	97.8723	422.92	47	1	46	Unknown	0	37	1	151845569	151845569	+	IGR	SNP	A	G	G	rs2338200	by1000genomes																		g.chr1:151845569A>G
chr1	151845650	151845650	G	C	FALSE		AL450992.1	SNP	Hom	C/C	100	339.2	36	0	36	Unknown	0	37	1	151845650	151845650	+	IGR	SNP	G	C	C	rs2338201	by1000genomes																		g.chr1:151845650G>C
chr1	151862661	151862661	G	A	FALSE		THEM4	SNP	Hom	A/A	100	497.84	53	0	53	THEM4	117145	37	1	151862661	151862661	+	Intron	SNP	G	A	A	rs1060870	by1000genomes																		g.chr1:151862661G>A	uc001ezj.1	-
chr1	151867560	151867560	G	A	FALSE		THEM4	SNP	Hom	A/A	100	820.13	86	0	86	THEM4	117145	37	1	151867560	151867560	+	Silent	SNP	G	A	A	rs3762427	byFrequency;by1000genomes																		g.chr1:151867560G>A	uc001ezj.1	-
chr1	152080820	152080820	C	G	FALSE		TCHH	SNP	Hom	G/G	98.2143	506.11	56	1	55	TCHH	7062	37	1	152080820	152080820	+	Missense_Mutation	SNP	C	G	G																				g.chr1:152080820C>G	uc001ezp.2	-
chr1	152085505	152085505	A	C	FALSE		TCHH	SNP	Hom	C/C	100	435.33	46	0	46	TCHH	7062	37	1	152085505	152085505	+	Missense_Mutation	SNP	A	C	C	rs2515663	by1000genomes																		g.chr1:152085505A>C	uc001ezp.2	-
chr1	152185762	152185762	C	G	FALSE		HRNR	SNP	Hom	G/G	100	584.21	62	0	62	HRNR	388697	37	1	152185762	152185762	+	Missense_Mutation	SNP	C	G	G	rs41266112	byFrequency;by1000genomes																		g.chr1:152185762C>G	uc001ezt.1	-
chr1	152185768	152185768	T	G	FALSE		HRNR	SNP	Hom	G/G	100	531.51	56	0	56	HRNR	388697	37	1	152185768	152185768	+	Silent	SNP	T	G	G	rs41266114	by1000genomes																		g.chr1:152185768T>G	uc001ezt.1	-
chr1	152185774	152185774	A	G	FALSE		HRNR	SNP	Hom	G/G	100	459.54	48	0	48	HRNR	388697	37	1	152185774	152185774	+	Silent	SNP	A	G	G	rs61814932	by1000genomes																		g.chr1:152185774A>G	uc001ezt.1	-
chr1	152185780	152185780	G	A	FALSE		HRNR	SNP	Hom	A/A	100	435.62	46	0	46	HRNR	388697	37	1	152185780	152185780	+	Silent	SNP	G	A	A	rs41266116	by1000genomes																		g.chr1:152185780G>A	uc001ezt.1	-
chr1	152185790	152185790	T	C	FALSE		HRNR	SNP	Hom	C/C	100	195.69	20	0	20	HRNR	388697	37	1	152185790	152185790	+	Missense_Mutation	SNP	T	C	C	rs76102381	by1000genomes																		g.chr1:152185790T>C	uc001ezt.1	-
chr1	152185792	152185792	G	A	FALSE		HRNR	SNP	Hom	A/A	100	195.64	20	0	20	HRNR	388697	37	1	152185792	152185792	+	Silent	SNP	G	A	A	rs74493243	by1000genomes																		g.chr1:152185792G>A	uc001ezt.1	-
chr1	152185796	152185796	A	G	FALSE		HRNR	SNP	Hom	G/G	94.4444	149.68	18	1	17	HRNR	388697	37	1	152185796	152185796	+	Missense_Mutation	SNP	A	G	G	rs41266118	by1000genomes																		g.chr1:152185796A>G	uc001ezt.1	-
chr1	152188109	152188109	T	A	FALSE		HRNR	SNP	Het	T/A	15.1261	12.34	119	101	18	HRNR	388697	37	1	152188109	152188109	+	Missense_Mutation	SNP	T	A	A	rs61814940																			g.chr1:152188109T>A	uc001ezt.1	-
chr1	152188463	152188463	G	A	FALSE		HRNR	SNP	Het	G/A	16.4336	28.05	286	239	47	HRNR	388697	37	1	152188463	152188463	+	Missense_Mutation	SNP	G	A	A	rs61814941	by1000genomes																		g.chr1:152188463G>A	uc001ezt.1	-
[truncated: 29,938 more rows]
[truncated: 45 more columns]

## Sheet: U87MG_Exome
Chrom	Position	Position	Ref	Variant	Gene list from Model	Gene Sym	Metabolic Gene	Target ID	Type	Zygosity	Genotype	Var Freq	Qual	Coverage	Ref Cov	Var Cov	Hugo_Symbol	Entrez_Gene_Id	NCBI_Build	Chromosome	Start_position	End_position	Strand	Variant_Classification	Variant_Type	Reference_Allele	Tumor_Seq_Allele1	Tumor_Seq_Allele2	dbSNP_RS	dbSNP_Val_Status	Tumor_Sample_Barcode	Matched_Norm_Sample_Barcode	Match_Norm_Seq_Allele1	Match_Norm_Seq_Allele2	Tumor_Validation_Allele1	Tumor_Validation_Allele2	Match_Norm_Validation_Allele1	Match_Norm_Validation_Allele2	Verification_Status	Validation_Status	Mutation_Status	Sequencing_Phase	Sequence_Source	Validation_Method	Score	BAM_file	Sequencer	Genome_Change	Annotation_Transcript
[truncated: 30,704 more rows]
[truncated: 46 more columns]

[truncated: 7 more sheets: Common - PPH2 predictions, NSP Unique - PPH2 predictions, U87MG Unique - PPH2 predictions, ETC-U87MG, ETC-Neurospheres, Summary sheet, Venn]
