# Supplementary material for: Integrated genetic and metabolic landscapes predict vulnerabilities of temozolomide resistant glioblastoma cells
Source: NPJ Syst Biol Appl. 2021 Jan 8;7:2. doi: 10.1038/s41540-020-00161-7 (PMC7794364; doi:10.1038/s41540-020-00161-7)
Supplement: Supplementary file 4 [file 41540_2020_161_MOESM4_ESM.xlsx]

## Sheet: Final table
	Exome data				Gene Expression						BIOLOG
Transporter	NSP-mut #	U87-mut #	Type of alterations	Same/not	NSP-Exprsn	U87-Exprsn	DWN/UP	Small Moelcule	ObjectType	Effect	NSp-Biolog	U87-Biolog	PMM-Compound-Name	Description
ABCA1	6	6	3 - Silent; 3 - Missense	1	1.5142	1	Upregulation	cisplatin	MolTransport		N	Y	Cisplatin	Metal salts; Alkylating agents
				1	1.5142	1	Upregulation	ellagic acid	Expression	positive	N	Y	Ellagic Acid	It is a natural phenol antioxidant found in numerous fruits and vegetables with antiproliferative and antioxidant properties
				1	1.5142	1	Upregulation	doxorubicin	Expression	negative	N	Y	Doxorubicin Hydrochloride	Anthracyclines; Antitumor antibiotics
				1	1.5142	1	Upregulation	etoposide	Expression	positive	N	Y	Etoposide	Topoisomerase II inhibitors
				1	1.5142	1	Upregulation	quercetin	Expression	positive	N	Y	Quercetin Dihydrate	Quercetin dihydrate is a flavonoid with anticancer activity. Quercetin is a mitochondrial ATPase and phosphodiesterase inhibitor. It Inhibits PI3-kinase activity
				1	1.5142	1	Upregulation	actinomycin D	Expression	negative	Y	Y	Dactinomycin	Antitumor antibiotics; These drugs act during multiple phases of the cell cycle and are considered cell-cycle specific. Chromomycins
				1	1.5142	1	Upregulation	rapamycin	Expression		N	N	Rapamycin	Rapamycin is a macrolide compound obtained from Streptomyces hygroscopicus that acts by selectively blocking the transcriptional activation of cytokines.
				1	1.5142	1	Upregulation	retinoic acid	Expression	positive	N	Y	All-trans Retinoic acid	It is a metabolite of vitamin A (retinol) that mediates the functions of vitamin A required for growth and development
				1	1.5142	1	Upregulation	celastrol	Expression	positive	N	N	Celastrol	Celastrol, a plant-derived triterpene, has antioxidant and anti-inflammatory activity that may prevent neuronal degeneration in Alzheimer's disease (AD)
				1	1.5142	1	Upregulation	chloroquine	Expression	negative	N	N	Chloroquine Diphosphate	It is a water soluble antimalarial drug; apoptosis and autophagy inhibitor.
				1	1.5142	1	Upregulation	cycloheximide	Expression		Y	N	Cycloheximide	a eukaryote protein synthesis inhibitor, produced by the bacterium Streptomyces griseus
				1	1.5142	1	Upregulation	mycophenolic acid	Expression	positive	N	Y	Mycophenolic Acid	It is an immunosuppressant drug used to prevent rejection in organ transplantation. It inhibits an enzyme needed for the growth of T cells and B cells
				1	1.5142	1	Upregulation	methotrexate	Expression	positive	N	N	Methotrexate	For cancer, methotrexate competitively inhibits dihydrofolate reductase (DHFR), an enzyme that participates in the tetrahydrofolate synthesis. The affinity of methotrexate for DHFR is about 1000-fold that of folate. DHFR catalyses the conversion of dihydrofolate to the active tetrahydrofolate. Folic acid is needed for the de novo synthesis of the nucleoside thymidine, required for DNA synthesis. …
				1	1.5142	1	Upregulation	emodin	Expression	positive	N	Y	Emodin	Emodin has been shown to exhibit anti-inflammatory, signalling, antibiotic, muscle building and anti-angiogenic functions
ABCA12	4	4	1 - 3'UTR; 1 - Silent; 1 - Missense; 1 - Intron	1	#N/A	#N/A	No expression	cycloheximide	Expression	positive	Y	N	Cycloheximide	a eukaryote protein synthesis inhibitor, produced by the bacterium Streptomyces griseus
ABCA2	6	5	2 - Silent; 1 - Missense; 1 - 5'Flank; 1 - 3'UTR; 1 - Silent (NSP)	0	2.04745	1	Upregulation	daunorubicin	MolTransport		N	N	Daunorubicin Hydrochloride	Similar to doxorubicin, daunorubicin interacts with DNA by intercalation and inhibition of macromolecular biosynthesis. This inhibits the progression of the enzyme topoisomerase II, which relaxes supercoils in DNA for transcription. Daunorubicin stabilizes the topoisomerase II complex after it has broken the DNA chain for replication, preventing the DNA double helix from being resealed and thereb…
					2.04745	1	Upregulation	doxorubicin	MolTransport		N	Y	Doxorubicin Hydrochloride	Anthracyclines; Antitumor antibiotics
					2.04745	1	Upregulation	retinoic acid	Expression	positive	N	Y	All-trans Retinoic acid	It is a metabolite of vitamin A (retinol) that mediates the functions of vitamin A required for growth and development
ABCA3	1	1	1 - Silent	1	#N/A	#N/A	No expression	cisplatin	MolTransport		N	Y	Cisplatin	Metal salts; Alkylating agents
				1	#N/A	#N/A	No expression	doxorubicin	Expression		N	Y	Doxorubicin Hydrochloride	Anthracyclines; Antitumor antibiotics
				1	#N/A	#N/A	No expression	rapamycin	Expression	negative	N	N	Rapamycin	Rapamycin is a macrolide compound obtained from Streptomyces hygroscopicus that acts by selectively blocking the transcriptional activation of cytokines.
				1	#N/A	#N/A	No expression	methotrexate	Expression		N	N	Methotrexate	For cancer, methotrexate competitively inhibits dihydrofolate reductase (DHFR), an enzyme that participates in the tetrahydrofolate synthesis. The affinity of methotrexate for DHFR is about 1000-fold that of folate. DHFR catalyses the conversion of dihydrofolate to the active tetrahydrofolate. Folic acid is needed for the de novo synthesis of the nucleoside thymidine, required for DNA synthesis. …
				1	#N/A	#N/A	No expression	vinblastine	Expression		Y	N	Vinblastine Sulfate	a natural alkaloid isolated from the plant Catharanthus roseus (Madagascar periwinkle) with antineoplastic activity
ABCA7	3	5	3 - Silent; 1 - Missense (U87MG); 1 - FramsShift Deletion (U87MG)	0	#N/A	#N/A	No expression	cisplatin	MolTransport		N	Y	Cisplatin	Metal salts; Alkylating agents
				1	#N/A	#N/A	No expression	cycloheximide	Expression	positive	Y	N	Cycloheximide	a eukaryote protein synthesis inhibitor, produced by the bacterium Streptomyces griseus
ABCB1	5	6	2 - Silent; 2 - Missense; 1 - 5'UTR; 1 - Missense (U87MG)	0	#N/A	#N/A	No expression	cepharanthine	MolTransport		N	Y	Cepharanthine	It is an antiinflammatory and antineoplastic compound isolated from Stephania
				1	#N/A	#N/A	No expression	chloramphenicol	MolTransport		N	Y	Chloramphenicol	Antibiotic
				1	#N/A	#N/A	No expression	catechin	MolTransport		Y	Y	(+)-Catechin	natural phenol and antioxidant; plant extract
				1	#N/A	#N/A	No expression	miltefosine	MolTransport		N	Y	Miltefosine	Miltefosine is primarily used for the treatment of visceral and New World cutaneous leishmaniasis, and is undergoing clinical trials for this use in several countries.
				1	#N/A	#N/A	No expression	carboplatin	MolTransport		N	Y	Carboplatin	Metal salts; Alkylating agents
				1	#N/A	#N/A	No expression	vinblastine	MolTransport		Y	N	Vinblastine Sulfate	a natural alkaloid isolated from the plant Catharanthus roseus (Madagascar periwinkle) with antineoplastic activity
				1	#N/A	#N/A	No expression	daunorubicin	MolTransport		N	N	Daunorubicin Hydrochloride	Similar to doxorubicin, daunorubicin interacts with DNA by intercalation and inhibition of macromolecular biosynthesis. This inhibits the progression of the enzyme topoisomerase II, which relaxes supercoils in DNA for transcription. Daunorubicin stabilizes the topoisomerase II complex after it has broken the DNA chain for replication, preventing the DNA double helix from being resealed and thereb…
				1	#N/A	#N/A	No expression	mitomycin C	MolTransport		N	Y	Mitomycin C	Mitomycin C is a potent DNA crosslinker.
				1	#N/A	#N/A	No expression	chloroquine	MolTransport		N	N	Chloroquine Diphosphate	It is a water soluble antimalarial drug; apoptosis and autophagy inhibitor.
				1	#N/A	#N/A	No expression	hydroxyurea	Expression	positive	N	Y	Hydroxyurea	Ribonucleotide reductase inhibitor
				1	#N/A	#N/A	No expression	emodin	Expression	negative	N	Y	Emodin	Emodin has been shown to exhibit anti-inflammatory, signalling, antibiotic, muscle building and anti-angiogenic functions
				1	#N/A	#N/A	No expression	puromycin	Expression	positive	N	N	Puromycin Hydrochloride	Puromycin is an antibiotic that is a protein synthesis inhibitor by inhibiting translation. Causes premature chain termination during translation.
				1	#N/A	#N/A	No expression	etoposide	Expression	positive	N	Y	Etoposide	Topoisomerase II inhibitors
				1	#N/A	#N/A	No expression	doxorubicin	Expression	positive	N	Y	Doxorubicin Hydrochloride	Anthracyclines; Antitumor antibiotics
				1	#N/A	#N/A	No expression	quercetin	Expression	negative	N	Y	Quercetin Dihydrate	Quercetin dihydrate is a flavonoid with anticancer activity. Quercetin is a mitochondrial ATPase and phosphodiesterase inhibitor. It Inhibits PI3-kinase activity
				1	#N/A	#N/A	No expression	camptothecin	Expression		N	N	Camptothecin	Camptothecin is a cytotoxic quinoline alkaloid which inhibits the DNA enzyme topoisomerase I. (Plant based)
				1	#N/A	#N/A	No expression	methotrexate	Expression		N	N	Methotrexate	For cancer, methotrexate competitively inhibits dihydrofolate reductase (DHFR), an enzyme that participates in the tetrahydrofolate synthesis. The affinity of methotrexate for DHFR is about 1000-fold that of folate. DHFR catalyses the conversion of dihydrofolate to the active tetrahydrofolate. Folic acid is needed for the de novo synthesis of the nucleoside thymidine, required for DNA synthesis. …
				1	#N/A	#N/A	No expression	cyclophosphamide	Expression	positive	Y	N	Cyclophosphamide	a medication used as chemotherapy and to suppress the immune system
				1	#N/A	#N/A	No expression	colchicine	Expression	positive	N	N	Colchicine	It is a toxic natural product and secondary metabolite, originally extracted from plants of the genus Colchicum.
				1	#N/A	#N/A	No expression	cycloheximide	Expression	positive	Y	N	Cycloheximide	a eukaryote protein synthesis inhibitor, produced by the bacterium Streptomyces griseus
				1	#N/A	#N/A	No expression	5-fluorouracil	Expression		Y	N	Fluorouracil	Fluorouracil is in the antimetabolite and pyrimidine analog families of medications; believed to involve blocking the action of thymidylate synthase and thus stopping the production of DNA
				1	#N/A	#N/A	No expression	flavin	Expression		N	N	Acriflavinium Hydrochloride	Acriflavinium Chloride is used for antiseptic, biological stain and other conditions
				1	#N/A	#N/A	No expression	carboplatin	Expression	negative	N	Y	Carboplatin	Metal salts; Alkylating agents
				1	#N/A	#N/A	No expression	vinblastine	Expression	positive	Y	N	Vinblastine Sulfate	a natural alkaloid isolated from the plant Catharanthus roseus (Madagascar periwinkle) with antineoplastic activity
				1	#N/A	#N/A	No expression	indole-3-carbinol	Expression		N	Y	Indole-3-Carbinol	Indole-3-carbinol induces a G1 growth arrest of human reproductive cancer cells. This is potentially relevant to the prevention and treatment of cancer, as the G1 phase of cell growth occurs early in the cell life cycle, and, for most cells, is the major period of cell cycle during its lifespan
				1	#N/A	#N/A	No expression	daunorubicin	Expression	positive	N	N	Daunorubicin Hydrochloride	Similar to doxorubicin, daunorubicin interacts with DNA by intercalation and inhibition of macromolecular biosynthesis. This inhibits the progression of the enzyme topoisomerase II, which relaxes supercoils in DNA for transcription. Daunorubicin stabilizes the topoisomerase II complex after it has broken the DNA chain for replication, preventing the DNA double helix from being resealed and thereb…
				1	#N/A	#N/A	No expression	zidovudine	Expression	positive	N	Y	Zidovudine (AZT)	It is an anti-HIV drug that reduces the amount of virus in the body
				1	#N/A	#N/A	No expression	mitomycin C	Expression		N	Y	Mitomycin C	Mitomycin C is a potent DNA crosslinker.
				1	#N/A	#N/A	No expression	cisplatin	Expression	positive	N	Y	Cisplatin	Metal salts; Alkylating agents
				1	#N/A	#N/A	No expression	actinomycin D	Expression		Y	Y	Dactinomycin	Antitumor antibiotics; These drugs act during multiple phases of the cell cycle and are considered cell-cycle specific. Chromomycins
				1	#N/A	#N/A	No expression	retinoic acid	Expression		N	Y	All-trans Retinoic acid	It is a metabolite of vitamin A (retinol) that mediates the functions of vitamin A required for growth and development
				1	#N/A	#N/A	No expression	cytarabine	Expression	positive	N	Y	Cytosine-Beta-DArabinofuranoside	Ara-C incorporates into DNA and inhibits DNA replication by forming cleavage complexes with topoisomerase I resulting in DNA fragmentation
				1	#N/A	#N/A	No expression	5-azacytidine	Expression		N	N	Azacytidine	Azacitidine is a chemical analog of cytidine, a nucleoside in DNA and RNA.
				1	#N/A	#N/A	No expression	berberine	Expression	positive	N	Y	Berberine Chloride	It is a compound extracted from a variety of herbs. It is supplemented for its anti-diabetic effects, which rival the potency of some pharmaceuticals
				1	#N/A	#N/A	No expression	rifaximin	Expression	positive	N	Y	Rifaximin	antibiotic
ABCB10	1	1	1 - Intron	1	2.70171	1	Upregulation	5-aminolevulinic acid	MolTransport	positive	N	N	Aminolevulinic Acid Hydrochloride	Aminolevulinic acid, is an aminoketone, used for local photosensitizing therapy (PDT). PDT treatment possibilities includefor cancer of the prostate, breast, giant BCC (skin), cervix, recurrent bladder, vulvar, brain (human glioblastoma cells), HPV, lung, stomach, head and neck, penis, and colon, as well as those for leukemia, Barrett's esophagus, squamous cell carcinoma (SCC), Bowen's disease, a…
				1	2.70171	1	Upregulation	cisplatin	MolTransport		N	Y	Cisplatin	Metal salts; Alkylating agents
ABCB11	3	3	1 - Silent; 1 - Intron; 1 - Missense	1	#N/A	#N/A	No expression	vinblastine	MolTransport		Y	N	Vinblastine Sulfate	a natural alkaloid isolated from the plant Catharanthus roseus (Madagascar periwinkle) with antineoplastic activity
				1	#N/A	#N/A	No expression	retinoic acid	Expression	negative	N	Y	All-trans Retinoic acid	It is a metabolite of vitamin A (retinol) that mediates the functions of vitamin A required for growth and development
				1	#N/A	#N/A	No expression	methotrexate	Expression	negative	N	N	Methotrexate	For cancer, methotrexate competitively inhibits dihydrofolate reductase (DHFR), an enzyme that participates in the tetrahydrofolate synthesis. The affinity of methotrexate for DHFR is about 1000-fold that of folate. DHFR catalyses the conversion of dihydrofolate to the active tetrahydrofolate. Folic acid is needed for the de novo synthesis of the nucleoside thymidine, required for DNA synthesis. …
				1	#N/A	#N/A	No expression	actinomycin D	Expression	negative	Y	Y	Dactinomycin	Antitumor antibiotics; These drugs act during multiple phases of the cell cycle and are considered cell-cycle specific. Chromomycins
				1	#N/A	#N/A	No expression	colchicine	Expression		N	N	Colchicine	It is a toxic natural product and secondary metabolite, originally extracted from plants of the genus Colchicum.
ABCB4	2	2	2 - Silent	1	#N/A	#N/A	No expression	vinblastine	MolTransport		Y	N	Vinblastine Sulfate	a natural alkaloid isolated from the plant Catharanthus roseus (Madagascar periwinkle) with antineoplastic activity
				1	#N/A	#N/A	No expression	doxorubicin	Expression	positive	N	Y	Doxorubicin Hydrochloride	Anthracyclines; Antitumor antibiotics
				1	#N/A	#N/A	No expression	cycloheximide	Expression	positive	Y	N	Cycloheximide	a eukaryote protein synthesis inhibitor, produced by the bacterium Streptomyces griseus
ABCB5	4	3	2 - Missense; 1 - Silent; 1 - Intron (NSP)	0	#N/A	#N/A	No expression	doxorubicin	MolTransport		N	Y	Doxorubicin Hydrochloride	Anthracyclines; Antitumor antibiotics
				1	#N/A	#N/A	No expression	5-fluorouracil	Expression	positive	Y	N	Fluorouracil	Fluorouracil is in the antimetabolite and pyrimidine analog families of medications; believed to involve blocking the action of thymidylate synthase and thus stopping the production of DNA
				1	#N/A	#N/A	No expression	doxorubicin	Expression	positive	N	Y	Doxorubicin Hydrochloride	Anthracyclines; Antitumor antibiotics
				1	#N/A	#N/A	No expression	Caffeic acid phenethylester	Expression		N	Y	Phenethyl caffeate (CAPE)	Derived from plants;antimitogenic, anticarcinogenic, anti-inflammatory, and immunomodulatory properties in vitro
ABCB6	1	1	1 - Silent	1	1.42189	1	Upregulation	5-aminolevulinic acid	Expression	positive	N	N	Aminolevulinic Acid Hydrochloride	Aminolevulinic acid, is an aminoketone, used for local photosensitizing therapy (PDT). PDT treatment possibilities includefor cancer of the prostate, breast, giant BCC (skin), cervix, recurrent bladder, vulvar, brain (human glioblastoma cells), HPV, lung, stomach, head and neck, penis, and colon, as well as those for leukemia, Barrett's esophagus, squamous cell carcinoma (SCC), Bowen's disease, a…
ABCB8	3	3	2- Intron; 1 - Silent	1	1.127	1	Upregulation	doxorubicin	MolTransport		N	Y	Doxorubicin Hydrochloride	Anthracyclines; Antitumor antibiotics
				1	1.127	1	Upregulation	doxorubicin	Expression		N	Y	Doxorubicin Hydrochloride	Anthracyclines; Antitumor antibiotics
ABCC1	2	2	2 - Silent	1	2.99964	1	Upregulation	vinblastine	MolTransport		Y	N	Vinblastine Sulfate	a natural alkaloid isolated from the plant Catharanthus roseus (Madagascar periwinkle) with antineoplastic activity
				1	2.99964	1	Upregulation	mitoxantrone	MolTransport		N	N	Mitoxantrone Hydrochloride	antibiotic with antineoplastic activity
				1	2.99964	1	Upregulation	doxorubicin	MolTransport		N	Y	Doxorubicin Hydrochloride	Anthracyclines; Antitumor antibiotics
				1	2.99964	1	Upregulation	5-fluorouracil	MolTransport		Y	N	Fluorouracil	Fluorouracil is in the antimetabolite and pyrimidine analog families of medications; believed to involve blocking the action of thymidylate synthase and thus stopping the production of DNA
				1	2.99964	1	Upregulation	actinomycin D	MolTransport		Y	Y	Dactinomycin	Antitumor antibiotics; These drugs act during multiple phases of the cell cycle and are considered cell-cycle specific. Chromomycins
				1	2.99964	1	Upregulation	methotrexate	MolTransport		N	N	Methotrexate	For cancer, methotrexate competitively inhibits dihydrofolate reductase (DHFR), an enzyme that participates in the tetrahydrofolate synthesis. The affinity of methotrexate for DHFR is about 1000-fold that of folate. DHFR catalyses the conversion of dihydrofolate to the active tetrahydrofolate. Folic acid is needed for the de novo synthesis of the nucleoside thymidine, required for DNA synthesis. …
				1	2.99964	1	Upregulation	mitomycin C	MolTransport		N	Y	Mitomycin C	Mitomycin C is a potent DNA crosslinker.
				1	2.99964	1	Upregulation	chloroquine	MolTransport		N	N	Chloroquine Diphosphate	It is a water soluble antimalarial drug; apoptosis and autophagy inhibitor.
				1	2.99964	1	Upregulation	chloramphenicol	MolTransport		N	Y	Chloramphenicol	Antibiotic
				1	2.99964	1	Upregulation	daunorubicin	MolTransport		N	N	Daunorubicin Hydrochloride	Similar to doxorubicin, daunorubicin interacts with DNA by intercalation and inhibition of macromolecular biosynthesis. This inhibits the progression of the enzyme topoisomerase II, which relaxes supercoils in DNA for transcription. Daunorubicin stabilizes the topoisomerase II complex after it has broken the DNA chain for replication, preventing the DNA double helix from being resealed and thereb…
				1	2.99964	1	Upregulation	doxorubicin	Expression	positive	N	Y	Doxorubicin Hydrochloride	Anthracyclines; Antitumor antibiotics
				1	2.99964	1	Upregulation	5-fluorouracil	Expression	positive	Y	N	Fluorouracil	Fluorouracil is in the antimetabolite and pyrimidine analog families of medications; believed to involve blocking the action of thymidylate synthase and thus stopping the production of DNA
				1	2.99964	1	Upregulation	quercetin	Expression		N	Y	Quercetin Dihydrate	Quercetin dihydrate is a flavonoid with anticancer activity. Quercetin is a mitochondrial ATPase and phosphodiesterase inhibitor. It Inhibits PI3-kinase activity
				1	2.99964	1	Upregulation	colchicine	Expression	positive	N	N	Colchicine	It is a toxic natural product and secondary metabolite, originally extracted from plants of the genus Colchicum.
				1	2.99964	1	Upregulation	cisplatin	Expression	positive	N	Y	Cisplatin	Metal salts; Alkylating agents
				1	2.99964	1	Upregulation	indole-3-carbinol	Expression	positive	N	Y	Indole-3-Carbinol	Indole-3-carbinol induces a G1 growth arrest of human reproductive cancer cells. This is potentially relevant to the prevention and treatment of cancer, as the G1 phase of cell growth occurs early in the cell life cycle, and, for most cells, is the major period of cell cycle during its lifespan
				1	2.99964	1	Upregulation	emodin	Expression	negative	N	Y	Emodin	Emodin has been shown to exhibit anti-inflammatory, signalling, antibiotic, muscle building and anti-angiogenic functions
ABCC10	1	1	1 - Intron	1	#N/A	#N/A	No expression	cytarabine	MolTransport		N	Y	Cytosine-Beta-DArabinofuranoside	Ara-C incorporates into DNA and inhibits DNA replication by forming cleavage complexes with topoisomerase I resulting in DNA fragmentation
				1	#N/A	#N/A	No expression	doxorubicin	Expression	positive	N	Y	Doxorubicin Hydrochloride	Anthracyclines; Antitumor antibiotics
ABCC11	1	1	1 - Missense	1	#N/A	#N/A	No expression	methotrexate	MolTransport		N	N	Methotrexate	For cancer, methotrexate competitively inhibits dihydrofolate reductase (DHFR), an enzyme that participates in the tetrahydrofolate synthesis. The affinity of methotrexate for DHFR is about 1000-fold that of folate. DHFR catalyses the conversion of dihydrofolate to the active tetrahydrofolate. Folic acid is needed for the de novo synthesis of the nucleoside thymidine, required for DNA synthesis. …
				1	#N/A	#N/A	No expression	5-fluorouracil	Expression	positive	Y	N	Fluorouracil	Fluorouracil is in the antimetabolite and pyrimidine analog families of medications; believed to involve blocking the action of thymidylate synthase and thus stopping the production of DNA
ABCC2	1	1	1 - Missense	1	6.8685	1	Upregulation	vinblastine	MolTransport		Y	N	Vinblastine Sulfate	a natural alkaloid isolated from the plant Catharanthus roseus (Madagascar periwinkle) with antineoplastic activity
				1	6.8685	1	Upregulation	actinomycin D	MolTransport		Y	Y	Dactinomycin	Antitumor antibiotics; These drugs act during multiple phases of the cell cycle and are considered cell-cycle specific. Chromomycins
				1	6.8685	1	Upregulation	methotrexate	MolTransport		N	N	Methotrexate	For cancer, methotrexate competitively inhibits dihydrofolate reductase (DHFR), an enzyme that participates in the tetrahydrofolate synthesis. The affinity of methotrexate for DHFR is about 1000-fold that of folate. DHFR catalyses the conversion of dihydrofolate to the active tetrahydrofolate. Folic acid is needed for the de novo synthesis of the nucleoside thymidine, required for DNA synthesis. …
				1	6.8685	1	Upregulation	cisplatin	MolTransport		N	Y	Cisplatin	Metal salts; Alkylating agents
				1	6.8685	1	Upregulation	quercetin	MolTransport		N	Y	Quercetin Dihydrate	Quercetin dihydrate is a flavonoid with anticancer activity. Quercetin is a mitochondrial ATPase and phosphodiesterase inhibitor. It Inhibits PI3-kinase activity
				1	6.8685	1	Upregulation	carboplatin	Expression	positive	N	Y	Carboplatin	Metal salts; Alkylating agents
				1	6.8685	1	Upregulation	actinomycin D	Expression	negative	Y	Y	Dactinomycin	Antitumor antibiotics; These drugs act during multiple phases of the cell cycle and are considered cell-cycle specific. Chromomycins
				1	6.8685	1	Upregulation	5-fluorouracil	Expression	positive	Y	N	Fluorouracil	Fluorouracil is in the antimetabolite and pyrimidine analog families of medications; believed to involve blocking the action of thymidylate synthase and thus stopping the production of DNA
				1	6.8685	1	Upregulation	indole-3-carbinol	Expression		N	Y	Indole-3-Carbinol	Indole-3-carbinol induces a G1 growth arrest of human reproductive cancer cells. This is potentially relevant to the prevention and treatment of cancer, as the G1 phase of cell growth occurs early in the cell life cycle, and, for most cells, is the major period of cell cycle during its lifespan
				1	6.8685	1	Upregulation	cisplatin	Expression	positive	N	Y	Cisplatin	Metal salts; Alkylating agents
				1	6.8685	1	Upregulation	doxorubicin	Expression		N	Y	Doxorubicin Hydrochloride	Anthracyclines; Antitumor antibiotics
				1	6.8685	1	Upregulation	cycloheximide	Expression	positive	Y	N	Cycloheximide	a eukaryote protein synthesis inhibitor, produced by the bacterium Streptomyces griseus
				1	6.8685	1	Upregulation	busulfan	Expression	negative	N	N	Busulfan	Busulfan is a cell cycle non-specific alkylating antineoplastic agent, in the class of alkyl sulfonates.
				1	6.8685	1	Upregulation	colchicine	Expression		N	N	Colchicine	It is a toxic natural product and secondary metabolite, originally extracted from plants of the genus Colchicum.
				1	6.8685	1	Upregulation	nocodazole	Expression	negative	Y	N	Nocodazole	an antineoplastic agent which exerts its effect in cells by interfering with the polymerization of microtubules
				1	6.8685	1	Upregulation	quercetin	Expression		N	Y	Quercetin Dihydrate	Quercetin dihydrate is a flavonoid with anticancer activity. Quercetin is a mitochondrial ATPase and phosphodiesterase inhibitor. It Inhibits PI3-kinase activity
				1	6.8685	1	Upregulation	chloroquine	Expression	positive	N	N	Chloroquine Diphosphate	It is a water soluble antimalarial drug; apoptosis and autophagy inhibitor.
				1	6.8685	1	Upregulation	camptothecin	Expression	positive	N	N	Camptothecin	Camptothecin is a cytotoxic quinoline alkaloid which inhibits the DNA enzyme topoisomerase I. (Plant based)
ABCC3	2	2	2 - Intron	1	1.20588	1	Upregulation	methotrexate	MolTransport		N	N	Methotrexate	For cancer, methotrexate competitively inhibits dihydrofolate reductase (DHFR), an enzyme that participates in the tetrahydrofolate synthesis. The affinity of methotrexate for DHFR is about 1000-fold that of folate. DHFR catalyses the conversion of dihydrofolate to the active tetrahydrofolate. Folic acid is needed for the de novo synthesis of the nucleoside thymidine, required for DNA synthesis. …
				1	1.20588	1	Upregulation	etoposide	MolTransport		N	Y	Etoposide	Topoisomerase II inhibitors
				1	1.20588	1	Upregulation	carboplatin	Expression	positive	N	Y	Carboplatin	Metal salts; Alkylating agents
				1	1.20588	1	Upregulation	actinomycin D	Expression	negative	Y	Y	Dactinomycin	Antitumor antibiotics; These drugs act during multiple phases of the cell cycle and are considered cell-cycle specific. Chromomycins
				1	1.20588	1	Upregulation	5-fluorouracil	Expression	positive	Y	N	Fluorouracil	Fluorouracil is in the antimetabolite and pyrimidine analog families of medications; believed to involve blocking the action of thymidylate synthase and thus stopping the production of DNA
				1	1.20588	1	Upregulation	cisplatin	Expression	positive	N	Y	Cisplatin	Metal salts; Alkylating agents
				1	1.20588	1	Upregulation	retinoic acid	Expression	positive	N	Y	All-trans Retinoic acid	It is a metabolite of vitamin A (retinol) that mediates the functions of vitamin A required for growth and development
				1	1.20588	1	Upregulation	rifaximin	Expression	positive	N	Y	Rifaximin	antibiotic
ABCC4	8	9	6 - Silent; 2 - 3'UTR; 1 - Silent (U87MG)	0	4.71983	1	Upregulation	6-thioguanine	MolTransport		N	Y	Thioguanine	It is a medication used to treat acute myeloid leukemia (AML)
				1	4.71983	1	Upregulation	chloroquine	MolTransport		N	N	Chloroquine Diphosphate	It is a water soluble antimalarial drug; apoptosis and autophagy inhibitor.
				1	4.71983	1	Upregulation	methotrexate	MolTransport		N	N	Methotrexate	For cancer, methotrexate competitively inhibits dihydrofolate reductase (DHFR), an enzyme that participates in the tetrahydrofolate synthesis. The affinity of methotrexate for DHFR is about 1000-fold that of folate. DHFR catalyses the conversion of dihydrofolate to the active tetrahydrofolate. Folic acid is needed for the de novo synthesis of the nucleoside thymidine, required for DNA synthesis. …
				1	4.71983	1	Upregulation	zidovudine	MolTransport		N	Y	Zidovudine (AZT)	It is an anti-HIV drug that reduces the amount of virus in the body
				1	4.71983	1	Upregulation	retinoic acid	Expression	positive	N	Y	All-trans Retinoic acid	It is a metabolite of vitamin A (retinol) that mediates the functions of vitamin A required for growth and development
				1	4.71983	1	Upregulation	cisplatin	Expression	positive	N	Y	Cisplatin	Metal salts; Alkylating agents
				1	4.71983	1	Upregulation	rapamycin	Expression		N	N	Rapamycin	Rapamycin is a macrolide compound obtained from Streptomyces hygroscopicus that acts by selectively blocking the transcriptional activation of cytokines.
				1	4.71983	1	Upregulation	cycloheximide	Expression	negative	Y	N	Cycloheximide	a eukaryote protein synthesis inhibitor, produced by the bacterium Streptomyces griseus
ABCC5	3	5	3 - Silent; 2 - Missense (U87MG)	0	12.5419	1	Upregulation	6-mercaptopurine	MolTransport		N	N	Mercaptopurine	Mercaptopurine (6-MP) competes with the purine derivatives hypoxanthine and guanine for the enzyme Hypoxanthine-guanine phosphoribosyltransferase (HGPRT) and is itself converted to thio inosine monophosphate (TIMP).
				1	12.5419	1	Upregulation	methotrexate	MolTransport		N	N	Methotrexate	For cancer, methotrexate competitively inhibits dihydrofolate reductase (DHFR), an enzyme that participates in the tetrahydrofolate synthesis. The affinity of methotrexate for DHFR is about 1000-fold that of folate. DHFR catalyses the conversion of dihydrofolate to the active tetrahydrofolate. Folic acid is needed for the de novo synthesis of the nucleoside thymidine, required for DNA synthesis. …
				1	12.5419	1	Upregulation	6-thioguanine	MolTransport		N	Y	Thioguanine	It is a medication used to treat acute myeloid leukemia (AML)
				1	12.5419	1	Upregulation	5-fluorouracil	Expression	positive	Y	N	Fluorouracil	Fluorouracil is in the antimetabolite and pyrimidine analog families of medications; believed to involve blocking the action of thymidylate synthase and thus stopping the production of DNA
ABCC6	10	10	5 - Silent; 4 - Missense; 1 - Intron	1	#N/A	#N/A	No expression	retinoic acid	Expression	positive	N	Y	All-trans Retinoic acid	It is a metabolite of vitamin A (retinol) that mediates the functions of vitamin A required for growth and development
ABCC9	2	1	1 - Silent; 1 - Intron (NSP)	0	2.56292	1	Upregulation	actinomycin D	Expression	negative	Y	Y	Dactinomycin	Antitumor antibiotics; These drugs act during multiple phases of the cell cycle and are considered cell-cycle specific. Chromomycins
ABCD2	#N/A	#N/A	#N/A	#N/A	#N/A	#N/A	No expression	Caffeic acid phenethylester	Expression	positive	N	Y	Phenethyl caffeate (CAPE)	Derived from plants;antimitogenic, anticarcinogenic, anti-inflammatory, and immunomodulatory properties in vitro
				1	#N/A	#N/A	No expression	isotretinoin	Expression	positive	Y	Y	13-cis Retinoic Acid	chemopreventive retinoid; derivative of vitamin A
				1	#N/A	#N/A	No expression	retinoic acid	Expression	positive	N	Y	All-trans Retinoic acid	It is a metabolite of vitamin A (retinol) that mediates the functions of vitamin A required for growth and development
ABCD3	1	1	1 - Silent	1	1.7592	1	Upregulation	Caffeic acid phenethylester	Expression	positive	N	Y	Phenethyl caffeate (CAPE)	Derived from plants;antimitogenic, anticarcinogenic, anti-inflammatory, and immunomodulatory properties in vitro
ABCG1	#N/A	#N/A	#N/A	#N/A	#N/A	#N/A	No expression	emodin	Expression	positive	N	Y	Emodin	Emodin has been shown to exhibit anti-inflammatory, signalling, antibiotic, muscle building and anti-angiogenic functions
				1	#N/A	#N/A	No expression	retinoic acid	Expression	positive	N	Y	All-trans Retinoic acid	It is a metabolite of vitamin A (retinol) that mediates the functions of vitamin A required for growth and development
				1	#N/A	#N/A	No expression	rapamycin	Expression	positive	N	N	Rapamycin	Rapamycin is a macrolide compound obtained from Streptomyces hygroscopicus that acts by selectively blocking the transcriptional activation of cytokines.
				1	#N/A	#N/A	No expression	etoposide	Expression	positive	N	Y	Etoposide	Topoisomerase II inhibitors
				1	#N/A	#N/A	No expression	methotrexate	Expression		N	N	Methotrexate	For cancer, methotrexate competitively inhibits dihydrofolate reductase (DHFR), an enzyme that participates in the tetrahydrofolate synthesis. The affinity of methotrexate for DHFR is about 1000-fold that of folate. DHFR catalyses the conversion of dihydrofolate to the active tetrahydrofolate. Folic acid is needed for the de novo synthesis of the nucleoside thymidine, required for DNA synthesis. …
				1	#N/A	#N/A	No expression	actinomycin D	Expression	negative	Y	Y	Dactinomycin	Antitumor antibiotics; These drugs act during multiple phases of the cell cycle and are considered cell-cycle specific. Chromomycins
				1	#N/A	#N/A	No expression	isotretinoin	Expression	positive	Y	Y	13-cis Retinoic Acid	chemopreventive retinoid; derivative of vitamin A
ABCG2	#N/A	#N/A	#N/A	#N/A	1.19462	1	Upregulation	quercetin	MolTransport		N	Y	Quercetin Dihydrate	Quercetin dihydrate is a flavonoid with anticancer activity. Quercetin is a mitochondrial ATPase and phosphodiesterase inhibitor. It Inhibits PI3-kinase activity
				1	1.19462	1	Upregulation	methotrexate	MolTransport		N	N	Methotrexate	For cancer, methotrexate competitively inhibits dihydrofolate reductase (DHFR), an enzyme that participates in the tetrahydrofolate synthesis. The affinity of methotrexate for DHFR is about 1000-fold that of folate. DHFR catalyses the conversion of dihydrofolate to the active tetrahydrofolate. Folic acid is needed for the de novo synthesis of the nucleoside thymidine, required for DNA synthesis. …
				1	1.19462	1	Upregulation	camptothecin	MolTransport		N	N	Camptothecin	Camptothecin is a cytotoxic quinoline alkaloid which inhibits the DNA enzyme topoisomerase I. (Plant based)
				1	1.19462	1	Upregulation	zidovudine	MolTransport		N	Y	Zidovudine (AZT)	It is an anti-HIV drug that reduces the amount of virus in the body
				1	1.19462	1	Upregulation	doxorubicin	MolTransport		N	Y	Doxorubicin Hydrochloride	Anthracyclines; Antitumor antibiotics
				1	1.19462	1	Upregulation	mitoxantrone	MolTransport		N	N	Mitoxantrone Hydrochloride	antibiotic with antineoplastic activity
				1	1.19462	1	Upregulation	daunorubicin	MolTransport		N	N	Daunorubicin Hydrochloride	Similar to doxorubicin, daunorubicin interacts with DNA by intercalation and inhibition of macromolecular biosynthesis. This inhibits the progression of the enzyme topoisomerase II, which relaxes supercoils in DNA for transcription. Daunorubicin stabilizes the topoisomerase II complex after it has broken the DNA chain for replication, preventing the DNA double helix from being resealed and thereb…
				1	1.19462	1	Upregulation	5-aminolevulinic acid	MolTransport		N	N	Aminolevulinic Acid Hydrochloride	Aminolevulinic acid, is an aminoketone, used for local photosensitizing therapy (PDT). PDT treatment possibilities includefor cancer of the prostate, breast, giant BCC (skin), cervix, recurrent bladder, vulvar, brain (human glioblastoma cells), HPV, lung, stomach, head and neck, penis, and colon, as well as those for leukemia, Barrett's esophagus, squamous cell carcinoma (SCC), Bowen's disease, a…
				1	1.19462	1	Upregulation	cycloheximide	Expression	negative	Y	N	Cycloheximide	a eukaryote protein synthesis inhibitor, produced by the bacterium Streptomyces griseus
				1	1.19462	1	Upregulation	5-azacytidine	Expression	negative	N	N	Azacytidine	Azacitidine is a chemical analog of cytidine, a nucleoside in DNA and RNA.
				1	1.19462	1	Upregulation	retinoic acid	Expression	positive	N	Y	All-trans Retinoic acid	It is a metabolite of vitamin A (retinol) that mediates the functions of vitamin A required for growth and development
				1	1.19462	1	Upregulation	cisplatin	Expression	positive	N	Y	Cisplatin	Metal salts; Alkylating agents
				1	1.19462	1	Upregulation	camptothecin	Expression	positive	N	N	Camptothecin	Camptothecin is a cytotoxic quinoline alkaloid which inhibits the DNA enzyme topoisomerase I. (Plant based)
				1	1.19462	1	Upregulation	berberine	Expression	negative	N	Y	Berberine Chloride	It is a compound extracted from a variety of herbs. It is supplemented for its anti-diabetic effects, which rival the potency of some pharmaceuticals
				1	1.19462	1	Upregulation	rotenone	Expression	negative	N	N	Rotenone	Rotenone works by interfering with the electron transport chain in mitochondria. It inhibits the transfer of electrons from iron-sulfur centers in complex I to ubiquinone. This interferes with NADH during the creation of usable cellular energy (ATP).
				1	1.19462	1	Upregulation	5-fluorouracil	Expression		Y	N	Fluorouracil	Fluorouracil is in the antimetabolite and pyrimidine analog families of medications; believed to involve blocking the action of thymidylate synthase and thus stopping the production of DNA
				1	1.19462	1	Upregulation	vinblastine	Expression		Y	N	Vinblastine Sulfate	a natural alkaloid isolated from the plant Catharanthus roseus (Madagascar periwinkle) with antineoplastic activity
				1	1.19462	1	Upregulation	mitomycin C	Expression	positive	N	Y	Mitomycin C	Mitomycin C is a potent DNA crosslinker.
ABCG5	#N/A	#N/A	#N/A	#N/A	#N/A	#N/A	No expression	cycloheximide	Expression	negative	Y	N	Cycloheximide	a eukaryote protein synthesis inhibitor, produced by the bacterium Streptomyces griseus
CFTR	3	7	2 - Missense; 1 - Silent; 3 - Missense (U87MG); 1 - Silent (U87MG)	0	#N/A	#N/A	No expression	cytarabine	MolTransport		N	Y	Cytosine-Beta-DArabinofuranoside	Ara-C incorporates into DNA and inhibits DNA replication by forming cleavage complexes with topoisomerase I resulting in DNA fragmentation
				1	#N/A	#N/A	No expression	cycloheximide	Expression	negative	Y	N	Cycloheximide	a eukaryote protein synthesis inhibitor, produced by the bacterium Streptomyces griseus
				1	#N/A	#N/A	No expression	daunorubicin	Expression	positive	N	N	Daunorubicin Hydrochloride	Similar to doxorubicin, daunorubicin interacts with DNA by intercalation and inhibition of macromolecular biosynthesis. This inhibits the progression of the enzyme topoisomerase II, which relaxes supercoils in DNA for transcription. Daunorubicin stabilizes the topoisomerase II complex after it has broken the DNA chain for replication, preventing the DNA double helix from being resealed and thereb…
				1	#N/A	#N/A	No expression	cyclophosphamide	Expression	positive	Y	N	Cyclophosphamide	a medication used as chemotherapy and to suppress the immune system
				1	#N/A	#N/A	No expression	acivicin	Expression	negative	N	Y	Acivicin	It is an analog of glutamine. It is an inhibitor of gamma-glutamyl transferase
				1	#N/A	#N/A	No expression	retinoic acid	Expression	positive	N	Y	All-trans Retinoic acid	It is a metabolite of vitamin A (retinol) that mediates the functions of vitamin A required for growth and development
				1	#N/A	#N/A	No expression	doxorubicin	Expression	positive	N	Y	Doxorubicin Hydrochloride	Anthracyclines; Antitumor antibiotics
				1	#N/A	#N/A	No expression	mitomycin C	Expression	positive	N	Y	Mitomycin C	Mitomycin C is a potent DNA crosslinker.
TAP1	#N/A	#N/A	#N/A	#N/A	1.86468	1	Upregulation	5-azacytidine	Expression	positive	N	N	Azacytidine	Azacitidine is a chemical analog of cytidine, a nucleoside in DNA and RNA.
				1	1.86468	1	Upregulation	doxorubicin	Expression	positive	N	Y	Doxorubicin Hydrochloride	Anthracyclines; Antitumor antibiotics
				1	1.86468	1	Upregulation	cycloheximide	Expression		Y	N	Cycloheximide	a eukaryote protein synthesis inhibitor, produced by the bacterium Streptomyces griseus
TAP2	2	1	1 - Silent; 1 - FrameShift Insertion (NSP)	0	#N/A	#N/A	No expression	5-azacytidine	Expression	positive	N	N	Azacytidine	Azacitidine is a chemical analog of cytidine, a nucleoside in DNA and RNA.
