# Supplementary material for: Integrated genetic and metabolic landscapes predict vulnerabilities of temozolomide resistant glioblastoma cells
Source: NPJ Syst Biol Appl. 2021 Jan 8;7:2. doi: 10.1038/s41540-020-00161-7 (PMC7794364; doi:10.1038/s41540-020-00161-7)
Supplement: Supplementary file 5 [file 41540_2020_161_MOESM5_ESM.xlsx]

## Sheet: Read Me
Title: Integrated Genetic and Metabolic Landscapes Predict Vulnerabilities Of Temozolomide Resistant Glioblastoma Cells
Authors: Immanuel et al
Affiliation: Chemical Engineering Division, CSIR-National Chemical Laboratory, Pune, Maharashtra, India
Corresponding author: Anu Raghunathan
*anu.raghunathan@ncl.res.in
S5 Table. Supporting information about core metabolic reconstruciton model used in this study
Description	Location	Labels
Model statistics	Sheet 1	Statistics
Constraints used in this study for contextualising metabolic models for U87MG and NSP cell lines with different drug conditions	Sheet 3	Constraints
Subsysytems in core metabolic reconstruction model	Sheet 2	Subsystems
Metabolites in core metabolic reconstruction model	Sheet 4	Metabolites
Reactions in core metabolic reconstruction model	Sheet 5	Reactions
Genes in core metabolic reconstruction model	Sheet 6	Genes

## Sheet: Statistics
Reactions					GPR			Reversibility
	Internal	242		Single	135		Reversible	170
	Transport	97		Multiple	141		Irreversible	216
	Exchanges	46		None	110		Total	386
	Biomass	1		Total	386
	Total	386
Genes
	essential	75
	non essential	419
	Total	494
Metabolites	Cytosolic	186
	External	34
	Mitochondrial	90
	Endoplasmic reticulum	29
	Peroxisomal	21
	Total	360

## Sheet: Constraints
						U87MG 0uM		U87MG 10uM					NSP 0uM		NSP 10uM
Exchanges	lb	ub				lb	ub	lb	ub				lb	ub	lb	ub
DM_atp_c_	1.07	1000		Based on CORE profiles	EX_ala_L(e)	0.0197312	0.0218081	0.00373699	0.00413036		Based on CORE profiles	EX_ala_L(e)	0.0152837	0.0168925	0.0131311	0.0145134
EX_ala_L(e)	0	1000			EX_arg_L(e)	-0.0100379	-0.0090819	-0.0109123	-0.00987306			EX_arg_L(e)	-0.0129308	-0.0116993	-0.0168086	-0.0152078
EX_arg_L(e)	0	1000			EX_asn_L(e)	0.000119323	0.000131883	-0.00213486	-0.00193154			EX_asn_L(e)	-0.00120221	-0.00108772	-0.0031139	-0.00281734
EX_asn_L(e)	0	1000			EX_asp_L(e)	-0.00289079	-0.00261547	-0.00431698	-0.00390584			EX_asp_L(e)	-0.00274174	-0.00248062	-0.00619689	-0.00560671
EX_asp_L(e)	0	1000			EX_cit(e)	0.00636632	0.00703646	0.000142961	0.000158009			EX_cit(e)	0.0025571	0.00282627	0.00427738	0.00472763
EX_chol(e)	-1000	1000			EX_glc(e)	-0.71958	-0.651049	-0.649172	-0.587346			EX_glc(e)	-0.738917	-0.668544	-0.879539	-0.795774
EX_cit(e)	0	1000			EX_gln_L(e)	-0.208469	-0.188615	-0.108012	-0.0977255			EX_gln_L(e)	-0.164852	-0.149152	-0.130018	-0.117635
EX_cl(e)	-1000	1000			EX_glu_L(e)	0.0146228	0.016162	0.00546164	0.00603655			EX_glu_L(e)	0.0120658	0.0133359	0.0090033	0.00995102
EX_co2(e)	0	1000			EX_gly(e)	0.00378616	0.0041847	-0.00392539	-0.00355154			EX_gly(e)	0.00679541	0.00751072	-0.00187547	-0.00169685
EX_glc(e)	0	1000			EX_ile_L(e)	-0.0148567	-0.0134418	-0.0148567	-0.0134418			EX_ile_L(e)	-0.0148567	-0.0134418	-0.0148567	-0.0134418
EX_gln_L(e)	0	1000			EX_leu_L(e)	-0.0904615	-0.0818461	-0.0904615	-0.0818461			EX_leu_L(e)	-0.0276291	-0.0249978	-0.0276291	-0.0249978
EX_glu_L(e)	0	1000			EX_lys_L(e)	-0.0906437	-0.082011	-0.0906437	-0.082011			EX_lys_L(e)	-0.0272887	-0.0246898	-0.0272887	-0.0246898
EX_gly(e)	0	1000			EX_orn(e)	-0.000106616	-9.64621e-05	-0.000233289	-0.000211071			EX_orn(e)	0.00105999	0.00117157	0.00120119	0.00132763
EX_h(e)	-1000	1000			EX_phe_L(e)	-0.0351945	-0.0318426	-0.0351945	-0.0318426			EX_phe_L(e)	-0.0154198	-0.0139512	-0.0154198	-0.0139512
EX_h2o(e)	-1000	1000			EX_pro_L(e)	0.000189783	0.00020976	-0.000592299	-0.00053589			EX_pro_L(e)	0.000576476	0.000637158	-0.000364022	-0.000329354
EX_ile_L(e)	0	1000			EX_ser_L(e)	-0.0283803	-0.0256774	-0.017341	-0.0156895			EX_ser_L(e)	-0.0286181	-0.0258926	-0.0211799	-0.0191628
EX_k(e)	-1000	1000			EX_thr_L(e)	-0.109479	-0.0990528	-0.109479	-0.0990528			EX_thr_L(e)	-0.0373543	-0.0337967	-0.0373543	-0.0337967
EX_lac_L(e)	0	1000			EX_trp_L(e)	-0.00445425	-0.00403004	-0.00256898	-0.00232432			EX_trp_L(e)	-0.00475615	-0.00430318	-0.00424339	-0.00383926
EX_leu_L(e)	0	1000			EX_tyr_L(e)	-0.00317029	-0.00286835	-0.00525615	-0.00475556			EX_tyr_L(e)	-0.0027186	-0.00245969	-0.00273833	-0.00247754
EX_lys_L(e)	0	1000			EX_val_L(e)	-0.0203756	-0.0184351	-0.0178301	-0.016132			EX_val_L(e)	-0.0212662	-0.0192408	-0.0202808	-0.0183493
EX_na1(e)	-1000	1000			EX_mal_L(e)	0.00141993	0.00149737	0.00141993	0.00149737			EX_mal_L(e)	0.00141993	0.00149737	0.00141993	0.00149737
EX_nh4(e)	-1000	1000			DM_gudac_c_	-0.010576	-0.0104678	-0.010576	-0.0104678			DM_gudac_c_	-0.010576	-0.0104678	-0.010576	-0.0104678
EX_o2(e)	-1000	0		Enzymopathy based	GCCam	0.257691	0.464051	0.290052	0.447504		Enzymopathy based	ASNt4	0.00108772	0.00117359	0.00281734	0.00303976
EX_orn(e)	0	1000			GCCbim	0.257691	0.464051	0.290052	0.447504			C3STDH1Pr	0.000804521	0.000804521	0.000518349	0.000518349
EX_phe_L(e)	0	1000			GCCcm	0.257691	0.464051	0.290052	0.447504			C4STMO2Pr	0.000804521	0.000804521	0.000518349	0.000518349
EX_pi(e)	-1000	1000		Growth rate	biomass_NCI60	0.0217	0.0217	0.016	0.016			GLNt4	0.149152	0.160927	0.117635	0.126923
EX_pro_L(e)	0	1000										GLYt4	0	749.995	0	750
EX_ser_L(e)	0	1000										LEUt4	0.0249978	0.0269713	0.0249978	0.0269713
EX_thr_L(e)	0	1000										ME2	0	0.120515	0	0.117959
EX_trp_L(e)	0	1000										PHEt4	0.0139512	0.0150527	0.0139512	0.0150527
EX_tyr_L(e)	0	1000										PROt4	0	750	0	750
EX_urea(e)	0	1000										SERt4	0.0258926	0.0279367	0.0191628	0.0206757
EX_val_L(e)	0	1000										CYOR_u10m	0.314602	2.32221	0.342902	2.68951
2AMADPTm	-1000	1000										CYOOm2	0.157301	1.16111	0.171451	1.34476
2OXOADOXm	0	1000										HKt	0	5.07913	0	6.02942
2OXOADPTm	-1000	1000									Growth rate	biomass_NCI60	0.0149	0.0149	0.0096	0.0096
34HPPOR	0	1000
3DSPHR	0	1000
3HAO	0	1000
3HBCOAHLm	0	1000
3MOBt2im	-1000	1000
3MOPt2im	-1000	1000
4MOPt2im	-1000	1000
AACOAT	0	1000
AASAD3m	0	1000
AATAi	0	1000
ACACT1	-1000	1000
ACACT10m	-1000	1000
ACACT1rm	-1000	1000
ACACt2m	-1000	1000
ACCOAC	0	1000
ACITL	0	1000
ACOAD10m	0	1000
ACOAD8m	0	1000
ACOAD9m	0	1000
ACONTm	-1000	1000
ACRNtm	0	1000
ADK1	-1000	1000
ADK3	-1000	1000
ADPtx	-1000	1000
ADSL1	0	1000
ADSL2	0	1000
ADSS	0	1000
AGPAT1	0	1000
AICART	-1000	1000
AIRCr	-1000	1000
AKGDm	0	1000
AKGMALtm	-1000	1000
ALATA_L	-1000	1000
ALAt2r	-1000	1000
AM6SAD	0	1000
AMCOXO	0	1000
ARGNm	0	1000
ARGSL	-1000	1000
ARGSS	0	1000
ARGt4	-1000	1000
ARGtm	-1000	1000
ARTCOAL1	-1000	1000
ARTCOAL2	-1000	1000
ARTFR11	0	1000
ARTPLM1	-1000	1000
ARTPLM2	-1000	1000
ASNNm	0	1000
ASNS1	0	1000
ASNt4	-1000	1000
ASNtm	-1000	1000
ASPCTr	-1000	1000
ASPGLUm	-1000	1000
ASPTA	-1000	1000
ASPTAm	-1000	1000
ASPt6	0	1000
ATPtm	-1000	1000
ATPtx	-1000	1000
r0780	-1000	1000
C3STDH1Pr	0	1000
C3STKR2r	0	1000
C4STMO1r	0	1000
C4STMO2Pr	0	1000
CBPS	0	1000
CBPSam	0	1000
CDIPTr	-1000	1000
CDS	0	1000
CEPTC	0	1000
CHLPCTD	0	1000
CHOLK	0	1000
CHOLt4	-1000	1000
CITt4_2	-1000	1000
CITtam	-1000	1000
CLHCO3tex2	0	1000
CLS_hs	0	1000
CO2t	-1000	1000
CO2ter	-1000	1000
CO2tm	-1000	1000
CO2tp	-1000	1000
COAtp	-1000	1000
COAtr	-1000	1000
CRNtim	-1000	1000
CSNAT	-1000	1000
CSNATm	-1000	1000
CSm	0	1000
CTPS2	0	1000
CYTK6	-1000	1000
DESAT16_2	0	1000
DESAT18_3	0	1000
DHCR242r	0	1000
DHCR72r	0	1000
DHCRD1	0	1000
DHFR	-1000	1000
DHORD9	0	1000
DHORTS	-1000	1000
DHPR	0	1000
DMATTx	0	1000
DPMVDx	0	1000
DSAT	0	1000
DTMPK	-1000	1000
EBP1r	0	1000
ECOAH12m	-1000	1000
ECOAH1m	-1000	1000
ECOAH9m	-1000	1000
ENO	-1000	1000
ETF	0	1000
ETFQO	0	1000
FACOAL160i	0	1000
FACOAL161	-1000	1000
FADH2tru	0	1000
FADtru	0	1000
FAS180COA	0	1000
FBA	-1000	1000
FDH	0	1000
FKYNH	0	1000
FORtr	-1000	1000
FRDPtr	-1000	1000
FTHFDH	0	1000
FUMAC	0	1000
FUMm	-1000	1000
FUMtm	-1000	1000
G3PD1	-1000	0
G5SADrm	-1000	1000
G5SDym	0	1000
G6PDH2r	0	1000
GALU	0	1000
GAPD	0	1000
GARFT	-1000	1000
GCCam	-1000	1000
GCCbim	0	1000
GCCcm	-1000	1000
GGNG	0	1000
GHMT2r	-1000	1000
GK1	-1000	1000
GLBRAN	0	1000
GLCt1r	-1000	1000
GLGNS1	0	1000
GLNt4	0	1000
GLNtm	-1000	1000
GLU5Km	0	1000
GLUDxm	0	1000
GLUDym	0	1000
GLUNm	0	1000
GLUPRT	0	1000
GLUTCOADHm	0	1000
GLUVESSEC	0	1000
GLUt2m	-1000	1000
GLUt6	0	1000
GLYAMDTRc	-1000	1000
GLYATm	-1000	1000
GLYt2r	-1000	1000
GLYt4	0	1000
GLYtm	-1000	1000
GMPS2	0	1000
GPAM_hs	0	1000
GRTTx	0	1000
H2CO3D	-1000	1000
H2CO3D2	-1000	1000
H2Ot	-1000	1000
H2Oter	-1000	1000
H2Otm	-1000	1000
H2Otp	-1000	1000
HACD1m	-1000	1000
HACD9m	-1000	1000
HCO3Em	-1000	1000
HCO3_NAt	-1000	1000
HEX1	0	1000
HGNTOR	0	1000
HIBDm	-1000	1000
HKYNH	0	1000
HMGCOARx	0	1000
HMGCOASi	0	1000
HMGCOAtx	-1000	1000
HMGLm	0	1000
Htm	-1000	1000
Htr	-1000	1000
Htx	-1000	1000
ICDHxm	0	1000
ICDHyrm	-1000	1000
ILETA	-1000	1000
ILEt4	0	1000
IMPC	-1000	1000
IMPD	0	1000
IPDDIx	-1000	1000
KAS8	0	1000
KCCt	-1000	1000
KYN3OX	0	1000
L_LACt2r	-1000	1000
LDH_L	-1000	0
LEUTA	-1000	1000
LEUt4	0	1000
LNS14DMr	0	1000
LNSTLSr	0	1000
LPS2	0	1000
LSTO2r	0	1000
LYSt4	0	1000
LYStm	-1000	1000
MACACI	0	1000
MCCCrm	-1000	1000
MDH	-1000	0
MDHm	-1000	1000
ME2	0	1000
ME2m	0	1000
MEVK1x	0	1000
MGCHrm	-1000	1000
MI1PP	0	1000
MI1PS	0	1000
MMEm	-1000	1000
MMMm	-1000	1000
MMTSADm	0	1000
MTHFC	-1000	1000
MTHFCm	-1000	1000
MTHFD	-1000	1000
MTHFD2m	0	1000
NADPHtru	0	1000
NADPHtxu	0	1000
NADPtru	0	1000
NADPtxu	0	1000
NAt	0	1000
NAt3_1	-1000	1000
NDP8	0	1000
NDPK1	-1000	1000
NDPK1m	-1000	1000
NDPK2	-1000	1000
NDPK3	-1000	1000
NDPK4	-1000	1000
NDPK5	-1000	1000
NDPK7	-1000	1000
NDPK8	-1000	1000
NKCC2t	-1000	1000
NKCCt	-1000	1000
NaKt	0	1000
O2t	-1000	1000
O2ter	-1000	1000
O2tm	-1000	1000
O2tp	-1000	1000
OCBTm	0	1000
OIVD1m	0	1000
OIVD2m	0	1000
OIVD3m	0	1000
OMPDC	0	1000
ORNTArm	-1000	1000
ORNt3m	-1000	1000
ORNt4m	-1000	1000
ORNtiDF	-1000	1000
ORPT	-1000	1000
P5CDm	0	1000
P5CRm	-1000	1000
PCLAD	0	1000
PCm	0	1000
PDHm	0	1000
PE_HStm	-1000	1000
PFK	0	1000
PGCD	0	1000
PGI	0	1000
PGK	-1000	1000
PGL	0	1000
PGM	-1000	1000
PGMT	-1000	1000
PGPPT	0	1000
PGPP_hs	0	1000
PHETHPTOX2	0	1000
PHEt4	0	1000
PIt2m_2	-1000	1000
PIt8	-1000	1000
PItx	-1000	1000
PLA2_2	0	1000
PMEVKx	0	1000
PPA	0	1000
PPAP	0	1000
PPCOACm	0	1000
PPItr	-1000	1000
PPItx	-1000	1000
PRAGSr	-1000	1000
PRAIS	0	1000
PRASCS	-1000	1000
PRFGS	0	1000
PROt2r	-1000	1000
PROt4	0	1000
PROtm	-1000	1000
PRPPS	-1000	1000
PSDm_hs	0	1000
PSERT	0	1000
PSFLIPm	0	1000
PSP_L	0	1000
PSSA1_hs	-1000	1000
PYK	0	1000
PYRt2m	-1000	1000
RNDR1	0	1000
RNDR2	0	1000
RNDR3	0	1000
RNDR4	0	1000
RPE	-1000	1000
RPI	-1000	1000
SACCD3m	0	1000
SACCD4m	0	1000
SERPT	0	1000
SERt4	-1000	1000
SMS	0	1000
SOAT11r	0	1000
SQLEr	0	1000
SQLSr	0	1000
SUCOAS1m	-1000	1000
TALA	-1000	1000
THBPT4ACAMDASE	0	1000
THRt4	0	1000
TKT1	-1000	1000
TKT2	-1000	1000
TMDS	0	1000
TPI	-1000	1000
TRDR	0	1000
TRPO2	0	1000
TRPt4	0	1000
TYRTA	-1000	1000
TYRt4	0	1000
UMPK	-1000	1000
UREAt	-1000	1000
UREAtm	-1000	1000
VALTA	-1000	1000
VALt4	0	1000
r0838	-1000	1000
RE0344C	-1000	1000
RE3245C	0	1000
RE3347C	0	1000
ASPte	0	1000
GNDc	0	1000
EX_mal_L(e)	0	1000
MAL_Lte	-1000	1000
DM_gudac_c_	0	1000
DM_Tyr_ggn_c_	-1000	0
NADH2_u10m	0	1000
CYOR_u10m	0	1000
CYOOm2	0	1000
ATPS4m	0	1000
SUCD1m	0	1000
THR3D	0	1000
2AOBUTtm	-1000	1000
FTHFDHm	0	1000
Kt	0	1000
FADH2tm	-1000	1000
FADtm	-1000	1000
R1coa_hs_ter	-1000	1000
DM_nadph[c]	0	1000
DM_nadph[m]	0	1000
DM_nadh_trans[m]	0	1000
biomass_NCI60	0	1000
NADHox(m)	0	0
NADHox(c)	0	0
DM_nadh[c]	0	0
DM_nadh[m]	0	0
HKt	0	1000

## Sheet: Subsystems
		Subsystems	No of rxns			Subsystems	No of rxns
	1	Exchange	46		24	Fatty acid elongation	4
	2	Transport Extracellular	42		25	Miscellaneous	4
	3	Transport Mitochondrial	30		26	Triacylglycerol Synthesis	4
	4	Nucleotides	25		27	Fatty Acid Metabolism	3
	5	Cholesterol Metabolism	24		28	Pyruvate Metabolism	3
	6	Valine Leucine and Isoleucine Metabolism	21		29	R Group Synthesis	3
	7	Glycolysis/Gluconeogenesis	13		30	Starch and Sucrose Metabolism	3
	8	Transport Peroxisomal	13		31	Arginine and Proline Metabolism	2
	9	Tryptophan metabolism	13		32	Fatty acid activation	2
	10	Glycerophospholipid Metabolism	12		33	Fatty acid oxidation	2
	11	Transport Endoplasmic Reticular	12		34	Fatty acid synthesis	2
	12	Citric Acid Cycle	10		35	Galactose metabolism	2
	13	IMP Biosynthesis	10		36	Inositol Phosphate Metabolism	2
	14	Pentose Phosphate Pathway	9		37	Oxidative Phosphorylation	2
	15	Glycine Serine and Threonine Metabolism	8		38	R Group synthesis	2
	16	Urea cycle/amino group metabolism	8		39	Tetrahydrobiopterin	2
	17	Folate Metabolism	7		40	Biomass	1
	18	Pyrimidine Biosynthesis	7		41	Carnitine shuttle	1
	19	Alanine and Aspartate Metabolism	6		42	Oxidative phosphorylation	1
	20	Glutamate metabolism	6		43	Propanoate Metabolism	1
	21	Lysine Metabolism	6		44	Tyr Phe Trp Biosynthesis	1
	22	Sphingolipid Metabolism	5		45	Vitamin B2 metabolism	1
	23	Tyrosine metabolism	5			No. of rxns	48
		Other subsystems (<5 reactions)	48
		Fatty acid elongation	4
		Triacylglycerol Synthesis	4
		Fatty Acid Metabolism	3
		Pyruvate Metabolism	3
		R Group Synthesis	3
		Starch and Sucrose Metabolism	3
		Arginine and Proline Metabolism	2
		Fatty acid activation	2
		Fatty acid oxidation	2
		Fatty acid synthesis	2
		Galactose metabolism	2
		Inositol Phosphate Metabolism	2
		Miscellaneous	2
		Oxidative Phosphorylation	2
		R Group synthesis	2
		Tetrahydrobiopterin	2
		Carnitine shuttle	1
		Oxidative phosphorylation	1
		Propanoate Metabolism	1
		Tyr Phe Trp Biosynthesis	1
		Vitamin B2 metabolism	1

## Sheet: metabolites
Metabolite abbreviation	Metabolite name	Charged formula	Charge	ChEBI ID	Kegg ID	PubChem ID	InchiString	HMDB ID
10fthf[c]	10-Formyltetrahydrofolate	C20H21N7O7	-2	57454		C00234		HMDB00972
10fthf[m]	10-formyltetrahydrofolate(2-)	C20H21N7O7	-2	57454			InChI=1S/C20H23N7O7/c21-20-25-16-15(18(32)26-20)23-11(7-22-16)8-27(9-28)12-3-1-10(2-4-12)17(31)24-13(19(33)34)5-6-14(29)30/h1-4,... <Preview truncated at 128 characters>	HMDB00972
13dpg[c]	3-Phospho-D-glyceroyl phosphate	C3H4O10P2	-4	57604	C00236	3535	1/C3H8O10P2/c4-2(1-12-14(6,7)8)3(5)13-15(9,10)11/h2,4H,1H2,(H2,6,7,8)(H2,9,10,11)/t2-/m1/s1/f/h6-7,9-10H	HMDB01270
1pyr5c[m]	1-Pyrroline-5-carboxylate	C5H6NO2	-1	15893		C03912		HMDB01301
25aics[c]	(S)-2-[5-Amino-1-(5-phospho-D-ribosyl)imidazole-4-carboxamido]succinate	C13H15N4O12P	-4	58443		C04823		HMDB00797
2aobut[c]	L-2-amino-3-oxobutanoic acid	C4H7NO3	0	40673			InChI=1S/C4H7NO3/c1-2(6)3(5)4(7)8/h3H,5H2,1H3,(H,7,8)/t3-/m0/s1	HMDB06454
2aobut[m]	L-2-amino-3-oxobutanoic acid	C4H7NO3	0	40673			InChI=1S/C4H7NO3/c1-2(6)3(5)4(7)8/h3H,5H2,1H3,(H,7,8)/t3-/m0/s1	HMDB06454
2maacoa[m]	2-methylacetoacetyl-CoA(4-)	C26H38N7O18P3S	-4	57335			InChI=1S/C26H42N7O18P3S/c1-13(14(2)34)25(39)55-8-7-28-16(35)5-6-29-23(38)20(37)26(3,4)10-48-54(45,46)51-53(43,44)47-9-15-19(50-5... <Preview truncated at 128 characters>	HMDB01157
2mb2coa[m]	2-methylcrotonoyl-CoA(4-)	C26H38N7O17P3S	-4	57337			InChI=1S/C26H42N7O17P3S/c1-5-14(2)25(38)54-9-8-28-16(34)6-7-29-23(37)20(36)26(3,4)11-47-53(44,45)50-52(42,43)46-10-15-19(49-51(3... <Preview truncated at 128 characters>	HMDB02054
2mbcoa[m]	2-methylbutanoyl-CoA(4-)	C26H40N7O17P3S	-4	57336			InChI=1S/C26H44N7O17P3S/c1-5-14(2)25(38)54-9-8-28-16(34)6-7-29-23(37)20(36)26(3,4)11-47-53(44,45)50-52(42,43)46-10-15-19(49-51(3... <Preview truncated at 128 characters>	HMDB01041
2mop[m]	2-methyl-3-oxopropanoate	C4H5O3	-1	57700			InChI=1S/C4H6O3/c1-3(2-5)4(6)7/h2-3H,1H3,(H,6,7)/p-1	HMDB01172
2mp2coa[m]	2-Methylprop-2-enoyl-CoA	C25H36N7O17P3S	-4	27754			InChI=1S/C25H40N7O17P3S/c1-13(2)24(37)53-8-7-27-15(33)5-6-28-22(36)19(35)25(3,4)10-46-52(43,44)49-51(41,42)45-9-14-18(48-50(38,3... <Preview truncated at 128 characters>	HMDB01011
2oxoadp[c]	2-oxoadipate(2-)	C6H6O5	-2	57499			InChI=1S/C6H8O5/c7-4(6(10)11)2-1-3-5(8)9/h1-3H2,(H,8,9)(H,10,11)/p-2	HMDB00225
2oxoadp[m]	2-oxoadipate(2-)	C6H6O5	-2	57499			InChI=1S/C6H8O5/c7-4(6(10)11)2-1-3-5(8)9/h1-3H2,(H,8,9)(H,10,11)/p-2	HMDB00225
2pg[c]	D-Glycerate 2-phosphate	C3H4O7P	-3	58289	C00631	3904	1/C3H7O7P/c4-1-2(3(5)6)10-11(7,8)9/h2,4H,1H2,(H,5,6)(H2,7,8,9)/t2-/m1/s1/f/h5,7-8H	HMDB03391
34hpp[c]	3-(4-hydroxyphenyl)pyruvate	C9H7O4	-1	36242			InChI=1S/C9H8O4/c10-7-3-1-6(2-4-7)5-8(11)9(12)13/h1-4,10H,5H2,(H,12,13)/p-1	HMDB00707
3dsphgn[c]	(2S)-1-hydroxy-3-oxooctadecan-2-aminium	C18H38NO2	1	58299			InChI=1S/C18H37NO2/c1-2-3-4-5-6-7-8-9-10-11-12-13-14-15-18(21)17(19)16-20/h17,20H,2-16,19H2,1H3/p+1/t17-/m0/s1	HMDB01480
3hanthrn[c]	3-hydroxyanthranilate	C7H7NO3	0	36559			InChI=1S/C7H7NO3/c8-6-4(7(10)11)2-1-3-5(6)9/h1-3,9H,8H2,(H,10,11)/p-1	HMDB01476
3hbcoa[m]	(S)-3-hydroxybutanoyl-CoA(4-)	C25H38N7O18P3S	-4	57316			InChI=1S/C25H42N7O18P3S/c1-13(33)8-16(35)54-7-6-27-15(34)4-5-28-23(38)20(37)25(2,3)10-47-53(44,45)50-52(42,43)46-9-14-19(49-51(3... <Preview truncated at 128 characters>	HMDB01166
3hibutcoa[m]	(S)-3-Hydroxyisobutyryl-CoA	C25H38N7O18P3S	-4	28259			InChI=1S/C25H42N7O18P3S/c1-13(8-33)24(38)54-7-6-27-15(34)4-5-28-22(37)19(36)25(2,3)10-47-53(44,45)50-52(42,43)46-9-14-18(49-51(3... <Preview truncated at 128 characters>	HMDB01052
3hmbcoa[m]	(2S,3S)-3-hydroxy-2-methylbutanoyl-CoA(4-)	C26H40N7O18P3S	-4	57312			InChI=1S/C26H44N7O18P3S/c1-13(14(2)34)25(39)55-8-7-28-16(35)5-6-29-23(38)20(37)26(3,4)10-48-54(45,46)51-53(43,44)47-9-15-19(50-5... <Preview truncated at 128 characters>	HMDB01356
3hmp[m]	3-hydroxy-2-methylpropanoate	C4H7O3	-1	11805			InChI=1S/C4H8O3/c1-3(2-5)4(6)7/h3,5H,2H2,1H3,(H,6,7)/p-1	HMDB00023
3mb2coa[m]	3-methylbut-2-enoyl-CoA(4-)	C26H38N7O17P3S	-4	57344			InChI=1S/C26H42N7O17P3S/c1-14(2)9-17(35)54-8-7-28-16(34)5-6-29-24(38)21(37)26(3,4)11-47-53(44,45)50-52(42,43)46-10-15-20(49-51(3... <Preview truncated at 128 characters>	HMDB01493
3mgcoa[m]	trans-3-methylglutaconyl-CoA(5-)	C27H37N7O19P3S	-5	57346			InChI=1S/C27H42N7O19P3S/c1-14(8-17(36)37)9-18(38)57-7-6-29-16(35)4-5-30-25(41)22(40)27(2,3)11-50-56(47,48)53-55(45,46)49-10-15-2... <Preview truncated at 128 characters>	HMDB01057
3mob[c]	3-methyl-2-oxobutanoate	C5H7O3	-1	11851			InChI=1S/C5H8O3/c1-3(2)4(6)5(7)8/h3H,1-2H3,(H,7,8)/p-1	HMDB00019
3mob[m]	3-methyl-2-oxobutanoate	C5H7O3	-1	11851			InChI=1S/C5H8O3/c1-3(2)4(6)5(7)8/h3H,1-2H3,(H,7,8)/p-1	HMDB00019
3mop[c]	3-methyl-2-oxopentanoate	C6H9O3	-1	28654			InChI=1S/C6H10O3/c1-3-4(2)5(7)6(8)9/h4H,3H2,1-2H3,(H,8,9)/p-1	HMDB00491
3mop[m]	3-methyl-2-oxopentanoate	C6H9O3	-1	28654			InChI=1S/C6H10O3/c1-3-4(2)5(7)6(8)9/h4H,3H2,1-2H3,(H,8,9)/p-1	HMDB00491
3pg[c]	3-Phospho-D-glycerate	C3H4O7P	-3	58272	C00197	3497	1/C35H60N7O18P3S/c1-4-5-6-7-8-9-10-11-12-13-23(43)18-26(45)64-17-16-37-25(44)14-15-38-33(48)30(47)35(2,3)20-57-63(54,55)60-62(5... <Preview truncated at 128 characters>	HMDB00807
3php[c]	3-phosphonatooxypyruvate(3-)	C3H2O7P	-3	18110			InChI=1S/C3H5O7P/c4-2(3(5)6)1-10-11(7,8)9/h1H2,(H,5,6)(H2,7,8,9)/p-3	HMDB01024
44mctr[r]	4,4-dimethyl-5alpha-cholesta-8,14,24-trien-3beta-ol	C29H46O	0	17813			InChI=1S/C29H46O/c1-19(2)9-8-10-20(3)22-12-13-23-21-11-14-25-27(4,5)26(30)16-18-29(25,7)24(21)15-17-28(22,23)6/h9,13,20,22,25-26... <Preview truncated at 128 characters>	HMDB01023
44mzym[r]	14-demethyllanosterol	C29H48O	0	18364			InChI=1S/C29H48O/c1-19(2)9-8-10-20(3)22-12-13-23-21-11-14-25-27(4,5)26(30)16-18-29(25,7)24(21)15-17-28(22,23)6/h9,20,22-23,25-26... <Preview truncated at 128 characters>	HMDB01286
4fumacac[c]	4-fumarylacetoacetate(2-)	C8H6O6	-2	18034			InChI=1S/C8H8O6/c9-5(1-2-7(11)12)3-6(10)4-8(13)14/h1-2H,3-4H2,(H,11,12)(H,13,14)/p-2/b2-1+	HMDB01268
4mlacac[c]	4-maleylacetoacetate	C8H6O6	-2	17105			InChI=1S/C8H8O6/c9-5(1-2-7(11)12)3-6(10)4-8(13)14/h1-2H,3-4H2,(H,11,12)(H,13,14)/p-2/b2-1-	HMDB02052
4mop[c]	4-methyl-2-oxopentanoate	C6H9O3	-1	17865			InChI=1S/C6H10O3/c1-4(2)3-5(7)6(8)9/h4H,3H2,1-2H3,(H,8,9)/p-1	HMDB00695
4mop[m]	4-methyl-2-oxopentanoate	C6H9O3	-1	17865			InChI=1S/C6H10O3/c1-4(2)3-5(7)6(8)9/h4H,3H2,1-2H3,(H,8,9)/p-1	HMDB00695
4mzym_int1[r]	4-Methylzymosterol intermediate 1	C29H46O3	0				InChI=1/C29H46O3/c1-18(2)8-7-9-19(3)21-11-12-22-20-10-13-24-28(5,23(20)14-16-27(21,22)4)17-15-25(30)29(24,6)26(31)32/h8,19,21-22... <Preview truncated at 128 characters>	HMDB06927
4mzym_int2[r]	4-Methylzymosterol intermediate 2	C28H44O	0				InChI=1/C28H44O/c1-18(2)8-7-9-19(3)22-12-13-24-21-10-11-23-20(4)26(29)15-17-28(23,6)25(21)14-16-27(22,24)5/h8,19-20,22-24H,7,9-1... <Preview truncated at 128 characters>	HMDB06838
5aizc[c]	5-amino-1-(5-phospho-D-ribosyl)imidazole-4-carboxylate	C9H11N3O9P	-3	58564		C04751		HMDB06273
5dpmev[x]	(R)-5-Diphosphomevalonate	C6H10O10P2	-4	15899			InChI=1S/C6H14O10P2/c1-6(9,4-5(7)8)2-3-15-18(13,14)16-17(10,11)12/h9H,2-4H2,1H3,(H,7,8)(H,13,14)(H2,10,11,12)/t6-/m1/s1	HMDB01090
5pmev[x]	(R)-5-phosphonatomevalonate(3-)	C6H10O7P	-3	58146			InChI=1S/C6H13O7P/c1-6(9,4-5(7)8)2-3-13-14(10,11)12/h9H,2-4H2,1H3,(H,7,8)(H2,10,11,12)/p-3/t6-/m1/s1	HMDB01343
6pgc[c]	6-Phospho-D-gluconate	C6H10O10P	-3	58759		C00345		HMDB01316
6pgl[c]	6-phospho-D-glucono-1,5-lactone	C6H9O9P	-2	57955		C01236		HMDB01127
7dhchsterol[r]	cholesta-5,7-dien-3beta-ol	C27H44O	0	17759			InChI=1S/C27H44O/c1-18(2)7-6-8-19(3)23-11-12-24-22-10-9-20-17-21(28)13-15-26(20,4)25(22)14-16-27(23,24)5/h9-10,18-19,21,23-25,28... <Preview truncated at 128 characters>	HMDB00032
aacoa[c]	Acetoacetyl-CoA	C25H36N7O18P3S	-4	57286		C00332		HMDB01484
aacoa[m]	acetoacetyl-CoA(4-)	C25H36N7O18P3S	-4	57286			InChI=1S/C25H40N7O18P3S/c1-13(33)8-16(35)54-7-6-27-15(34)4-5-28-23(38)20(37)25(2,3)10-47-53(44,45)50-52(42,43)46-9-14-19(49-51(3... <Preview truncated at 128 characters>	HMDB01484
acac[c]	acetoacetate	C4H5O3	-1	13705			InChI=1S/C4H6O3/c1-3(5)2-4(6)7/h2H2,1H3,(H,6,7)/p-1	HMDB00060
acac[m]	acetoacetate	C4H5O3	-1	13705			InChI=1S/C4H6O3/c1-3(5)2-4(6)7/h2H2,1H3,(H,6,7)/p-1	HMDB00060
accoa[c]	Acetyl-CoA	C23H34N7O17P3S	-4	57288		C00024		HMDB01206
accoa[m]	Acetyl-CoA	C23H34N7O17P3S	-4	57288		C00024		HMDB01206
acrn[c]	O-acetylcarnitine	C9H17NO4	0	57589			InChI=1S/C9H17NO4/c1-7(11)14-8(5-9(12)13)6-10(2,3)4/h8H,5-6H2,1-4H3/t8-/m1/s1	HMDB00201
acrn[m]	O-acetylcarnitine	C9H17NO4	0	57589			InChI=1S/C9H17NO4/c1-7(11)14-8(5-9(12)13)6-10(2,3)4/h8H,5-6H2,1-4H3/t8-/m1/s1	HMDB00201
adp[c]	ADP	C10H12N5O10P2	-3	16761	C00008	3310	1/C10H15N5O10P2/c11-8-5-9(13-2-12-8)15(3-14-5)10-7(17)6(16)4(24-10)1-23-27(21,22)25-26(18,19)20/h2-4,6-7,10,16-17H,1H2,(H,21,22... <Preview truncated at 128 characters>	HMDB01341
adp[m]	ADP	C10H12N5O10P2	-3	456216	C00008	3310	1/C10H15N5O10P2/c11-8-5-9(13-2-12-8)15(3-14-5)10-7(17)6(16)4(24-10)1-23-27(21,22)25-26(18,19)20/h2-4,6-7,10,16-17H,1H2,(H,21,22... <Preview truncated at 128 characters>	HMDB01341
adp[x]	ADP(3-)	C10H12N5O10P2	-3	456216			InChI=1S/C10H15N5O10P2/c11-8-5-9(13-2-12-8)15(3-14-5)10-7(17)6(16)4(24-10)1-23-27(21,22)25-26(18,19)20/h2-4,6-7,10,16-17H,1H2,(H... <Preview truncated at 128 characters>	HMDB01341
aicar[c]	5-Amino-1-(5-Phospho-D-ribosyl)imidazole-4-carboxamide	C9H13N4O8P	-2	58475		C04677		HMDB01517
air[c]	5-amino-1-(5-phospho-D-ribosyl)imidazole	C8H12N3O7P	-2	58592		C03373		HMDB01235
akg[c]	2-Oxoglutarate	C5H4O5	-2	16810		C00026		HMDB00208
akg[m]	2-Oxoglutarate	C5H4O5	-2	16810		C00026		HMDB00208
ala_L[c]	L-alanine	C3H7NO2	0	16977			InChI=1S/C3H7NO2/c1-2(4)3(5)6/h2H,4H2,1H3,(H,5,6)/t2-/m0/s1	HMDB00161
ala_L[e]	L-alanine	C3H7NO2	0	16977			InChI=1S/C3H7NO2/c1-2(4)3(5)6/h2H,4H2,1H3,(H,5,6)/t2-/m0/s1	HMDB00161
alpa_hs[c]	lysophosphatidic acid	C3H6O5PFULLRCO2	-2	52288			InChI=1S/C21H41O7P/c1-2-3-4-5-6-7-8-9-10-11-12-13-14-15-16-17-21(23)27-18-20(22)19-28-29(24,25)26/h9-10,20,22H,2-8,11-19H2,1H3,(... <Preview truncated at 128 characters>
alpro[m]	S-Aminomethyldihydrolipoylprotein	CH6NS2X	1	16882
am6sa[c]	2-aminomuconate 6-semialdehyde(1-)	C6H7NO3	0	57495			InChI=1S/C6H7NO3/c7-5(6(9)10)3-1-2-4-8/h1-4H,7H2,(H,9,10)/p-1/b2-1-,5-3+	HMDB01280
amp[c]	AMP	C10H12N5O7P	-2	3322		C00020		HMDB00045
amuco[c]	2-aminomuconate(2-)	C6H6NO4	-1	57937			InChI=1S/C6H7NO4/c7-4(6(10)11)2-1-3-5(8)9/h1-3H,7H2,(H,8,9)(H,10,11)/p-2/b3-1+,4-2-	HMDB01241
arg_L[c]	L-argininium(1+)	C6H15N4O2	1	32682			InChI=1S/C6H14N4O2/c7-4(5(11)12)2-1-3-10-6(8)9/h4H,1-3,7H2,(H,11,12)(H4,8,9,10)/p+1/t4-/m0/s1	HMDB00517
arg_L[e]	L-argininium(1+)	C6H15N4O2	1	32682			InChI=1S/C6H14N4O2/c7-4(5(11)12)2-1-3-10-6(8)9/h4H,1-3,7H2,(H,11,12)(H4,8,9,10)/p+1/t4-/m0/s1	HMDB00517
arg_L[m]	L-argininium(1+)	C6H15N4O2	1	32682			InChI=1S/C6H14N4O2/c7-4(5(11)12)2-1-3-10-6(8)9/h4H,1-3,7H2,(H,11,12)(H4,8,9,10)/p+1/t4-/m0/s1	HMDB00517
argsuc[c]	N(omega)-(L-Arginino)succinate	C10H17N4O6	-1	57472		C03406		HMDB00052
asn_L[c]	L-asparagine	C4H8N2O3	0	17196			InChI=1S/C4H8N2O3/c5-2(4(8)9)1-3(6)7/h2H,1,5H2,(H2,6,7)(H,8,9)/t2-/m0/s1	HMDB00168
asn_L[e]	L-asparagine	C4H8N2O3	0	17196			InChI=1S/C4H8N2O3/c5-2(4(8)9)1-3(6)7/h2H,1,5H2,(H2,6,7)(H,8,9)/t2-/m0/s1	HMDB00168
asn_L[m]	L-asparagine	C4H8N2O3	0	17196			InChI=1S/C4H8N2O3/c5-2(4(8)9)1-3(6)7/h2H,1,5H2,(H2,6,7)(H,8,9)/t2-/m0/s1	HMDB00168
asp_L[c]	L-aspartate(1-)	C4H6NO4	-1	29991			InChI=1S/C4H7NO4/c5-2(4(8)9)1-3(6)7/h2H,1,5H2,(H,6,7)(H,8,9)/p-1/t2-/m0/s1	HMDB00191
asp_L[e]	L-aspartate(1-)	C4H6NO4	-1	29991			InChI=1S/C4H7NO4/c5-2(4(8)9)1-3(6)7/h2H,1,5H2,(H,6,7)(H,8,9)/p-1/t2-/m0/s1	HMDB00191
asp_L[m]	L-aspartate(1-)	C4H6NO4	-1	29991			InChI=1S/C4H7NO4/c5-2(4(8)9)1-3(6)7/h2H,1,5H2,(H,6,7)(H,8,9)/p-1/t2-/m0/s1	HMDB00191
atp[c]	ATP(4-)	C10H12N5O13P3	-4	30616	C00002		1/C10H16N5O13P3/c11-8-5-9(13-2-12-8)15(3-14-5)10-7(17)6(16)4(26-10)1-25-30(21,22)28-31(23,24)27-29(18,19)20/h2-4,6-7,10,16-17H,... <Preview truncated at 128 characters>	HMDB00538
atp[m]	ATP(4-)	C10H12N5O13P3	-4	57299	C00002		1/C10H16N5O13P3/c11-8-5-9(13-2-12-8)15(3-14-5)10-7(17)6(16)4(26-10)1-25-30(21,22)28-31(23,24)27-29(18,19)20/h2-4,6-7,10,16-17H,... <Preview truncated at 128 characters>	HMDB00538
atp[x]	ATP(4-)	C10H12N5O13P3	-4	57299	C00002		1/C10H16N5O13P3/c11-8-5-9(13-2-12-8)15(3-14-5)10-7(17)6(16)4(26-10)1-25-30(21,22)28-31(23,24)27-29(18,19)20/h2-4,6-7,10,16-17H,... <Preview truncated at 128 characters>	HMDB00538
b2coa[m]	crotonoyl-CoA(4-)	C25H36N7O17P3S	-4	57332			InChI=1S/C25H40N7O17P3S/c1-4-5-16(34)53-9-8-27-15(33)6-7-28-23(37)20(36)25(2,3)11-46-52(43,44)49-51(41,42)45-10-14-19(48-50(38,3... <Preview truncated at 128 characters>	HMDB02009
cbasp[c]	N-Carbamoyl-L-aspartate	C5H6N2O5	-2	32814		C00438		HMDB00828
cbp[c]	Carbamoyl phosphate	CH2NO5P	-2	58228		C00169		HMDB01096
cbp[m]	Carbamoyl phosphate	CH2NO5P	-2	58228		C00169		HMDB01096
cdp[c]	CDP	C9H12N3O11P2	-3	58069		C00112		HMDB01546
cdpchol[c]	CDPcholine	C14H25N4O11P2	-1	16436			InChI=1S/C14H26N4O11P2/c1-18(2,3)6-7-26-30(22,23)29-31(24,25)27-8-9-11(19)12(20)13(28-9)17-5-4-10(15)16-14(17)21/h4-5,9,11-13,19... <Preview truncated at 128 characters>	HMDB01413
cdpdag_hs[c]	CDP-diacylglycerol(2-)	C12H17N3O11P2FULLRCO2FULLR2CO2	-2	58332
chlstol[r]	5alpha-cholesta-7,24-dien-3beta-ol	C27H44O	0	16290			InChI=1S/C27H44O/c1-18(2)7-6-8-19(3)23-11-12-24-22-10-9-20-17-21(28)13-15-26(20,4)25(22)14-16-27(23,24)5/h7,10,19-21,23-25,28H,6... <Preview truncated at 128 characters>	HMDB06842
chol[c]	Choline	C5H14NO	1	15354		C00114		HMDB00097
chol[e]	Choline	C5H14NO	1	15354		C00114		HMDB00097
cholp[c]	choline phosphate(1-)	C5H13NO4P	-1	295975			InChI=1S/C5H14NO4P/c1-6(2,3)4-5-10-11(7,8)9/h4-5H2,1-3H3,(H-,7,8,9)/p-1
chsterol[r]	cholesterol	C27H46O	0	16113			InChI=1S/C27H46O/c1-18(2)7-6-8-19(3)23-11-12-24-22-10-9-20-17-21(28)13-15-26(20,4)25(22)14-16-27(23,24)5/h9,18-19,21-25,28H,6-8,... <Preview truncated at 128 characters>	HMDB00067
cit[c]	Citrate	C6H5O7	-3	16947		C00158		HMDB00094
cit[e]	citrate(3-)	C6H5O7	-3	16947			InChI=1S/C6H8O7/c7-3(8)1-6(13,5(11)12)2-4(9)10/h13H,1-2H2,(H,7,8)(H,9,10)(H,11,12)/p-3	HMDB00094
cit[m]	Citrate	C6H5O7	-3	16947		C00158		HMDB00094
citr_L[c]	L-citrulline	C6H13N3O3	0	16349			InChI=1S/C6H13N3O3/c7-4(5(10)11)2-1-3-9-6(8)12/h4H,1-3,7H2,(H,10,11)(H3,8,9,12)/t4-/m0/s1	HMDB00904
citr_L[m]	L-citrulline	C6H13N3O3	0	16349			InChI=1S/C6H13N3O3/c7-4(5(10)11)2-1-3-9-6(8)12/h4H,1-3,7H2,(H,10,11)(H3,8,9,12)/t4-/m0/s1	HMDB00904
cl[c]	Chloride	Cl	-1	3966		C00115		HMDB00492
cl[e]	Chloride	Cl	-1	3966		C00115		HMDB00492
clpn_hs[c]	cardiolipin	C9H16O9P2FULLRCO2FULLR2CO2FULLRCO2FULLR2CO2	-2	28494
cmp[c]	CMP	C9H12N3O8P	-2	60377		C00055		HMDB00095
cmusa[c]	cis,cis-2-amino-3-(3-oxoprop-1-enyl)but-2-enedioate	C7H6NO5	-1	994	C04409		InChI=1S/C7H7NO5/c8-5(7(12)13)4(6(10)11)2-1-3-9/h1-3H,8H2,(H,10,11)(H,12,13)/p-2/b2-1-,5-4-
co2[c]	CO2	CO2	0	3313		C00011		HMDB01967
co2[e]	CO2	CO2	0	16526		C00011		HMDB01967
co2[m]	CO2	CO2	0	16526		C00011		HMDB01967
co2[r]	CO2	CO2	0	16526		C00011		HMDB01967
co2[x]	carbon dioxide	CO2	0	16526			InChI=1S/CO2/c2-1-3	HMDB01967
coa[c]	Coenzyme A	C21H32N7O16P3S	-4	3312		C00010		HMDB01423
coa[m]	Coenzyme A	C21H32N7O16P3S	-4	57287		C00010		HMDB01423
coa[r]	Coenzyme A	C21H32N7O16P3S	-4	57287		C00010		HMDB01423
coa[x]	Coenzyme A	C21H32N7O16P3S	-4	57287		C00010		HMDB01423
crm_hs[c]	N-acylsphingosine	C18H36NO2FULLRCO	0	52639
crn[c]	L-Carnitine	C7H15NO3	0	16347		C00318		HMDB00062
crn[m]	L-Carnitine	C7H15NO3	0	16347		C00318		HMDB00062
ctp[c]	CTP	C9H12N3O14P3	-4	37563		C00063		HMDB00082
dadp[c]	dADP	C10H12N5O9P2	-3	57667		C00206		HMDB01508
dag_hs[c]	diglyceride	C3H6OFULLRCO2FULLR2CO2	0	18035
datp[c]	dATP	C10H12N5O12P3	-4	61404		C00131		HMDB01532
dcamp[c]	N6-(1,2-Dicarboxyethyl)-AMP	C14H14N5O11P	-4	57567		C03794		HMDB00536
dcdp[c]	dCDP	C9H12N3O10P2	-3	58593		C00705		HMDB01245
dctp[c]	dCTP	C9H12N3O13P3	-4	16311		C00458		HMDB00998
dgdp[c]	dGDP	C10H12N5O10P2	-3	58595		C00361		HMDB00960
dgtp[c]	dGTP	C10H12N5O13P3	-4	16497		C00286		HMDB01440
dhap[c]	Dihydroxyacetone phosphate	C3H5O6P	-2	57642	C00111	3411	"1/C18H28O4/c1-2-3-4-5-6-9-12-16(19)13-10-7-8-11-14-17(20)15-18(21)22/h6-10,13,16,19H,2-5,11-12,14-15H2,1H3,(H,21,22)/p-1/b8-7+... <Preview truncated at 128 characters>	HMDB01473
dhbpt[c]	6,7-dihydrobiopterin	C9H13N5O3	0	20680			InChI=1S/C9H13N5O3/c1-3(15)6(16)4-2-11-7-5(12-4)8(17)14-9(10)13-7/h3-4,6,15-16H,2H2,1H3,(H3,10,11,13,14,17)	HMDB00038
dhcrm_hs[c]	dihydroceramide	C18H38NO2FULLRCO	0	31488
dhf[c]	7,8-Dihydrofolate	C19H19N7O6	-2	57451		C00415		HMDB01056
dhlpro[m]	Dihydrolipolprotein	H2S2X	0	16194
dhor_S[c]	(S)-dihydroorotate	C5H5N2O4	-1	30864			InChI=1S/C5H6N2O4/c8-3-1-2(4(9)10)6-5(11)7-3/h2H,1H2,(H,9,10)(H2,6,7,8,11)/p-1/t2-/m0/s1	HMDB03349
dmpp[x]	prenyl diphosphate(3-)	C5H9O7P2	-3	57623			InChI=1S/C5H12O7P2/c1-5(2)3-4-11-14(9,10)12-13(6,7)8/h3H,4H2,1-2H3,(H,9,10)(H2,6,7,8)/p-3	HMDB01120
dtdp[c]	dTDP	C10H13N2O11P2	-3	58369		C00363		HMDB01274
dtmp[c]	dTMP	C10H13N2O8P	-2	26999		C00364		HMDB01227
dttp[c]	dTTP	C10H13N2O14P3	-4	37568		C00459		HMDB01342
dudp[c]	dUDP	C9H11N2O11P2	-3	60471		C01346		HMDB01000
dump[c]	dUMP	C9H11N2O8P	-2	246422		C00365		HMDB01409
e4p[c]	D-Erythrose 4-phosphate	C4H7O7P	-2	16897		C00279		HMDB01321
etfox[m]	Electron transfer flavoprotein oxidized	R	0
etfrd[m]	Electron transfer flavoprotein reduced	RH2	0
f6p[c]	D-Fructose 6-phosphate	C6H11O9P	-2	57579	C00085	3385	"1/C20H26O3/c1-14(7-6-8-15(2)13-19(22)23)9-11-17-16(3)10-12-18(21)20(17,4)5/h6-9,11,13H,10,12H2,1-5H3,(H,22,23)/p-1/b8-6+,11-9+... <Preview truncated at 128 characters>	HMDB00124
fad[c]	Flavin adenine dinucleotide oxidized	C27H31N9O15P2	-2	16238		C00016		HMDB01248
fad[m]	Flavin adenine dinucleotide oxidized	C27H31N9O15P2	-2	16238		C00016		HMDB01248
fad[r]	Flavin adenine dinucleotide oxidized	C27H31N9O15P2	-2	16238			InChI=1S/C27H33N9O15P2/c1-10-3-12-13(4-11(10)2)35(24-18(32-12)25(42)34-27(43)33-24)5-14(37)19(39)15(38)6-48-52(44,45)51-53(46,47... <Preview truncated at 128 characters>	HMDB01248
fadh2[c]	FADH2(2-)	C27H33N9O15P2	-2	58307			InChI=1S/C27H35N9O15P2/c1-10-3-12-13(4-11(10)2)35(24-18(32-12)25(42)34-27(43)33-24)5-14(37)19(39)15(38)6-48-52(44,45)51-53(46,47... <Preview truncated at 128 characters>	HMDB01197
fadh2[m]	Flavin adenine dinucleotide reduced	C27H33N9O15P2	-2	58307		C01352		HMDB01197
fadh2[r]	FADH2(2-)	C27H33N9O15P2	-2	58307			InChI=1S/C27H35N9O15P2/c1-10-3-12-13(4-11(10)2)35(24-18(32-12)25(42)34-27(43)33-24)5-14(37)19(39)15(38)6-48-52(44,45)51-53(46,47... <Preview truncated at 128 characters>	HMDB01197
fdp[c]	D-Fructose 1,6-bisphosphate	C6H10O12P2	-4	16905	C00354	3647	"	HMDB01058
fgam[c]	N2-Formyl-N1-(5-phospho-D-ribosyl)glycinamide	C8H13N2O9P	-2	58426		C04376		HMDB01308
ficytC[m]	Ferricytochrome c	C42H54FeN8O6S2	3	15991
focytC[m]	Ferrocytochrome C	C42H54FeN8O6S2	2	16928
for[c]	Formate	CH1O2	-1	15740		C00058		HMDB00142
for[r]	Formate	CH1O2	-1	15740		C00058		HMDB00142
fpram[c]	2-(Formamido)-N1-(5-phospho-D-ribosyl)acetamidine	C8H15N3O8P	-1	58478		C04640		HMDB06211
fprica[c]	5-Formamido-1-(5-phospho-D-ribosyl)imidazole-4-carboxamide	C10H13N4O9P	-2	58467		C04734		HMDB01439
frdp[r]	Farnesyl diphosphate	C15H25O7P2	-3	175763		C00448		HMDB00961
frdp[x]	farnesyl pyrophosphate(3-)	C15H25O7P2	-3	175763			InChI=1S/C15H28O7P2/c1-13(2)7-5-8-14(3)9-6-10-15(4)11-12-21-24(19,20)22-23(16,17)18/h7,9,11H,5-6,8,10,12H2,1-4H3,(H,19,20)(H2,16... <Preview truncated at 128 characters>	HMDB00961
fum[c]	Fumarate	C4H2O4	-2	29806		C00122		HMDB00134
fum[m]	Fumarate	C4H2O4	-2	29806		C00122		HMDB00134
g1p[c]	D-Glucose 1-phosphate	C6H11O9P	-2	58601		C00103		HMDB01586
g3p[c]	Glyceraldehyde 3-phosphate	C3H5O6P	-2	58027	C00661	3930	"	HMDB01112
g6p[c]	D-Glucose 6-phosphate	C6H11O9P	-2	61548	C00092		"1/C5H11/c1-3-5-4-2/h1,3-5H2,2H3	HMDB01401
gar[c]	N1-(5-Phospho-D-ribosyl)glycinamide	C7H14N2O8P	-1	58457		C03838		HMDB02022
gdp[c]	GDP	C10H12N5O11P2	-3	58189		C00035		HMDB01201
gdp[m]	GDP	C10H12N5O11P2	-3	58189		C00035		HMDB01201
ggn[c]	primed glycogenin (glycogenin-8[1,4-Glc])	C48H81O41X	0				InChI=1/C6H11O5/c7-1-4-6(10)5(9)3(8)2-11-4/h2-10H,1H2/t3-,4+,5+,6+/m0/s1
glc_D[c]	D-glucose	C6H12O6	0	4167			InChI=1S/C6H12O6/c7-1-2-3(8)4(9)5(10)6(11)12-2/h2-11H,1H2/t2-,3-,4+,5-,6?/m1/s1	HMDB00122
glc_D[e]	D-glucose	C6H12O6	0	4167			InChI=1S/C6H12O6/c7-1-2-3(8)4(9)5(10)6(11)12-2/h2-11H,1H2/t2-,3-,4+,5-,6?/m1/s1	HMDB00122
gln_L[c]	L-glutamine	C5H10N2O3	0	18050			InChI=1S/C5H10N2O3/c6-3(5(9)10)1-2-4(7)8/h3H,1-2,6H2,(H2,7,8)(H,9,10)/t3-/m0/s1	HMDB00641
gln_L[e]	L-glutamine	C5H10N2O3	0	18050			InChI=1S/C5H10N2O3/c6-3(5(9)10)1-2-4(7)8/h3H,1-2,6H2,(H2,7,8)(H,9,10)/t3-/m0/s1	HMDB00641
gln_L[m]	L-glutamine	C5H10N2O3	0	18050			InChI=1S/C5H10N2O3/c6-3(5(9)10)1-2-4(7)8/h3H,1-2,6H2,(H2,7,8)(H,9,10)/t3-/m0/s1	HMDB00641
glu_L[c]	L-glutamate(1-)	C5H8NO4	-1	29985			InChI=1S/C5H9NO4/c6-3(5(9)10)1-2-4(7)8/h3H,1-2,6H2,(H,7,8)(H,9,10)/p-1/t3-/m0/s1	HMDB00148
glu_L[e]	L-glutamate(1-)	C5H8NO4	-1	29985			InChI=1S/C5H9NO4/c6-3(5(9)10)1-2-4(7)8/h3H,1-2,6H2,(H,7,8)(H,9,10)/p-1/t3-/m0/s1	HMDB00148
glu_L[m]	L-glutamate(1-)	C5H8NO4	-1	29985			InChI=1S/C5H9NO4/c6-3(5(9)10)1-2-4(7)8/h3H,1-2,6H2,(H,7,8)(H,9,10)/p-1/t3-/m0/s1	HMDB00148
glu5p[m]	L-Glutamate 5-phosphate	C5H8NO7P	-2	58274				HMDB01228
glu5sa[m]	L-Glutamate 5-semialdehyde	C5H9NO3	0	17232		C01165		HMDB02104
glutcoa[m]	glutaryl-CoA(5-)	C26H37N7O19P3S	-5	57378			InChI=1S/C26H42N7O19P3S/c1-26(2,21(39)24(40)29-7-6-15(34)28-8-9-56-17(37)5-3-4-16(35)36)11-49-55(46,47)52-54(44,45)48-10-14-20(5... <Preview truncated at 128 characters>	HMDB01339
gly[c]	Glycine	C2H5NO2	0	3339		C00037		HMDB00123
gly[e]	Glycine	C2H5NO2	0	3339		C00037		HMDB00123
gly[m]	Glycine	C2H5NO2	0	15428		C00037		HMDB00123
glyc3p[c]	Glycerol 3-phosphate	C3H7O6P	-2	57597		C00093		HMDB00126
glygn1[c]	glycogen, structure 1 (glycogenin-11[1,4-Glc])	C66H111O56X	0
glygn2[c]	glycogen, structure 2 (glycogenin-1,6-{7[1,4-Glc], 4[1,4-Glc]})	C66H111O56X	0
gmp[c]	GMP	C10H12N5O8P	-2	58115		C00144		HMDB01397
grdp[x]	geranyl diphosphate(3-)	C10H17O7P2	-3	58057			InChI=1S/C10H20O7P2/c1-9(2)5-4-6-10(3)7-8-16-19(14,15)17-18(11,12)13/h5,7H,4,6,8H2,1-3H3,(H,14,15)(H2,11,12,13)/p-3/b10-7+	HMDB01285
gtp[c]	GTP	C10H12N5O14P3	-4	37565		C00044		HMDB01273
gtp[m]	GTP	C10H12N5O14P3	-4	37565		C00044		HMDB01273
gudac[c]	guanidinoacetic acid	C3H7N3O2	0	16344			InChI=1S/C3H7N3O2/c4-3(5)6-1-2(7)8/h1H2,(H,7,8)(H4,4,5,6)	HMDB00128
h[c]	proton	H	1	24636	C00080	3380	"
h[e]	proton	H	1	24636	C00080	3380	"
h[m]	proton	H	1	24636	C00080	3380	"
h[r]	proton	H	1	24636	C00080	3380	"
h[t]	proton	H	1	24636	C00080	3380	"
h[x]	proton	H	1	24636	C00080	3380	"
h2co3[c]	Carbonic acid	H2CO3	0	13351	C00288			HMDB00595
h2o[c]	H2O	H2O	0	3303		C00001		HMDB02111
h2o[e]	H2O	H2O	0	15377		C00001		HMDB02111
h2o[m]	H2O	H2O	0	15377		C00001		HMDB02111
h2o[r]	H2O	H2O	0	15377		C00001		HMDB02111
h2o[x]	H2O	H2O	0	15377		C00001		HMDB02111
hco3[c]	Bicarbonate	CHO3	-1	17544		C00288		HMDB00595
hco3[e]	Bicarbonate	CHO3	-1	17544		C00288		HMDB00595
hco3[m]	Bicarbonate	CHO3	-1	17544		C00288		HMDB00595
hdca[c]	palmitate	C16H31O2	-1	7896			InChI=1S/C16H32O2/c1-2-3-4-5-6-7-8-9-10-11-12-13-14-15-16(17)18/h2-15H2,1H3,(H,17,18)/p-1	HMDB00220
hdcea[c]	Hexadecenoate (n-C16:1)	C16H29O2	-1	32372				HMDB03229
hdcoa[c]	Hexadecenoyl-CoA (n-C16:1CoA)	C37H60N7O17P3S	-4					HMDB06532
hgentis[c]	homogentisate	C8H7O4	-1	16169			InChI=1S/C8H8O4/c9-6-1-2-7(10)5(3-6)4-8(11)12/h1-3,9-10H,4H2,(H,11,12)/p-1	HMDB00130
hLkynr[c]	3-hydroxy-L-kynurenine	C10H12N2O4	0	17380			InChI=1S/C10H12N2O4/c11-6(10(15)16)4-8(14)5-2-1-3-7(13)9(5)12/h1-3,6,13H,4,11-12H2,(H,15,16)/t6-/m0/s1	HMDB11631
hmgcoa[c]	Hydroxymethylglutaryl-CoA	C27H39N7O20P3S	-5	15467			InChI=1S/C27H44N7O20P3S/c1-26(2,21(40)24(41)30-5-4-15(35)29-6-7-58-17(38)9-27(3,42)8-16(36)37)11-51-57(48,49)54-56(46,47)50-10-1... <Preview truncated at 128 characters>	HMDB01375
hmgcoa[m]	Hydroxymethylglutaryl-CoA	C27H39N7O20P3S	-5	15467			InChI=1S/C27H44N7O20P3S/c1-26(2,21(40)24(41)30-5-4-15(35)29-6-7-58-17(38)9-27(3,42)8-16(36)37)11-51-57(48,49)54-56(46,47)50-10-1... <Preview truncated at 128 characters>	HMDB01375
hmgcoa[x]	Hydroxymethylglutaryl-CoA	C27H39N7O20P3S	-5	15467			InChI=1S/C27H44N7O20P3S/c1-26(2,21(40)24(41)30-5-4-15(35)29-6-7-58-17(38)9-27(3,42)8-16(36)37)11-51-57(48,49)54-56(46,47)50-10-1... <Preview truncated at 128 characters>	HMDB01375
ibcoa[m]	isobutyryl-CoA(4-)	C25H38N7O17P3S	-4	57338			InChI=1S/C25H42N7O17P3S/c1-13(2)24(37)53-8-7-27-15(33)5-6-28-22(36)19(35)25(3,4)10-46-52(43,44)49-51(41,42)45-9-14-18(48-50(38,3... <Preview truncated at 128 characters>	HMDB01243
icit[m]	Isocitrate	C6H5O7	-3	16087		C00311		HMDB00193
ile_L[c]	L-isoleucine	C6H13NO2	0	17191			InChI=1S/C6H13NO2/c1-3-4(2)5(7)6(8)9/h4-5H,3,7H2,1-2H3,(H,8,9)/t4-,5-/m0/s1	HMDB00172
ile_L[e]	L-isoleucine	C6H13NO2	0	17191			InChI=1S/C6H13NO2/c1-3-4(2)5(7)6(8)9/h4-5H,3,7H2,1-2H3,(H,8,9)/t4-,5-/m0/s1	HMDB00172
imp[c]	IMP	C10H11N4O8P	-2	58053		C00130		HMDB00175
inost[c]	myo-inositol	C6H12O6	0	17268			InChI=1S/C6H12O6/c7-1-2(8)4(10)6(12)5(11)3(1)9/h1-12H/t1-,2-,3-,4+,5-,6-	HMDB00211
ipdp[x]	isopentenyl diphosphate(3-)	C5H9O7P2	-3	128769			InChI=1S/C5H12O7P2/c1-5(2)3-4-11-14(9,10)12-13(6,7)8/h1,3-4H2,2H3,(H,9,10)(H2,6,7,8)/p-3	HMDB01347
ivcoa[m]	Isovaleryl-CoA	C26H40N7O17P3S	-4	57345				HMDB01113
k[c]	potassium	K	1	29103		C00238		HMDB00586
k[e]	potassium	K	1	29103		C00238		HMDB00586
L2aadp[c]	L-2-aminoadipate(1-)	C6H10NO4	-1	58672			InChI=1S/C6H11NO4/c7-4(6(10)11)2-1-3-5(8)9/h4H,1-3,7H2,(H,8,9)(H,10,11)/p-1/t4-/m0/s1	HMDB00510
L2aadp[m]	L-2-aminoadipate(1-)	C6H10NO4	-1	58672			InChI=1S/C6H11NO4/c7-4(6(10)11)2-1-3-5(8)9/h4H,1-3,7H2,(H,8,9)(H,10,11)/p-1/t4-/m0/s1	HMDB00510
L2aadp6sa[m]	L-allysine	C6H11NO3	0	17917			InChI=1S/C6H11NO3/c7-5(6(9)10)3-1-2-4-8/h4-5H,1-3,7H2,(H,9,10)/t5-/m0/s1	HMDB01263
lac_L[c]	(S)-lactate	C3H5O3	-1	16651			InChI=1S/C3H6O3/c1-2(4)3(5)6/h2,4H,1H3,(H,5,6)/p-1/t2-/m0/s1	HMDB00190
lac_L[e]	(S)-lactate	C3H5O3	-1	16651			InChI=1S/C3H6O3/c1-2(4)3(5)6/h2,4H,1H3,(H,5,6)/p-1/t2-/m0/s1	HMDB00190
lanost[r]	lanosterol	C30H50O	0	16521			InChI=1S/C30H50O/c1-20(2)10-9-11-21(3)22-14-18-30(8)24-12-13-25-27(4,5)26(31)16-17-28(25,6)23(24)15-19-29(22,30)7/h10,21-22,25-2... <Preview truncated at 128 characters>	HMDB01251
leu_L[c]	L-leucine	C6H13NO2	0	15603			InChI=1S/C6H13NO2/c1-4(2)3-5(7)6(8)9/h4-5H,3,7H2,1-2H3,(H,8,9)/t5-/m0/s1	HMDB00687
leu_L[e]	L-leucine	C6H13NO2	0	15603			InChI=1S/C6H13NO2/c1-4(2)3-5(7)6(8)9/h4-5H,3,7H2,1-2H3,(H,8,9)/t5-/m0/s1	HMDB00687
Lfmkynr[c]	N-formyl-L-kynurenine	C11H12N2O4	0	30249			InChI=1S/C11H12N2O4/c12-8(11(16)17)5-10(15)7-3-1-2-4-9(7)13-6-14/h1-4,6,8H,5,12H2,(H,13,14)(H,16,17)/t8-/m0/s1	HMDB01200
Lkynr[c]	L-kynurenine	C10H12N2O3	0	16946			InChI=1S/C10H12N2O3/c11-7-4-2-1-3-6(7)9(13)5-8(12)10(14)15/h1-4,8H,5,11-12H2,(H,14,15)/t8-/m0/s1	HMDB00684
lpchol_hs[c]	lysophosphatidylcholine	C8H19NO5PFULLRCO2	0	60479
lpro[m]	Lipoylprotein	S2X	0	15804
lthstrl[r]	5alpha-cholest-7-en-3beta-ol	C27H46O	0	17168			InChI=1S/C27H46O/c1-18(2)7-6-8-19(3)23-11-12-24-22-10-9-20-17-21(28)13-15-26(20,4)25(22)14-16-27(23,24)5/h10,18-21,23-25,28H,6-9... <Preview truncated at 128 characters>	HMDB01170
lys_L[c]	L-lysinium(1+)	C6H15N2O2	1	32551			InChI=1S/C6H14N2O2/c7-4-2-1-3-5(8)6(9)10/h5H,1-4,7-8H2,(H,9,10)/p+1/t5-/m0/s1	HMDB00182
lys_L[e]	L-lysinium(1+)	C6H15N2O2	1	32551			InChI=1S/C6H14N2O2/c7-4-2-1-3-5(8)6(9)10/h5H,1-4,7-8H2,(H,9,10)/p+1/t5-/m0/s1	HMDB00182
lys_L[m]	L-lysinium(1+)	C6H15N2O2	1	32551			InChI=1S/C6H14N2O2/c7-4-2-1-3-5(8)6(9)10/h5H,1-4,7-8H2,(H,9,10)/p+1/t5-/m0/s1	HMDB00182
mag_hs[c]	monoacylglycerol 2	C3H7O2FULLR2CO2	0
mal_L[c]	(S)-malate(2-)	C4H4O5	-2	15589			InChI=1S/C4H6O5/c5-2(4(8)9)1-3(6)7/h2,5H,1H2,(H,6,7)(H,8,9)/p-2/t2-/m0/s1	HMDB00156
mal_L[e]	(S)-malate(2-)	C4H4O5	-2	15589			InChI=1S/C4H6O5/c5-2(4(8)9)1-3(6)7/h2,5H,1H2,(H,6,7)(H,8,9)/p-2/t2-/m0/s1	HMDB00156
mal_L[m]	(S)-malate(2-)	C4H4O5	-2	15589			InChI=1S/C4H6O5/c5-2(4(8)9)1-3(6)7/h2,5H,1H2,(H,6,7)(H,8,9)/p-2/t2-/m0/s1	HMDB00156
malcoa[c]	Malonyl-CoA	C24H33N7O19P3S	-5	57384		C00083		HMDB01175
methf[c]	5,10-Methenyltetrahydrofolate	C20H20N7O6	-1	57455		C00445		HMDB01354
methf[m]	(6R)-5,10-methenyltetrahydrofolate	C20H20N7O6	-1	57455			InChI=1S/C20H21N7O6/c21-20-24-16-15(18(31)25-20)27-9-26(8-12(27)7-22-16)11-3-1-10(2-4-11)17(30)23-13(19(32)33)5-6-14(28)29/h1-4,... <Preview truncated at 128 characters>	HMDB01354
mev_R[x]	(R)-mevalonate	C6H11O4	-1	36464			InChI=1S/C6H12O4/c1-6(10,2-3-7)4-5(8)9/h7,10H,2-4H2,1H3,(H,8,9)/p-1/t6-/m1/s1	HMDB00227
mi1p_D[c]	1D-myo-inositol 1-phosphate(2-)	C6H11O9P	-2	58433			InChI=1S/C6H13O9P/c7-1-2(8)4(10)6(5(11)3(1)9)15-16(12,13)14/h1-11H,(H2,12,13,14)/p-2/t1-,2-,3+,4-,5-,6-/m1/s1	HMDB02985
mlthf[c]	5,10-Methylenetetrahydrofolate	C20H21N7O6	-2	15636		C00143		HMDB01533
mlthf[m]	5,10-Methylenetetrahydrofolate	C20H21N7O6	-2	15636		C00143		HMDB01533
mmcoa_R[m]	(R)-methylmalonyl-CoA(5-)	C25H35N7O19P3S	-5	57326			InChI=1S/C25H40N7O19P3S/c1-12(23(37)38)24(39)55-7-6-27-14(33)4-5-28-21(36)18(35)25(2,3)9-48-54(45,46)51-53(43,44)47-8-13-17(50-5... <Preview truncated at 128 characters>	HMDB01269
mmcoa_S[m]	(S)-methylmalonyl-CoA(5-)	C25H35N7O19P3S	-5	57327			InChI=1S/C25H40N7O19P3S/c1-12(23(37)38)24(39)55-7-6-27-14(33)4-5-28-21(36)18(35)25(2,3)9-48-54(45,46)51-53(43,44)47-8-13-17(50-5... <Preview truncated at 128 characters>	HMDB02310
na1[c]	Sodium	Na	1	4541		C01330		HMDB00588
na1[e]	Sodium	Na	1	4541		C01330		HMDB00588
nad[c]	Nicotinamide adenine dinucleotide	C21H26N7O14P2	-1	57540	C00003	3305	1/C27H46O4/c1-16(6-5-7-17(2)25(30)31)20-8-9-21-24-22(11-13-27(20,21)4)26(3)12-10-19(28)14-18(26)15-23(24)29/h16-24,28-29H,5-15H... <Preview truncated at 128 characters>	HMDB00902
nad[m]	Nicotinamide adenine dinucleotide	C21H26N7O14P2	-1	57540	C00003	3305	1/C27H46O4/c1-16(6-5-7-17(2)25(30)31)20-8-9-21-24-22(11-13-27(20,21)4)26(3)12-10-19(28)14-18(26)15-23(24)29/h16-24,28-29H,5-15H... <Preview truncated at 128 characters>	HMDB00902
nad[r]	NAD(1-)	C21H26N7O14P2	-1	57540			InChI=1S/C21H27N7O14P2/c22-17-12-19(25-7-24-17)28(8-26-12)21-16(32)14(30)11(41-21)6-39-44(36,37)42-43(34,35)38-5-10-13(29)15(31)... <Preview truncated at 128 characters>	HMDB00902
nad[x]	Nicotinamide adenine dinucleotide	C21H26N7O14P2	-1	57540	C00003	3305	1/C27H46O4/c1-16(6-5-7-17(2)25(30)31)20-8-9-21-24-22(11-13-27(20,21)4)26(3)12-10-19(28)14-18(26)15-23(24)29/h16-24,28-29H,5-15H... <Preview truncated at 128 characters>	HMDB00902
nadh[c]	Nicotinamide adenine dinucleotide - reduced	C21H27N7O14P2	-2	57945	C00004	3306	1/C48H80N7O19P3S/c1-26(30-10-11-31-36-32(13-16-48(30,31)6)47(5)15-12-29(56)20-28(47)21-33(36)57)8-7-9-27(2)45(62)78-19-18-50-35... <Preview truncated at 128 characters>	HMDB01487
nadh[m]	Nicotinamide adenine dinucleotide - reduced	C21H27N7O14P2	-2	57945	C00004	3306	1/C48H80N7O19P3S/c1-26(30-10-11-31-36-32(13-16-48(30,31)6)47(5)15-12-29(56)20-28(47)21-33(36)57)8-7-9-27(2)45(62)78-19-18-50-35... <Preview truncated at 128 characters>	HMDB01487
nadh[r]	NADH(2-)	C21H27N7O14P2	-2	57945			InChI=1S/C21H29N7O14P2/c22-17-12-19(25-7-24-17)28(8-26-12)21-16(32)14(30)11(41-21)6-39-44(36,37)42-43(34,35)38-5-10-13(29)15(31)... <Preview truncated at 128 characters>	HMDB01487
nadh[x]	Nicotinamide adenine dinucleotide - reduced	C21H27N7O14P2	-2	57945	C00004	3306	1/C48H80N7O19P3S/c1-26(30-10-11-31-36-32(13-16-48(30,31)6)47(5)15-12-29(56)20-28(47)21-33(36)57)8-7-9-27(2)45(62)78-19-18-50-35... <Preview truncated at 128 characters>	HMDB01487
nadp[c]	Nicotinamide adenine dinucleotide phosphate	C21H25N7O17P3	-3	58349		C00006		HMDB00217
nadp[m]	Nicotinamide adenine dinucleotide phosphate	C21H25N7O17P3	-3	58349		C00006		HMDB00217
nadp[r]	Nicotinamide adenine dinucleotide phosphate	C21H25N7O17P3	-3	58349		C00006		HMDB00217
nadp[x]	Nicotinamide adenine dinucleotide phosphate	C21H25N7O17P3	-3	58349		C00006		HMDB00217
nadph[c]	Nicotinamide adenine dinucleotide phosphate - reduced	C21H26N7O17P3	-4	57783		C00005		HMDB00221
nadph[m]	Nicotinamide adenine dinucleotide phosphate - reduced	C21H26N7O17P3	-4	57783		C00005		HMDB00221
nadph[r]	Nicotinamide adenine dinucleotide phosphate - reduced	C21H26N7O17P3	-4	57783		C00005		HMDB00221
nadph[x]	Nicotinamide adenine dinucleotide phosphate - reduced	C21H26N7O17P3	-4	57783		C00005		HMDB00221
nh4[c]	Ammonium	H4N	1	28938		C01342		HMDB00051
nh4[e]	ammonium	H4N	1	28938			InChI=1S/H3N/h1H3/p+1	HMDB00051
nh4[m]	Ammonium	H4N	1	28938		C01342		HMDB00051
o2[c]	O2	O2	0	15379		C00007		HMDB01377
o2[e]	O2	O2	0	15379		C00007		HMDB01377
o2[m]	O2	O2	0	15379		C00007		HMDB01377
o2[r]	O2	O2	0	15379		C00007		HMDB01377
o2[x]	O2	O2	0	15379		C00007		HMDB01377
oaa[c]	Oxaloacetate	C4H2O5	-2	3338		C00036		HMDB00223
oaa[m]	Oxaloacetate	C4H2O5	-2	16452		C00036		HMDB00223
ocdca[c]	stearate	C18H35O2	-1	25629			InChI=1S/C18H36O2/c1-2-3-4-5-6-7-8-9-10-11-12-13-14-15-16-17-18(19)20/h2-17H2,1H3,(H,19,20)/p-1	HMDB00827
ocdcea[c]	octadecenoate (n-C18:1)	C18H33O2	-1	0		C00712		HMDB00207
odecoa[c]	Octadecenoyl-CoA (n-C18:1CoA)	C39H64N7O17P3S	-4	3793				HMDB01322
orn[c]	Ornithine	C5H13N2O2	1	0		C01602		HMDB00214
orn[e]	Ornithine	C5H13N2O2	1	0		C01602		HMDB00214
orn[m]	Ornithine	C5H13N2O2	1	46912		C01602		HMDB00214
orot[c]	Orotate	C5H3N2O4	-1	30839		C00295		HMDB00226
orot5p[c]	Orotidine 5-phosphate	C10H10N2O11P	-3	57538		C01103		HMDB00218
pa_hs[c]	phosphatidate(2-)	C3H5O4PFULLRCO2FULLR2CO2	-2	57739
pail_hs[c]	1-phosphatidyl-1D-myo-inositol(1-)	C9H16O9PFULLRCO2FULLR2CO2	-1	57880
pchol_hs[c]	Phosphatidylcholine	C8H18NO4PFULLRCO2FULLR2CO2	0	16110
pe_hs[c]	phosphatidylethanolamine	C5H12NO4PFULLRCO2FULLR2CO2	0	16038
pe_hs[m]	phosphatidylethanolamine	C5H12NO4PFULLRCO2FULLR2CO2	0	16038
pep[c]	Phosphoenolpyruvate	C3H2O6P	-3	18021	C00074			HMDB00263
pglyc_hs[c]	phosphatidylglycerol(1-)	C6H12O6PFULLRCO2FULLR2CO2	-1	60523
pgp_hs[c]	phosphatidyl glycerol phosphate	C6H11O9P2FULLRCO2FULLR2CO2	-3
phe_L[c]	L-phenylalanine	C9H11NO2	0	17295			InChI=1S/C9H11NO2/c10-8(9(11)12)6-7-4-2-1-3-5-7/h1-5,8H,6,10H2,(H,11,12)/t8-/m0/s1	HMDB00159
phe_L[e]	L-phenylalanine	C9H11NO2	0	17295			InChI=1S/C9H11NO2/c10-8(9(11)12)6-7-4-2-1-3-5-7/h1-5,8H,6,10H2,(H,11,12)/t8-/m0/s1	HMDB00159
pi[c]	hydrogenphosphate	HO4P	-2	43474	C00009			HMDB00973
pi[e]	hydrogenphosphate	HO4P	-2	43474	C00009			HMDB00973
pi[m]	hydrogenphosphate	HO4P	-2	43474	C00009			HMDB00973
pi[x]	hydrogenphosphate	HO4P	-2	43474			InChI=1S/H3O4P/c1-5(2,3)4/h(H3,1,2,3,4)/p-2	HMDB00973
pmtcoa[c]	Palmitoyl-CoA (n-C16:0CoA)	C37H62N7O17P3S	-4	3454		C00154		HMDB01338
ppcoa[m]	Propanoyl-CoA	C24H36N7O17P3S	-4	57392		C00100		HMDB01275
ppi[c]	Diphosphate	HO7P2	-3	0		C00013		HMDB00250
ppi[r]	Diphosphate	HO7P2	-3	33019		C00013		HMDB00250
ppi[x]	Diphosphate	HO7P2	-3	33019		C00013		HMDB00250
pram[c]	5-Phospho-beta-D-ribosylamine	C5H11NO7P	-1	58681		C03090		HMDB01128
pro_L[c]	L-proline	C5H9NO2	0	17203			InChI=1S/C5H9NO2/c7-5(8)4-2-1-3-6-4/h4,6H,1-3H2,(H,7,8)/t4-/m0/s1	HMDB00162
pro_L[e]	L-proline	C5H9NO2	0	17203			InChI=1S/C5H9NO2/c7-5(8)4-2-1-3-6-4/h4,6H,1-3H2,(H,7,8)/t4-/m0/s1	HMDB00162
pro_L[m]	L-proline	C5H9NO2	0	17203			InChI=1S/C5H9NO2/c7-5(8)4-2-1-3-6-4/h4,6H,1-3H2,(H,7,8)/t4-/m0/s1	HMDB00162
prpp[c]	5-Phospho-alpha-D-ribose 1-diphosphate	C5H8O14P3	-5	58017		C00119		HMDB00280
ps_hs[c]	ps_hs[c]	C6H11NO6PFULLRCO2FULLR2CO2	-1	18303
ps_hs[m]	ps_hs[m]	C6H11NO6PFULLRCO2FULLR2CO2	-1	18303
pser_L[c]	O-Phospho-L-serine	C3H5NO6P	-3	15811			InChI=1S/C3H8NO6P/c4-2(3(5)6)1-10-11(7,8)9/h2H,1,4H2,(H,5,6)(H2,7,8,9)/t2-/m0/s1	HMDB01721
pyr[c]	pyruvate	C3H3O3	-1	15361	C00022	3324		HMDB00243
pyr[m]	pyruvate	C3H3O3	-1	15361	C00022	3324		HMDB00243
q10[m]	ubiquinone-10	C59H90O4	0	46245			InChI=1S/C59H90O4/c1-44(2)24-15-25-45(3)26-16-27-46(4)28-17-29-47(5)30-18-31-48(6)32-19-33-49(7)34-20-35-50(8)36-21-37-51(9)38-2... <Preview truncated at 128 characters>	HMDB01072
q10h2[m]	Ubiquinol-10	C59H92O4	0			6504740	InChI=1/C59H92O4/c1-44(2)24-15-25-45(3)26-16-27-46(4)28-17-29-47(5)30-18-31-48(6)32-19-33-49(7)34-20-35-50(8)36-21-37-51(9)38-22... <Preview truncated at 128 characters>	HMDB13111
R1coa_hs[c]	R group 1 Coenzyme A	XCO2C21H31N7O15P3S	-4
R1coa_hs[r]	R group 1 Coenzyme A	XCO2C21H31N7O15P3S	-4
r5p[c]	alpha-D-Ribose 5-phosphate	C5H9O8P	-2	18189		C00117		HMDB00618
Rtotal[c]	R total	CO2FULLR	-1
Rtotal2[c]	R total 2 position	CO2FULLR2	-1
Rtotal2coa[c]	R total 2 coenzyme A	CO2FULLR2C21H31N7O15P3S	-4
Rtotalcoa[c]	R total Coenzyme A	CO2FULLRC21H31N7O15P3S	-4
ru5p_D[c]	D-ribulose 5-phosphate(2-)	C5H9O8P	-2	58121			InChI=1S/C5H11O8P/c6-1-3(7)5(9)4(8)2-13-14(10,11)12/h4-6,8-9H,1-2H2,(H2,10,11,12)/p-2/t4-,5+/m1/s1	HMDB00618
s7p[c]	Sedoheptulose 7-phosphate	C7H13O10P	-2	57483		C05382		HMDB01068
saccrp_L[m]	L-saccharopinate(1-)	C11H19N2O6	-1	57951			InChI=1S/C11H20N2O6/c12-7(10(16)17)3-1-2-6-13-8(11(18)19)4-5-9(14)15/h7-8,13H,1-6,12H2,(H,14,15)(H,16,17)(H,18,19)/p-1/t7-,8-/m0... <Preview truncated at 128 characters>	HMDB00279
ser_L[c]	L-serine	C3H7NO3	0	17115			InChI=1S/C3H7NO3/c4-2(1-5)3(6)7/h2,5H,1,4H2,(H,6,7)/t2-/m0/s1	HMDB00187
ser_L[e]	L-serine	C3H7NO3	0	17115			InChI=1S/C3H7NO3/c4-2(1-5)3(6)7/h2,5H,1,4H2,(H,6,7)/t2-/m0/s1	HMDB00187
sphgn[c]	sphinganine(1+)	C18H40NO2	1	57817			InChI=1S/C18H39NO2/c1-2-3-4-5-6-7-8-9-10-11-12-13-14-15-18(21)17(19)16-20/h17-18,20-21H,2-16,19H2,1H3/p+1/t17-,18+/m0/s1	HMDB00269
sphmyln_hs[c]	sphingomyelin betaine	C23H48N2O5PFULLRCO	0	58216
sql[r]	squalene	C30H50	0	15440			InChI=1S/C30H50/c1-25(2)15-11-19-29(7)23-13-21-27(5)17-9-10-18-28(6)22-14-24-30(8)20-12-16-26(3)4/h15-18,23-24H,9-14,19-22H2,1-8... <Preview truncated at 128 characters>	HMDB00256
Ssq23epx[r]	(S)-2,3-epoxysqualene	C30H50O	0	15441			InChI=1S/C30H50O/c1-24(2)14-11-17-27(5)20-12-18-25(3)15-9-10-16-26(4)19-13-21-28(6)22-23-29-30(7,8)31-29/h14-16,20-21,29H,9-13,1... <Preview truncated at 128 characters>	HMDB01188
stcoa[c]	Stearoyl-CoA (n-C18:0CoA)	C39H66N7O17P3S	-4	57394		C00412		HMDB01114
succ[m]	Succinate	C4H4O4	-2	30031		C00042		HMDB00254
succoa[m]	Succinyl-CoA	C25H35N7O19P3S	-5	57292				HMDB01022
thbpt[c]	5,6,7,8-tetrahydrobiopterin	C9H15N5O3	0	15372			InChI=1S/C9H15N5O3/c1-3(15)6(16)4-2-11-7-5(12-4)8(17)14-9(10)13-7/h3-4,6,12,15-16H,2H2,1H3,(H4,10,11,13,14,17)	HMDB00027
thbpt4acam[c]	4a-hydroxytetrahydrobiopterin	C9H15N5O4	0	15374			InChI=1S/C9H15N5O4/c1-3(15)5(16)4-2-11-6-9(18,14-4)7(17)13-8(10)12-6/h3-5,14-16,18H,2H2,1H3,(H3,10,11,12,13,17)	HMDB02281
thf[c]	5,6,7,8-Tetrahydrofolate	C19H21N7O6	-2	57453		C00101		HMDB01846
thf[m]	5,6,7,8-Tetrahydrofolate	C19H21N7O6	-2	57453		C00101		HMDB01846
thr_L[c]	L-threonine	C4H9NO3	0	16857			InChI=1S/C4H9NO3/c1-2(6)3(5)4(7)8/h2-3,6H,5H2,1H3,(H,7,8)/t2-,3+/m1/s1	HMDB00167
thr_L[e]	L-threonine	C4H9NO3	0	16857			InChI=1S/C4H9NO3/c1-2(6)3(5)4(7)8/h2-3,6H,5H2,1H3,(H,7,8)/t2-,3+/m1/s1	HMDB00167
trdox[c]	Oxidized thioredoxin	X	0	18191		C00343
trdrd[c]	Reduced thioredoxin	XH2	0	15967		C00342
trp_L[c]	L-tryptophan	C11H12N2O2	0	16828			InChI=1S/C11H12N2O2/c12-9(11(14)15)5-7-6-13-10-4-2-1-3-8(7)10/h1-4,6,9,13H,5,12H2,(H,14,15)/t9-/m0/s1	HMDB00929
trp_L[e]	L-tryptophan	C11H12N2O2	0	16828			InChI=1S/C11H12N2O2/c12-9(11(14)15)5-7-6-13-10-4-2-1-3-8(7)10/h1-4,6,9,13H,5,12H2,(H,14,15)/t9-/m0/s1	HMDB00929
Tyr_ggn[c]	Tyr-194 of apo-glycogenin protein (primer for glycogen synthesis)	XOH	0
tyr_L[c]	L-tyrosine	C9H11NO3	0	17895			InChI=1S/C9H11NO3/c10-8(9(12)13)5-6-1-3-7(11)4-2-6/h1-4,8,11H,5,10H2,(H,12,13)/t8-/m0/s1	HMDB00158
tyr_L[e]	L-tyrosine	C9H11NO3	0	17895			InChI=1S/C9H11NO3/c10-8(9(12)13)5-6-1-3-7(11)4-2-6/h1-4,8,11H,5,10H2,(H,12,13)/t8-/m0/s1	HMDB00158
udp[c]	UDP	C9H11N2O12P2	-3	58223		C00015		HMDB00295
udpg[c]	UDPglucose	C15H22N2O17P2	-2	58367		C00029		HMDB00286
ump[c]	UMP	C9H11N2O9P	-2	57865		C00105		HMDB00288
urea[c]	Urea	CH4N2O	0	16199		C00086		HMDB00294
urea[e]	Urea	CH4N2O	0	16199		C00086		HMDB00294
urea[m]	Urea	CH4N2O	0	16199		C00086		HMDB00294
utp[c]	UTP	C9H11N2O15P3	-4	46398		C00075		HMDB00285
val_L[c]	L-valine	C5H11NO2	0	16414			InChI=1S/C5H11NO2/c1-3(2)4(6)5(7)8/h3-4H,6H2,1-2H3,(H,7,8)/t4-/m0/s1	HMDB00883
val_L[e]	L-valine	C5H11NO2	0	16414			InChI=1S/C5H11NO2/c1-3(2)4(6)5(7)8/h3-4H,6H2,1-2H3,(H,7,8)/t4-/m0/s1	HMDB00883
xmp[c]	Xanthosine 5-phosphate	C10H11N4O9P	-2	57464		C00655		HMDB01554
xolest_hs[r]	cholesterol ester	C27H45XCO2	0	17002
xu5p_D[c]	D-xylulose 5-phosphate(2-)	C5H9O8P	-2	57737			InChI=1S/C5H11O8P/c6-1-3(7)5(9)4(8)2-13-14(10,11)12/h4-6,8-9H,1-2H2,(H2,10,11,12)/p-2/t4-,5-/m1/s1	HMDB00868
zym_int2[r]	zymosterol intermediate 2	C27H42O	0	52386			InChI=1S/C27H42O/c1-18(2)7-6-8-19(3)23-11-12-24-22-10-9-20-17-21(28)13-15-26(20,4)25(22)14-16-27(23,24)5/h7,19-20,23-24H,6,8-17H... <Preview truncated at 128 characters>
zymst[r]	zymosterol	C27H44O	0	18252			InChI=1S/C27H44O/c1-18(2)7-6-8-19(3)23-11-12-24-22-10-9-20-17-21(28)13-15-26(20,4)25(22)14-16-27(23,24)5/h7,19-21,23-24,28H,6,8-... <Preview truncated at 128 characters>	HMDB06271

## Sheet: reactions
Reaction abbreviation	Reaction name	Reaction formula	Pathway	Lower bound (mmol/gdw/hr)	Upper bound (mmol/gdw/hr)	Gene-reaction-association	EC number	Reference
DM_atp_c_	atp demand	atp[c] + h2o[c] --> adp[c] + h[c] + pi[c]	Exchange	1.07	1000
EX_ala_L(e)	L-Alanine exchange	ala_L[e] -->	Exchange	0	1000
EX_arg_L(e)	L-Arginine exchange	arg_L[e] -->	Exchange	0	1000
EX_asn_L(e)	L-Asparagine exchange	asn_L[e] -->	Exchange	0	1000
EX_asp_L(e)	L-Aspartate exchange	asp_L[e] -->	Exchange	0	1000
EX_chol(e)	Choline exchange	chol[e] <=>	Exchange	-1000	1000
EX_cit(e)	Citrate exchange	cit[e] -->	Exchange	0	1000
EX_cl(e)	Chloride exchange	cl[e] <=>	Exchange	-1000	1000
EX_co2(e)	CO2 exchange	co2[e] -->	Exchange	0	1000
EX_glc(e)	D-Glucose exchange	glc_D[e] -->	Exchange	0	1000
EX_gln_L(e)	L-Glutamine exchange	gln_L[e] -->	Exchange	0	1000
EX_glu_L(e)	L-Glutamate exchange	glu_L[e] -->	Exchange	0	1000
EX_gly(e)	Glycine exchange	gly[e] -->	Exchange	0	1000
EX_h(e)	H+ exchange	h[e] <=>	Exchange	-1000	1000
EX_h2o(e)	H2O exchange	h2o[e] <=>	Exchange	-1000	1000
EX_ile_L(e)	L-Isoleucine exchange	ile_L[e] -->	Exchange	0	1000
EX_k(e)	K+ exchange	k[e] <=>	Exchange	-1000	1000
EX_lac_L(e)	L-Lactate exchange	lac_L[e] -->	Exchange	0	1000
EX_leu_L(e)	L-Leucine exchange	leu_L[e] -->	Exchange	0	1000
EX_lys_L(e)	L-Lysine exchange	lys_L[e] -->	Exchange	0	1000
EX_na1(e)	Sodium exchange	na1[e] <=>	Exchange	-1000	1000
EX_nh4(e)	Ammonia exchange	nh4[e] <=>	Exchange	-1000	1000
EX_o2(e)	O2 exchange	o2[e] <=>	Exchange	-1000	1000
EX_orn(e)	Ornithine exchange	orn[e] -->	Exchange	0	1000
EX_phe_L(e)	L-Phenylalanine exchange	phe_L[e] -->	Exchange	0	1000
EX_pi(e)	Phosphate exchange	pi[e] <=>	Exchange	-1000	1000
EX_pro_L(e)	L-Proline exchange	pro_L[e] -->	Exchange	0	1000
EX_ser_L(e)	L-Serine exchange	ser_L[e] -->	Exchange	0	1000
EX_thr_L(e)	L-Threonine exchange	thr_L[e] -->	Exchange	0	1000
EX_trp_L(e)	L-Tryptophan exchange	trp_L[e] -->	Exchange	0	1000
EX_tyr_L(e)	L-Tyrosine exchange	tyr_L[e] -->	Exchange	0	1000
EX_urea(e)	Urea exchange	urea[e] -->	Exchange	0	1000
EX_val_L(e)	L-Valine exchange	val_L[e] -->	Exchange	0	1000
2AMADPTm	L-2-aminoadipate shuttle (cytosol/mitochondria)	L2aadp[c] + akg[m] <=> L2aadp[m] + akg[c]	Lysine Metabolism	-1000	1000	89874.1		PMID:11083877
2OXOADOXm	2-Oxoadipate:lipoamde 2-oxidoreductase(decarboxylating and acceptor-succinylating) (mitochondria)	2oxoadp[m] + coa[m] + nad[m] --> co2[m] + glutcoa[m] + nadh[m]	Lysine Metabolism	0	1000	(((1738.1 and 8050.1) and 1743.1 and 4967.1) or ((1738.1 and 8050.1) and 1743.1 and 4967.2))	2.3.1.61
2OXOADPTm	2-oxoadipate shuttle (cytosol/mitochondria)	2oxoadp[c] + akg[m] <=> 2oxoadp[m] + akg[c]	Tryptophan metabolism	-1000	1000	89874.1		PMID:11083877
34HPPOR	4-Hydroxyphenylpyruvate:oxygen oxidoreductase	34hpp[c] + o2[c] --> co2[c] + hgentis[c]	Tyrosine metabolism	0	1000	3242.1	1.13.11.27
3DSPHR	3-Dehydrosphinganine reductase	3dsphgn[c] + h[c] + nadh[c] --> nad[c] + sphgn[c]	Sphingolipid Metabolism	0	1000	2531.1	1.1.1.102
3HAO	3-hydroxyanthranilate 3,4-dioxygenase	3hanthrn[c] + o2[c] --> cmusa[c] + h[c]	Tryptophan metabolism	0	1000	23498.1	1.13.11.6	PMID:7514594
3HBCOAHLm	3-hydroxyisobutyryl-CoA hydrolase, mitochondrial	3hibutcoa[m] + h2o[m] --> 3hmp[m] + coa[m] + h[m]	Valine, Leucine, and Isoleucine Metabolism	0	1000		3.1.2.4	PMID:8824301
3MOBt2im	3-methyl-2-oxobutanoate mitochondrial transport via proton symport	3mob[c] + h[c] <=> 3mob[m] + h[m]	Transport, Mitochondrial	-1000	1000			PMID:8428987
3MOPt2im	3-Methyl-2-oxopentanoate mitochondrial transport via proton symport	3mop[c] + h[c] <=> 3mop[m] + h[m]	Transport, Mitochondrial	-1000	1000			PMID:8428987
4MOPt2im	4-methyl-2-oxopentanoate mitochondrial transport via proton symport	4mop[c] + h[c] <=> 4mop[m] + h[m]	Transport, Mitochondrial	-1000	1000			PMID:8428987
AACOAT	Acetoacetyl-CoA:acetate CoA-transferase	acac[c] + atp[c] + coa[c] --> aacoa[c] + amp[c] + ppi[c]	Propanoate Metabolism	0	1000	65985.1	6.2.1.16	PMID:12623130
AASAD3m	L-aminoadipate-semialdehyde dehydrogenase (NADH), mitochondrial	L2aadp6sa[m] + h2o[m] + nad[m] --> L2aadp[m] + 2.0 h[m] + nadh[m]	Lysine Metabolism	0	1000			PMID:15865210
AATAi	2-aminoadipate transaminase, irreversible	L2aadp[c] + akg[c] --> 2oxoadp[c] + glu_L[c]	Lysine Metabolism	0	1000	(51166.1 or 51166.2)	2.6.1.39	PMID:12126930
ACACT1	acetyl-CoA C-acetyltransferase	2.0 accoa[c] <=> aacoa[c] + coa[c]	Cholesterol Metabolism	-1000	1000	39.1	2.3.1.9
ACACT10m	acetyl-CoA C-acetyltransferase, mitochondrial	2maacoa[m] + coa[m] <=> accoa[m] + ppcoa[m]	Valine, Leucine, and Isoleucine Metabolism	-1000	1000	38.1	2.3.1.9	PMID:676035
ACACT1rm	acetyl-CoA C-acetyltransferase, mitochondrial	2.0 accoa[m] <=> aacoa[m] + coa[m]	Tryptophan metabolism	-1000	1000	((3030.1 and 3032.1) or 38.1)	2.3.1.9
ACACt2m	Acetoacetate mitochondrial transport via H+ symport	acac[c] + h[c] <=> acac[m] + h[m]	Transport, Mitochondrial	-1000	1000	6566.1		PMID:28726,PMID:627555
ACCOAC	acetyl-CoA carboxylase	accoa[c] + atp[c] + hco3[c] --> adp[c] + h[c] + malcoa[c] + pi[c]	Fatty Acid Metabolism	0	1000	(31.2 or 31.4 or 31.1 or 31.3 or 31.5 or (31.2 and 32.1) or (31.3 and 32.1) or (31.4 and 32.1) or (31.5 and 32.1) or (31.1 and 32.1))
ACITL	ATP-Citrate lyase	atp[c] + cit[c] + coa[c] --> accoa[c] + adp[c] + oaa[c] + pi[c]	Citric Acid Cycle	0	1000	(47.1 or 47.2)	2.3.3.8	PMID:2295639
ACOAD10m	acyl-CoA dehydrogenase (2-methylbutanoyl-CoA), mitochondrial	2mbcoa[m] + fad[m] --> 2mb2coa[m] + fadh2[m]	Valine, Leucine, and Isoleucine Metabolism	0	1000	(36.1 or 34.1)	1.3.99.12	PMID:11013134
ACOAD8m	acyl-CoA dehydrogenase (isovaleryl-CoA), mitochondrial	fad[m] + ivcoa[m] --> 3mb2coa[m] + fadh2[m]	Valine, Leucine, and Isoleucine Metabolism	0	1000	3712.1	1.3.99.10	PMID:9214289
ACOAD9m	acyl-CoA dehydrogenase (isobutyryl-CoA), mitochondrial	fad[m] + ibcoa[m] --> 2mp2coa[m] + fadh2[m]	Valine, Leucine, and Isoleucine Metabolism	0	1000	(34.1 or 27034.1)	1.3.99.12	PMID:11013134
ACONTm	Aconitate hydratase	cit[m] <=> icit[m]	Citric Acid Cycle	-1000	1000	50.1	4.2.1.3	PMID:10419470,PMID:17244191,PMID:17244192
ACRNtm	O-acetylcarnintine transport into mitochondria via diffusion	acrn[c] --> acrn[m]	Transport, Mitochondrial	0	1000	788.1		PMID:14598172,PMID:977593
ADK1	adenylate kinase	amp[c] + atp[c] <=> 2.0 adp[c]	Nucleotides	-1000	1000	(203.1 or 26289.2 or 26289.1 or 122481.1)
ADK3	adentylate kinase (GTP)	amp[c] + gtp[c] <=> adp[c] + gdp[c]	Nucleotides	-1000	1000	(26289.1 or 26289.2)		PMID:9434148
ADPtx	ADP transporter, peroxisomal	adp[c] <=> adp[x]	Transport, Peroxisomal	-1000	1000
ADSL1	adenylosuccinate lyase	dcamp[c] --> amp[c] + fum[c]	Nucleotides	0	1000	(158.1 or 158.2)	4.3.2.2	PMID:1302001,PMID:2004782
ADSL2	adenylosuccinate lyase	25aics[c] --> aicar[c] + fum[c]	IMP Biosynthesis	0	1000	(158.1 or 158.2)	4.3.2.2	PMID:1302001,PMID:2004782
ADSS	adenylosuccinate synthase	asp_L[c] + gtp[c] + imp[c] --> dcamp[c] + gdp[c] + 2.0 h[c] + pi[c]	Nucleotides	0	1000	(159.1 or 122622.2 or 122622.1)	6.3.4.4	PMID:1592113
AGPAT1	1-acylglycerol-3-phosphate O-acyltransferase 1	Rtotal2coa[c] + alpa_hs[c] --> coa[c] + pa_hs[c]	Triacylglycerol Synthesis	0	1000	(56895.1 or 55326.1 or 56894.2 or 137964.1 or 10554.1 or 10555.1 or 56894.1)	2.3.1.51
AICART	phosphoribosylaminoimidazolecarboxamide formyltransferase	10fthf[c] + aicar[c] <=> fprica[c] + thf[c]	IMP Biosynthesis	-1000	1000	471.1	2.1.2.3	PMID:11948179,PMID:14966129,PMID:9378707
AIRCr	phosphoribosylaminoimidazole carboxylase	air[c] + co2[c] <=> 5aizc[c] + h[c]	IMP Biosynthesis	-1000	1000	10606.1
AKGDm	2-oxoglutarate dehydrogenase	akg[m] + coa[m] + nad[m] --> co2[m] + nadh[m] + succoa[m]	Citric Acid Cycle	0	1000	(((1738.1 and 8050.1) and 1743.1 and 4967.1) or ((1738.1 and 8050.1) and 1743.1 and 4967.2))	2.3.1.61	PMID:1542694
AKGMALtm	alpha-ketoglutarate/malate transporter	akg[m] + mal_L[c] <=> akg[c] + mal_L[m]	Transport, Mitochondrial	-1000	1000	8402.1		PMID:14598172
ALATA_L	L-alanine transaminase	akg[c] + ala_L[c] <=> glu_L[c] + pyr[c]	Glutamate metabolism	-1000	1000	(2875.1 or 84706.1)	2.6.1.2	PMID:11863375
ALAt2r	L-alanine reversible transport via proton symport	ala_L[e] + h[e] <=> ala_L[c] + h[c]	Transport, Extracellular	-1000	1000	206358		PMID:11390972,PMID:11959859
AM6SAD	aminomuconate-semialdehyde dehydrogenase	am6sa[c] + h2o[c] + nad[c] --> amuco[c] + 2.0 h[c] + nadh[c]	Tryptophan metabolism	0	1000		1.2.1.32
AMCOXO	2-aminomuconate reductase	amuco[c] + h2o[c] + h[c] + nadh[c] --> 2oxoadp[c] + nad[c] + nh4[c]	Tryptophan metabolism	0	1000
ARGNm	arginase (m)	arg_L[m] + h2o[m] --> orn[m] + urea[m]	Urea cycle/amino group metabolism	0	1000	384.1	3.5.3.1	PMID:9144563
ARGSL	argininosuccinate lyase	argsuc[c] <=> arg_L[c] + fum[c]	Alanine and Aspartate Metabolism	-1000	1000	435.1	4.3.2.1	PMID:11747432,PMID:12408190,PMID:3463959
ARGSS	argininosuccinate synthase	asp_L[c] + atp[c] + citr_L[c] --> amp[c] + argsuc[c] + h[c] + ppi[c]	Alanine and Aspartate Metabolism	0	1000	(445.1 or 445.2)
ARGt4	L-arginine transport in via sodium symport	arg_L[e] + na1[e] <=> arg_L[c] + na1[c]	Transport, Extracellular	-1000	1000	11254.1		PMID:11133652,PMID:12719981
ARGtm	arginine mitochondrial transport via ornithine carrier	arg_L[c] + h[m] <=> arg_L[m] + h[c]	Transport, Mitochondrial	-1000	1000	(83884.1 or 10166.1)		PMID:14598172
ARTCOAL1	ARTCOAL1	Rtotalcoa[c] + h2o[c] <=> Rtotal[c] + coa[c] + h[c]	R group synthesis	-1000	1000
ARTCOAL2	ARTCOAL2	Rtotal2coa[c] + h2o[c] <=> Rtotal2[c] + coa[c] + h[c]	R group synthesis	-1000	1000
ARTFR11	R group artificial flux	pmtcoa[c] --> R1coa_hs[c]	R Group Synthesis	0	1000
ARTPLM1	R group to palmitate conversion	Rtotalcoa[c] <=> pmtcoa[c]	R Group Synthesis	-1000	1000
ARTPLM2	R group to palmitate conversion	Rtotal2coa[c] <=> pmtcoa[c]	R Group Synthesis	-1000	1000
ASNNm	L-asparaginase (mitochondrial)	asn_L[m] + h2o[m] --> asp_L[m] + nh4[m]	Alanine and Aspartate Metabolism	0	1000	80150.1	3.5.1.1	PMID:11984834
ASNS1	asparagine synthase (glutamine-hydrolysing)	asp_L[c] + atp[c] + gln_L[c] + h2o[c] --> amp[c] + asn_L[c] + glu_L[c] + h[c] + ppi[c]	Alanine and Aspartate Metabolism	0	1000	(440.1 or 440.2 or 440.3)	6.3.5.4	PMID:2564390,PMID:2886907
ASNt4	L-asparagine transport in via sodium symport	asn_L[e] + na1[e] <=> asn_L[c] + na1[c]	Transport, Extracellular	-1000	1000	(11254.1 or 55089.1 or 54407.1 or 81539.1)		PMID:10747860,PMID:10891391,PMID:10930503,PMID:11325958,PMID:11342143,PMID:11414754
ASNtm	L-asparagine transport, mitochondrial	asn_L[c] <=> asn_L[m]	Transport, Mitochondrial	-1000	1000
ASPCTr	aspartate carbamoyltransferase (reversible)	asp_L[c] + cbp[c] <=> cbasp[c] + h[c] + pi[c]	Pyrimidine Biosynthesis	-1000	1000	790.1	2.1.3.2	PMID:2565865,PMID:8619816
ASPGLUm	aspartate-glutamate mitochondrial shuttle	asp_L[m] + glu_L[c] + h[c] <=> asp_L[c] + glu_L[m] + h[m]	Transport, Mitochondrial	-1000	1000	(8604.1 or 10165.1)		PMID:14598172
ASPTA	aspartate transaminase	akg[c] + asp_L[c] <=> glu_L[c] + oaa[c]	Alanine and Aspartate Metabolism	-1000	1000	2805.1	2.6.1.1	PMID:2225456,PMID:6930651
ASPTAm	aspartate transaminase	akg[m] + asp_L[m] <=> glu_L[m] + oaa[m]	Alanine and Aspartate Metabolism	-1000	1000	2806.1	2.6.1.1	PMID:6930651
ASPt6	L-aspartate transport via Na, H symport and K antiport	asp_L[e] + h[e] + k[c] + 3.0 na1[e] --> asp_L[c] + h[c] + k[e] + 3.0 na1[c]	Transport, Extracellular	0	1000	(6505.1 or 6506.1 or 6507.1 or 6511.1 or 6512.1)		PMID:14530974
ATPtm	ADP/ATP transporter, mitochondrial	adp[c] + atp[m] <=> adp[m] + atp[c]	Transport, Mitochondrial	-1000	1000	(291.1 or 292.1 or 293.1)		PMID:14598172
ATPtx	ATP transporter, peroxisomal	atp[c] <=> atp[x]	Transport, Peroxisomal	-1000	1000
r0780	C-14 sterol reductase	44mctr[r] + h[r] + nadph[r] <=> 44mzym[r] + nadp[r]	Cholesterol Metabolism	-1000	1000	7108.1	1.3.1.70	PMID:11969204,PMID:7946524
C3STDH1Pr	C-3 sterol dehydrogenase (4-methylzymosterol)	4mzym_int1[r] + nadp[r] --> 4mzym_int2[r] + co2[r] + h[r] + nadph[r]	Cholesterol Metabolism	0	1000	50814.1		PMID:10710235,PMID:14506130
C3STKR2r	C-3 sterol keto reductase (zymosterol)	h[r] + nadph[r] + zym_int2[r] --> nadp[r] + zymst[r]	Cholesterol Metabolism	0	1000	3295.1		PMID:12829805
C4STMO1r	C-4 sterol methyl oxidase (4,4-dimethylzymosterol)	44mzym[r] + 3.0 h[r] + 3.0 nadph[r] + 3.0 o2[r] --> 4mzym_int1[r] + 4.0 h2o[r] + 3.0 nadp[r]	Cholesterol Metabolism	0	1000	6307.1
C4STMO2Pr	C-4 methyl sterol oxidase	4mzym_int2[r] + nadp[r] + o2[r] --> co2[r] + h[r] + nadph[r] + zym_int2[r]	Cholesterol Metabolism	0	1000	50814.1
CBPS	carbamoyl-phosphate synthase (glutamine-hydrolysing)	2.0 atp[c] + gln_L[c] + h2o[c] + hco3[c] --> 2.0 adp[c] + cbp[c] + glu_L[c] + 2.0 h[c] + pi[c]	Pyrimidine Biosynthesis	0	1000	790.1
CBPSam	carbamoyl-phosphate synthase (ammonia) (mitochondria	2.0 atp[m] + hco3[m] + nh4[m] --> 2.0 adp[m] + cbp[m] + 2.0 h[m] + pi[m]	Glutamate metabolism	0	1000	(1373.1 or 1373.2)	6.3.4.16	PMID:10347186,PMID:12853138
CDIPTr	phosphatidylinositol synthase (Homo sapiens)	cdpdag_hs[c] + inost[c] <=> cmp[c] + h[c] + pail_hs[c]	Glycerophospholipid Metabolism	-1000	1000	(10423.2 or 10423.1)	2.7.8.11	PMID:2425833
CDS	phosphatidate cytidylyltransferase	ctp[c] + h[c] + pa_hs[c] --> cdpdag_hs[c] + ppi[c]	Glycerophospholipid Metabolism	0	1000	1040.1	2.7.7.41
CEPTC	choline phosphotransferase	cdpchol[c] + dag_hs[c] --> cmp[c] + h[c] + pchol_hs[c]	Glycerophospholipid Metabolism	0	1000	(10390.1 or 56994.1)
CHLPCTD	choline phosphate cytididyltransferase	cholp[c] + ctp[c] + h[c] --> cdpchol[c] + ppi[c]	Glycerophospholipid Metabolism	0	1000	(5130.1 or 9468.1)	2.7.7.15
CHOLK	Choline kinase	atp[c] + chol[c] --> adp[c] + cholp[c] + h[c]	Glycerophospholipid Metabolism	0	1000	(1119.1 or 1119.2 or 1120.1 or 1120.2)
CHOLt4	choline, sodium cotransport	chol[e] + na1[e] <=> chol[c] + na1[c]	Transport, Extracellular	-1000	1000	60482.1		PMID:11027560,PMID:11068039,PMID:12675135
CITt4_2	citrate transport via sodium symport	cit[e] + 2.0 na1[e] <=> cit[c] + 2.0 na1[c]	Transport, Extracellular	-1000	1000	9058.1		PMID:8946005,PMID:8967342
CITtam	citrate transport, mitochondrial	cit[c] + mal_L[m] <=> cit[m] + mal_L[c]	Transport, Mitochondrial	-1000	1000	6576.1		PMID:14598172
CLHCO3tex2	chloride transport via bicarbonate countertransport (2:1)	2.0 cl[e] + hco3[c] --> 2.0 cl[c] + hco3[e]	Transport, Extracellular	0	1000	(65010.1 or 65010.2 or 65010.3)		PMID:12759755
CLS_hs	cardiolipin synthase (homo sapiens)	cdpdag_hs[c] + pglyc_hs[c] --> clpn_hs[c] + cmp[c] + h[c]	Glycerophospholipid Metabolism	0	1000	54675.1		PMID:10799718
CO2t	CO2 transporter via diffusion	co2[e] <=> co2[c]	Transport, Extracellular	-1000	1000
CO2ter	CO2 endoplasmic reticular transport via diffusion	co2[c] <=> co2[r]	Transport, Endoplasmic Reticular	-1000	1000
CO2tm	CO2 transport (diffusion), mitochondrial	co2[c] <=> co2[m]	Transport, Mitochondrial	-1000	1000			PMID:3081508
CO2tp	CO2 peroxisomal transport	co2[c] <=> co2[x]	Transport, Peroxisomal	-1000	1000
COAtp	coenzyme A transport, peroxisomal	coa[c] <=> coa[x]	Transport, Peroxisomal	-1000	1000
COAtr	COA transporter, endoplasmic reticulum	coa[c] <=> coa[r]	Transport, Endoplasmic Reticular	-1000	1000
CRNtim	L-carnitine transport out of mitochondria via diffusion	crn[m] <=> crn[c]	Transport, Mitochondrial	-1000	1000	788.1		PMID:14598172
CSNAT	carnitine O-acetyltransferase	accoa[c] + crn[c] <=> acrn[c] + coa[c]	Carnitine shuttle	-1000	1000		2.3.1.7	PMID:11257506,PMID:7829107
CSNATm	carnitine O-aceyltransferase, mitochondrial	acrn[m] + coa[m] <=> accoa[m] + crn[m]	Fatty Acid Metabolism	-1000	1000	1384.1	2.3.1.7	PMID:3759988
CSm	citrate synthase	accoa[m] + h2o[m] + oaa[m] --> cit[m] + coa[m] + h[m]	Citric Acid Cycle	0	1000	(1431.1 or 1431.2)	4.1.3.7	PMID:16006620,PMID:9933076
CTPS2	CTP synthase (glutamine)	atp[c] + gln_L[c] + h2o[c] + utp[c] --> adp[c] + ctp[c] + glu_L[c] + 2.0 h[c] + pi[c]	Pyrimidine Biosynthesis	0	1000	(56474.1 or 56474.2)
CYTK6	cytidylate kinase (CMP,CTP)	cmp[c] + ctp[c] <=> 2.0 cdp[c]	Nucleotides	-1000	1000	51727.1	2.7.4.14	PMID:10462544,PMID:11912132
DESAT16_2	palmitoyl-CoA desaturase (n-C16:0CoA -> n-C16:1CoA)	h[c] + nadh[c] + o2[c] + pmtcoa[c] --> 2.0 h2o[c] + hdcoa[c] + nad[c]	Fatty acid elongation	0	1000	6319.1	1.14.19.1	PMID:14967823
DESAT18_3	stearoyl-CoA desaturase (n-C18:0CoA -> n-C18:1CoA)	h[c] + nadh[c] + o2[c] + stcoa[c] --> 2.0 h2o[c] + nad[c] + odecoa[c]	Fatty acid elongation	0	1000	6319.1	1.14.19.1	PMID:14967823
DHCR242r	24-dehydrocholesterol reductase [Precursor]	chlstol[r] + fadh2[r] + h[r] --> fad[r] + lthstrl[r]	Cholesterol Metabolism	0	1000	1718.1		PMID:17984220,PMID:19520779,PMID:19520780
DHCR72r	7-dehydrocholesterol reductase	7dhchsterol[r] + h[r] + nadph[r] --> chsterol[r] + nadp[r]	Cholesterol Metabolism	0	1000	1717.1	1.3.1.21	PMID:15670717
DHCRD1	dihydroceramide desaturase	dhcrm_hs[c] + nad[c] --> crm_hs[c] + h[c] + nadh[c]	Sphingolipid Metabolism	0	1000	(8560.1 or 8560.2)		PMID:9188692
DHFR	dihydrofolate reductase	dhf[c] + h[c] + nadh[c] <=> nad[c] + thf[c]	Folate Metabolism	-1000	1000	1719.1	1.5.1.3	PMID:6504041
DHORD9	dihydoorotic acid dehydrogenase (quinone10)	dhor_S[c] + q10[m] --> orot[c] + q10h2[m]	Pyrimidine Biosynthesis	0	1000	1723.1	1.3.3.1	PMID:10727948,PMID:9693067
DHORTS	dihydroorotase	dhor_S[c] + h2o[c] <=> cbasp[c] + h[c]	Pyrimidine Biosynthesis	-1000	1000	790.1	3.5.2.3	PMID:2565865,PMID:8619816
DHPR	6,7-dihydropteridine reductase	dhbpt[c] + h[c] + nadh[c] --> nad[c] + thbpt[c]	Tetrahydrobiopterin	0	1000	5860.1	1.6.99.7	PMID:10727395
DMATTx	dimethylallyltranstransferase	dmpp[x] + ipdp[x] --> grdp[x] + ppi[x]	Cholesterol Metabolism	0	1000	2224.1	2.5.1.1	PMID:8188698
DPMVDx	diphosphomevalonate decarboxylase	5dpmev[x] + atp[x] --> adp[x] + co2[x] + ipdp[x] + pi[x]	Cholesterol Metabolism	0	1000	4597.1	4.1.1.33	PMID:8188698
DSAT	dihydrosphingosine N-acyltransferase	Rtotalcoa[c] + sphgn[c] --> coa[c] + dhcrm_hs[c] + h[c]	Sphingolipid Metabolism	0	1000
DTMPK	dTMP kinase	atp[c] + dtmp[c] <=> adp[c] + dtdp[c]	Nucleotides	-1000	1000	1841.1
EBP1r	3-beta-hydroxysteroid-delta(8),delta(7)-isomerase	zymst[r] --> chlstol[r]	Cholesterol Metabolism	0	1000	10682.1	5.3.3.5	PMID:10391219
ECOAH12m	3-hydroxyacyl-CoA dehydratase (3-hydroxyisobutyryl-CoA) (mitochondria)	2mp2coa[m] + h2o[m] <=> 3hibutcoa[m]	Valine, Leucine, and Isoleucine Metabolism	-1000	1000	(1892.1 or (3030.1 and 3032.1))	4.2.1.17	PMID:9073515
ECOAH1m	3-hydroxyacyl-CoA dehydratase (3-hydroxybutanoyl-CoA) (mitochondria)	3hbcoa[m] <=> b2coa[m] + h2o[m]	Tryptophan metabolism	-1000	1000	(549.1 or 1892.1 or (3030.1 and 3032.1))	4.2.1.17	PMID:7558027
ECOAH9m	2-Methylprop-2-enoyl-CoA (2-Methylbut-2-enoyl-CoA), mitochondrial	2mb2coa[m] + h2o[m] <=> 3hmbcoa[m]	Valine, Leucine, and Isoleucine Metabolism	-1000	1000	(1892.1 or (3030.1 and 3032.1))	4.2.1.17	PMID:9073515
ENO	enolase	2pg[c] <=> h2o[c] + pep[c]	Glycolysis/Gluconeogenesis	-1000	1000	(2027.1 or 2027.2 or 26237.1 or 2023.1 or 2026.1)	4.2.1.11	PMID:5939,PMID:6626557
ETF	electron transfer flavoprotein	etfox[m] + fadh2[m] --> etfrd[m] + fad[m]	Fatty acid oxidation	0	1000	((2108.1 and 2109.2) or (2108.1 and 2109.1))		PMID:3170610,PMID:7601336
ETFQO	Electron transfer flavoprotein-ubiquinone oxidoreductase	etfrd[m] + q10[m] --> etfox[m] + q10h2[m]	Fatty acid oxidation	0	1000	2110.1	1.5.5.1	PMID:10444348,PMID:12049629
FACOAL160i	C160 fatty acid activation	atp[c] + coa[c] + hdca[c] --> amp[c] + pmtcoa[c] + ppi[c]	Fatty acid activation	0	1000	(51703.1 or 2180.1 or 22305.1 or 22305.2 or 2181.1 or 2181.2)	6.2.1.3	PMID:1531127
FACOAL161	fatty-acid--CoA ligase (hexadecenoate)	atp[c] + coa[c] + hdcea[c] <=> amp[c] + hdcoa[c] + ppi[c]	Fatty acid activation	-1000	1000	2180.1
FADH2tru	FADH2 transporter, endoplasmic reticulum	fadh2[c] --> fadh2[r]	Transport, Endoplasmic Reticular	0	1000
FADtru	FAD transporter, endoplasmic reticulum	fad[r] --> fad[c]	Transport, Endoplasmic Reticular	0	1000
FAS180COA	fatty-acyl-CoA synthase (n-C18:0CoA)	3.0 h[c] + malcoa[c] + 2.0 nadph[c] + pmtcoa[c] --> co2[c] + coa[c] + h2o[c] + 2.0 nadp[c] + stcoa[c]	Fatty acid elongation	0	1000	2194.1	2.3.1.86	PMID:11756679,PMID:15507492,PMID:2669958
FBA	fructose-bisphosphate aldolase	fdp[c] <=> dhap[c] + g3p[c]	Glycolysis/Gluconeogenesis	-1000	1000	(226.1 or 230.1 or 226.3 or 226.2 or 229.1)	4.1.2.13	PMID:12626877,PMID:6765112
FDH	formate dehydrogenase	for[c] + nad[c] --> co2[c] + nadh[c]	Fatty Acid Metabolism	0	1000	10840.1	1.2.1.2
FKYNH	N-Formyl-L-kynurenine amidohydrolase	Lfmkynr[c] + h2o[c] --> Lkynr[c] + for[c] + h[c]	Tryptophan metabolism	0	1000		3.5.1.9
FORtr	FOR transporter, endoplasmic reticulum	for[c] <=> for[r]	Transport, Endoplasmic Reticular	-1000	1000
FRDPtr	lipid, flip-flop intracellular transport	frdp[x] <=> frdp[r]	Transport, Peroxisomal	-1000	1000			PMID:12121718,PMID:12840657,PMID:14713247
FTHFDH	formyltetrahydrofolate dehydrogenase	10fthf[c] + h2o[c] + nadp[c] --> co2[c] + h[c] + nadph[c] + thf[c]	Folate Metabolism	0	1000	10840.1	1.5.1.6	PMID:2733692
FUMAC	fumarylacetoacetase	4fumacac[c] + h2o[c] --> acac[c] + fum[c] + h[c]	Tyrosine metabolism	0	1000	2184.1	3.7.1.2
FUMm	fumarase, mitochondrial	fum[m] + h2o[m] <=> mal_L[m]	Citric Acid Cycle	-1000	1000	2271.1	4.2.1.2	PMID:16774737,PMID:17111171,PMID:17111172
FUMtm	fumarate transport, mitochondrial	fum[c] + pi[m] <=> fum[m] + pi[c]	Transport, Mitochondrial	-1000	1000	1468.1		PMID:14598172,PMID:3587497
G3PD1	glycerol-3-phosphate dehydrogenase (NAD)	glyc3p[c] + nad[c] <-- dhap[c] + h[c] + nadh[c]	Glycerophospholipid Metabolism	-1000	0	2819.1	1.1.1.94	PMID:11385633,PMID:7772607
G5SADrm	L-glutamate 5-semialdehyde dehydratase, reversible, mitochondrial	glu5sa[m] <=> 1pyr5c[m] + h2o[m] + h[m]	Arginine and Proline Metabolism	-1000	1000
G5SDym	glutamate-5-semialdehyde dehydrogenase (m)	glu5p[m] + h[m] + nadph[m] --> glu5sa[m] + nadp[m] + pi[m]	Urea cycle/amino group metabolism	0	1000	5832.1	1.2.1.41	PMID:10037775
G6PDH2r	glucose 6-phosphate dehydrogenase	g6p[c] + nadp[c] --> 6pgl[c] + h[c] + nadph[c]	Pentose Phosphate Pathway	0	1000	2539.1	1.1.1.49
GALU	UTP-glucose-1-phosphate uridylyltransferase	g1p[c] + h[c] + utp[c] --> ppi[c] + udpg[c]	Galactose metabolism	0	1000	(7360.1 or 7360.2 or 7359.1)	2.7.7.9	PMID:9119383
GAPD	glyceraldehyde-3-phosphate dehydrogenase	g3p[c] + nad[c] + pi[c] --> 13dpg[c] + h[c] + nadh[c]	Glycolysis/Gluconeogenesis	0	1000	(2597.1 or 26330.1)	1.2.1.12	PMID:10714828
GARFT	phosphoribosylglycinamide formyltransferase	10fthf[c] + gar[c] <=> fgam[c] + h[c] + thf[c]	IMP Biosynthesis	-1000	1000	(2618.1 or 2618.2)	2.1.2.2	PMID:12450384,PMID:2183217,PMID:9328467,PMID:9473452
GCCam	glycine-cleavage complex (lipoylprotein), mitochondrial	gly[m] + h[m] + lpro[m] <=> alpro[m] + co2[m]	Glycine, Serine, and Threonine Metabolism	-1000	1000	(275.1 and 1738.1 and 2653.1 and 2731.1)	2.1.2.10	PMID:15355973
GCCbim	glycine-cleavage complex (lipoylprotein) irreversible, mitochondrial	alpro[m] + thf[m] --> dhlpro[m] + mlthf[m] + nh4[m]	Glycine, Serine, and Threonine Metabolism	0	1000	(275.1 and 1738.1 and 2653.1 and 2731.1)	1.8.1.4	PMID:15355973
GCCcm	glycine-cleavage complex (lipoylprotein), mitochondrial	dhlpro[m] + nad[m] <=> h[m] + lpro[m] + nadh[m]	Glycine, Serine, and Threonine Metabolism	-1000	1000	(275.1 and 1738.1 and 2653.1 and 2731.1)	2.1.2.10	PMID:15355973
GGNG	glycogenin self-glucosylation	Tyr_ggn[c] + 8.0 udpg[c] --> ggn[c] + 8.0 h[c] + 8.0 udp[c]	Starch and Sucrose Metabolism	0	1000	((2992.1 and 2998.1) or (8908.1 and 2997.1) or (2992.1 and 2997.1) or (8908.1 and 2998.1))		PMID:15238248,PMID:8602861,PMID:9857012
GHMT2r	glycine hydroxymethyltransferase, reversible	ser_L[c] + thf[c] <=> gly[c] + h2o[c] + mlthf[c]	Glycine, Serine, and Threonine Metabolism	-1000	1000	(6470.1 or 6470.2)	2.1.2.1	PMID:8505317,PMID:8611185,PMID:9038835
GK1	guanylate kinase (GMP:ATP)	atp[c] + gmp[c] <=> adp[c] + gdp[c]	Nucleotides	-1000	1000	2987.1
GLBRAN	1,4-alpha-glucan branching enzyme (glygn1 -> glygn2)	glygn1[c] --> glygn2[c]	Starch and Sucrose Metabolism	0	1000	2632.1	2.4.1.18	PMID:8463281
GLCt1r	glucose transport (uniport)	glc_D[e] <=> glc_D[c]	Transport, Extracellular	-1000	1000	(155184.1 or 29988.1 or 56606.1 or 56606.2 or 81031.1 or 66035.1 or 154091.1 or 6514.1 or 6513.1 or 6515.1 or 6517.1 or 11182.1 or 144195.1)		PMID:10421229,PMID:10821868,PMID:10860667,PMID:10860996,PMID:10970791,PMID:11247674,PMID:11583593,PMID:11592815,PMID:11780753,PMID:11832379,PMID:11882499,PMID:12135767,PMID:12483288,PMID:12504846,PMID:12750891,PMID:12914765,PMID:14739288,PMID:15033637,PMID:1701966,PMID:2182619,PMID:2656669,PMID:3103217,PMID:3170580,PMID:3399500,PMID:3839598,PMID:7926364,PMID:8504756,PMID:9230074,PMID:9770484
GLGNS1	glycogen synthase (ggn -> glygn1)	ggn[c] + 3.0 udpg[c] --> glygn1[c] + 3.0 h[c] + 3.0 udp[c]	Starch and Sucrose Metabolism	0	1000	((2992.1 and 2998.1) or (8908.1 and 2998.1) or (2992.1 and 2997.1) or (8908.1 and 2997.1))	2.4.1.11	PMID:15238248
GLNt4	L-glutamine reversible transport via sodium symport	gln_L[e] + na1[e] --> gln_L[c] + na1[c]	Transport, Extracellular	0	1000	(11254.1 or 55089.1 or 54407.1 or 81539.1)		PMID:10747860,PMID:10891391,PMID:10930503,PMID:11325958,PMID:11342143,PMID:11414754
GLNtm	L-glutamine transport via electroneutral transporter	gln_L[c] <=> gln_L[m]	Transport, Mitochondrial	-1000	1000
GLU5Km	glutamate 5-kinase (m)	atp[m] + glu_L[m] --> adp[m] + glu5p[m]	Urea cycle/amino group metabolism	0	1000	5832.1	2.7.2.11	PMID:10037775
GLUDxm	glutamate dehydrogenase (NAD) (mitochondrial)	glu_L[m] + h2o[m] + nad[m] --> akg[m] + h[m] + nadh[m] + nh4[m]	Glutamate metabolism	0	1000	(2747.1 or 2746.1)	1.4.1.3	PMID:12324473,PMID:3368458
GLUDym	glutamate dehydrogenase (NADP), mitochondrial	glu_L[m] + h2o[m] + nadp[m] --> akg[m] + h[m] + nadph[m] + nh4[m]	Glutamate metabolism	0	1000	(2747.1 or 2746.1)	1.4.1.4	PMID:12324473,PMID:3368458
GLUNm	glutaminase (mitochondrial)	gln_L[m] + h2o[m] --> glu_L[m] + nh4[m]	Glutamate metabolism	0	1000	(2744.1 or 27165.1 or 27165.2)	3.5.1.2	PMID:10719215,PMID:12579526
GLUPRT	glutamine phosphoribosyldiphosphate amidotransferase	gln_L[c] + h2o[c] + prpp[c] --> glu_L[c] + ppi[c] + pram[c]	IMP Biosynthesis	0	1000	5471.1	2.4.2.14	PMID:8106516,PMID:8380692,PMID:9108165
GLUTCOADHm	glutaryl-CoA dehydrogenase (mitochondria)	fad[m] + glutcoa[m] + h[m] --> b2coa[m] + co2[m] + fadh2[m]	Tryptophan metabolism	0	1000	(2639.1 or 2639.2)	1.3.99.7
GLUVESSEC	L-glutamate secretion via secretory vesicle (ATP driven)	atp[c] + glu_L[c] + h2o[c] --> adp[c] + glu_L[e] + h[c] + pi[c]	Transport, Extracellular	0	1000	(57084.1 or 57030.1 or 246213.1)		PMID:11432869,PMID:12811560,PMID:15383652
GLUt2m	L-glutamate reversible transport via proton symport, mitochondrial	glu_L[c] + h[c] <=> glu_L[m] + h[m]	Transport, Mitochondrial	-1000	1000	(8604.1 or 10165.1 or 79751.1 or 83733.1)		PMID:14598172
GLUt6	Glutamate transport via Na, H symport and K antiport	glu_L[e] + h[e] + k[c] + 3.0 na1[e] --> glu_L[c] + h[c] + k[e] + 3.0 na1[c]	Transport, Extracellular	0	1000	(6505.1 or 6506.1 or 6507.1 or 6511.1 or 6512.1)		PMID:14530974
GLYAMDTRc	glycine amidinotransferase (c)	arg_L[c] + gly[c] <=> gudac[c] + orn[c]	Urea cycle/amino group metabolism	-1000	1000	2628.1	2.1.4.1	PMID:8547310
GLYATm	glycine C-acetyltransferase	accoa[m] + gly[m] <=> 2aobut[m] + coa[m]	Glycine, Serine, and Threonine Metabolism	-1000	1000	23464.1	2.3.1.29	PMID:10712613
GLYt2r	glycine reversible transport via proton symport	gly[e] + h[e] <=> gly[c] + h[c]	Transport, Extracellular	-1000	1000	206358		PMID:11390972,PMID:11959859
GLYt4	glycine transport via sodium symport	gly[e] + na1[e] --> gly[c] + na1[c]	Transport, Extracellular	0	1000	(11254.1 or 55089.1 or 54407.1 or 81539.1)		PMID:10747860,PMID:10891391,PMID:10930503,PMID:11325958,PMID:11342143,PMID:11414754
GLYtm	glycine passive transport to mitochondria	gly[c] <=> gly[m]	Transport, Mitochondrial	-1000	1000			PMID:7388024
GMPS2	GMP synthase	atp[c] + gln_L[c] + h2o[c] + xmp[c] --> amp[c] + glu_L[c] + gmp[c] + 2.0 h[c] + ppi[c]	Nucleotides	0	1000	8833.1
GPAM_hs	glycerol-3-phosphate acyltransferase	Rtotalcoa[c] + glyc3p[c] --> alpa_hs[c] + coa[c]	Triacylglycerol Synthesis	0	1000	57678.1	2.3.1.15
GRTTx	geranyltranstransferase	grdp[x] + ipdp[x] --> frdp[x] + ppi[x]	Cholesterol Metabolism	0	1000	2224.1	2.5.1.10	PMID:8188698
H2CO3D	H2CO3D	co2[c] + h2o[c] <=> h[c] + hco3[c]	Miscellaneous	-1000	1000	(761.1) or (771.1) or (377677.1) or (762.1) or (766.2) or (23632.1) or (766.1) or (771.2) or (759.1) or (768.1) or (760.1)
H2CO3D2	carboxylic acid dissociation	h[c] + hco3[c] <=> h2co3[c]	Miscellaneous	-1000	1000		4.2.1.1	PMID:11101628,PMID:11172051,PMID:11676494,PMID:14600151,PMID:7574487
H2Ot	H2O transport via diffusion	h2o[e] <=> h2o[c]	Transport, Extracellular	-1000	1000	6523.1		PMID:11024018,PMID:11034615,PMID:12748858,PMID:2490366,PMID:8063771
H2Oter	H2O endoplasmic reticulum transport	h2o[c] <=> h2o[r]	Transport, Endoplasmic Reticular	-1000	1000
H2Otm	H2O transport, mitochondrial	h2o[c] <=> h2o[m]	Transport, Mitochondrial	-1000	1000	343.1		PMID:15749715
H2Otp	H2O transport, peroxisomal	h2o[c] <=> h2o[x]	Transport, Peroxisomal	-1000	1000
HACD1m	3-hydroxyacyl-CoA dehydrogenase (acetoacetyl-CoA) (mitochondria)	aacoa[m] + h[m] + nadh[m] <=> 3hbcoa[m] + nad[m]	Tryptophan metabolism	-1000	1000	(3028.1 or (3030.1 and 3032.1) or 3033.1)	1.1.1.35	PMID:17143551,PMID:17143552
HACD9m	3-hydroxyacyl-CoA dehydrogenase (2-Methylacetoacetyl-CoA), mitochondrial	3hmbcoa[m] + nad[m] <=> 2maacoa[m] + h[m] + nadh[m]	Valine, Leucine, and Isoleucine Metabolism	-1000	1000	3028.1	1.1.1.35	PMID:12872843
HCO3Em	HCO3 equilibration reaction	co2[m] + h2o[m] <=> h[m] + hco3[m]	Urea cycle/amino group metabolism	-1000	1000		4.2.1.1	PMID:10677517
HCO3_NAt	bicarbonate transport (Na/HCO3 cotransport)	hco3[e] + na1[e] <=> hco3[c] + na1[c]	Transport, Extracellular	-1000	1000	9497.1		PMID:10993873,PMID:14722772
HEX1	hexokinase (D-glucose:ATP)	atp[c] + glc_D[c] --> adp[c] + g6p[c] + h[c]	Glycolysis/Gluconeogenesis	0	1000	(2645.1 or 2645.2 or 2645.3 or 3098.1 or 3098.2 or 3098.3 or 3098.4 or 3098.5 or 3099.1 or 3101.1 or 80201.1)
HGNTOR	Homogentisate:oxygen 1,2-oxidoreductase (decyclizing)	hgentis[c] + o2[c] --> 4mlacac[c] + h[c]	Tyrosine metabolism	0	1000	3081.1	1.13.11.5
HIBDm	3-hydroxyisobutyrate dehydrogenase, mitochondrial	3hmp[m] + nad[m] <=> 2mop[m] + h[m] + nadh[m]	Valine, Leucine, and Isoleucine Metabolism	-1000	1000	11112.1	1.1.1.31	PMID:7527207
HKYNH	3-Hydroxy-L-kynurenine hydrolase	h2o[c] + hLkynr[c] --> 3hanthrn[c] + ala_L[c]	Tryptophan metabolism	0	1000	8942.1	3.7.1.3	PMID:9180257
HMGCOARx	Hydroxymethylglutaryl CoA reductase (ir)	2.0 h[x] + hmgcoa[x] + 2.0 nadph[x] --> coa[x] + mev_R[x] + 2.0 nadp[x]	Cholesterol Metabolism	0	1000	3156.1		Davidson, N. O., Magun, A. M. and Glickman, R. M. 2011. Enterocyte Lipid Absorption and Secretion. Comprehensive Physiology. 505?526, PMID: 17015489, PMID: 18216769, PMID: 6833883, PMID: 11229876.
HMGCOASi	Hydroxymethylglutaryl CoA synthase (ir)	aacoa[c] + accoa[c] + h2o[c] --> coa[c] + h[c] + hmgcoa[c]	Cholesterol Metabolism	0	1000	(3157.2 or 3157.1)	4.1.3.5	PMID:1358203
HMGCOAtx	Hydroxymethylglutaryl-CoA reversible peroxisomal transport	hmgcoa[c] <=> hmgcoa[x]	Transport, Peroxisomal	-1000	1000			PMID:14713247
HMGLm	hydroxymethylglutaryl-CoA lyase	hmgcoa[m] --> acac[m] + accoa[m]	Cholesterol Metabolism	0	1000	(3155.1 or 54511.1)	4.1.3.4	PMID:11129331
Htm	Uncoupling protein	h[c] <=> h[m]	Transport, Mitochondrial	-1000	1000	(7352.1 or 7350.1 or 7351.1 or 7352.2 or 9481.1 or 9016.1 or 9016.2)		PMID:14598172
Htr	H transporter, endoplasmic reticulum	h[c] <=> h[r]	Transport, Endoplasmic Reticular	-1000	1000
Htx	H transporter, peroxisome	h[c] <=> h[x]	Transport, Peroxisomal	-1000	1000
ICDHxm	Isocitrate dehydrogenase (NAD+)	icit[m] + nad[m] --> akg[m] + co2[m] + nadh[m]	Citric Acid Cycle	0	1000	((3419.1 and 3420.1 and 3421.1) or (3419.1 and 3420.2 and 3421.1) or (3419.1 and 3420.3 and 3421.1) or (3419.1 and 3420.1 and 3421.1) or (3419.1 and 3420.2 and 3421.2) or (3419.1 and 3420.3 and 3421.2))	1.1.1.41	PMID:10601238,PMID:14555658
ICDHyrm	Isocitrate dehydrogenase (NADP+)	icit[m] + nadp[m] <=> akg[m] + co2[m] + nadph[m]	Citric Acid Cycle	-1000	1000	3418.1	1.1.1.42	PMID:12234803,PMID:8187868
ILETA	isoleucine transaminase	akg[c] + ile_L[c] <=> 3mop[c] + glu_L[c]	Valine, Leucine, and Isoleucine Metabolism	-1000	1000	586.1	2.6.1.42	PMID:6933702,PMID:9165094
ILEt4	L-isoleucine transport in via sodium symport	ile_L[e] + na1[e] --> ile_L[c] + na1[c]	Transport, Extracellular	0	1000	11254.1		PMID:11133652,PMID:12719981
IMPC	IMP cyclohydrolase	h2o[c] + imp[c] <=> fprica[c]	IMP Biosynthesis	-1000	1000	471.1	3.5.4.10	PMID:11948179,PMID:14966129,PMID:9378707
IMPD	IMP dehydrogenase	h2o[c] + imp[c] + nad[c] --> h[c] + nadh[c] + xmp[c]	Nucleotides	0	1000	(3614.1 or 3614.2 or 3615.1)	1.1.1.205	PMID:16464785
IPDDIx	isopentenyl-diphosphate D-isomerase	ipdp[x] <=> dmpp[x]	Cholesterol Metabolism	-1000	1000	(3422.1 or 91734.1)	5.3.3.2	PMID:11111079
KAS8	b-ketoacyl synthetase (palmitate, n-C16:0)	accoa[c] + 20.0 h[c] + 7.0 malcoa[c] + 14.0 nadph[c] --> 7.0 co2[c] + 8.0 coa[c] + 6.0 h2o[c] + hdca[c] + 14.0 nadp[c]	Fatty acid elongation	0	1000	2194.1	2.3.1.85	PMID:11756679,PMID:15507492,PMID:2669958
KCCt	K+-Cl- cotransport	cl[e] + k[e] <=> cl[c] + k[c]	Transport, Extracellular	-1000	1000	(57468.1 or 6560.1 or 9990.1 or 10723.1)		PMID:10187864,PMID:10347194,PMID:10600773,PMID:121106695,PMID:12657561,PMID:12739168,PMID:8663127
KYN3OX	kynurenine 3-monooxygenase	Lkynr[c] + h[c] + nadh[c] + o2[c] --> h2o[c] + hLkynr[c] + nad[c]	Tryptophan metabolism	0	1000	8564.1	1.14.13.9	PMID:9237672
L_LACt2r	L-lactate reversible transport via proton symport	h[e] + lac_L[e] <=> h[c] + lac_L[c]	Transport, Extracellular	-1000	1000	(6566.1 or 9194.1 or 23539.1 or 9123.1)		PMID:10493836,PMID:10510291,PMID:11101640,PMID:11827462,PMID:12739169,PMID:7835905,PMID:8476015,PMID:9425115,PMID:9508842,PMID:9649795,PMID:9786900,PMID:9824713
LDH_L	L-lactate dehydrogenase	lac_L[c] + nad[c] <-- h[c] + nadh[c] + pyr[c]	Glycolysis/Gluconeogenesis	-1000	0	(3939.1 or 3945.1 or 3948.1 or 3948.2 or 92483.1 or 160287.1 or 55293.1 or (3939.1 and 3945.1))	1.1.1.27	PMID:11377399,PMID:15240094,PMID:2440048
LEUTA	leucine transaminase	akg[c] + leu_L[c] <=> 4mop[c] + glu_L[c]	Valine, Leucine, and Isoleucine Metabolism	-1000	1000	586.1	2.6.1.6	PMID:6933702,PMID:9165094
LEUt4	L-leucine transport in via sodium symport	leu_L[e] + na1[e] --> leu_L[c] + na1[c]	Transport, Extracellular	0	1000	(11254.1 or 6520.1 or 55089.1 or 81539.1 or 6541.1 or 6542.1 or 84889.1)		PMID:10391915,PMID:10891391,PMID:11325958,PMID:11342143,PMID:11414754,PMID:11591158,PMID:11891586,PMID:12049641,PMID:1348489,PMID:1376926,PMID:14770310,PMID:7534987,PMID:8954799
LNS14DMr	cytochrome P450 lanosterol 14-alpha-demethylase	2.0 h[r] + lanost[r] + 3.0 nadph[r] + 3.0 o2[r] --> 44mctr[r] + for[r] + 4.0 h2o[r] + 3.0 nadp[r]	Cholesterol Metabolism	0	1000	1595.1	1.14.13.70	PMID:11969204,PMID:7946524
LNSTLSr	lanosterol synthase	Ssq23epx[r] --> lanost[r]	Cholesterol Metabolism	0	1000	4047.1	5.4.99.7	PMID:17925399,PMID:17925400,PMID:18830876,PMID:18830877
LPS2	lipase	dag_hs[c] + h2o[c] --> Rtotal[c] + h[c] + mag_hs[c]	Triacylglycerol Synthesis	0	1000	4023.1	3.1.1.3	PMID:1969408
LSTO2r	Lathosterol oxidase	h[r] + lthstrl[r] + nadph[r] + o2[r] --> 7dhchsterol[r] + 2.0 h2o[r] + nadp[r]	Cholesterol Metabolism	0	1000	6309.1	1.3.3.2	PMID:10344195
LYSt4	L-lysine transport in via sodium symport	lys_L[e] + na1[e] --> lys_L[c] + na1[c]	Transport, Extracellular	0	1000	(11254.1 or 6584.1)		PMID:11133652,PMID:12719981
LYStm	Lysine mitochondrial transport via ornithine carrier	h[m] + lys_L[c] <=> h[c] + lys_L[m]	Transport, Mitochondrial	-1000	1000	(83884.1 or 10166.1)		PMID:14598172
MACACI	maleylacetoacetate isomerase	4mlacac[c] --> 4fumacac[c]	Tyrosine metabolism	0	1000	(2954.1 or 2954.2 or 2954.3)	5.2.1.2	PMID:10373324
MCCCrm	methylcrotonoyl-CoA carboxylase, mitochondrial	3mb2coa[m] + atp[m] + hco3[m] <=> 3mgcoa[m] + adp[m] + h[m] + pi[m]	Valine, Leucine, and Isoleucine Metabolism	-1000	1000	(56922.1 and 64087.1)	6.4.1.4	PMID:11181649,PMID:11406611
MDH	malate dehydrogenase	mal_L[c] + nad[c] <-- h[c] + nadh[c] + oaa[c]	Citric Acid Cycle	-1000	0	(130752.1 or 4190.1)	1.1.1.37	PMID:15565635,PMID:9933076
MDHm	malate dehydrogenase, mitochondrial	mal_L[m] + nad[m] <=> h[m] + nadh[m] + oaa[m]	Citric Acid Cycle	-1000	1000	4191.1	1.1.1.37	PMID:15565635,PMID:9933076
ME2	malic enzyme (NADP)	mal_L[c] + nadp[c] --> co2[c] + nadph[c] + pyr[c]	Pyruvate Metabolism	0	1000	4199.1	1.1.1.40	PMID:1993674
ME2m	malic enzyme (NADP), mitochondrial	mal_L[m] + nadp[m] --> co2[m] + nadph[m] + pyr[m]	Pyruvate Metabolism	0	1000	(4200.1 or 10873.1)	1.1.1.40	PMID:1993674
MEVK1x	mevalonate kinase (atp)	atp[x] + mev_R[x] --> 5pmev[x] + adp[x] + h[x]	Cholesterol Metabolism	0	1000	4598.1	2.7.1.36	PMID:11111079
MGCHrm	methylglutaconyl-CoA hydratase (reversible), mitochondrial	3mgcoa[m] + h2o[m] <=> hmgcoa[m]	Valine, Leucine, and Isoleucine Metabolism	-1000	1000	549.1	4.2.1.18	PMID:12434311,PMID:3082934
MI1PP	myo-inositol 1-phosphatase	h2o[c] + mi1p_D[c] --> inost[c] + pi[c]	Inositol Phosphate Metabolism	0	1000	(3612.1 or 3613.1)	3.1.3.25	PMID:1377913,PMID:2906139,PMID:9322233
MI1PS	myo-Inositol-1-phosphate synthase	g6p[c] --> mi1p_D[c]	Inositol Phosphate Metabolism	0	1000	51477.1	5.5.1.4	PMID:12941308
MMEm	methylmalonyl-CoA epimerase/racemase	mmcoa_R[m] <=> mmcoa_S[m]	Valine, Leucine, and Isoleucine Metabolism	-1000	1000	84693.1	5.1.99.1	PMID:11481338
MMMm	methylmalonyl-CoA mutase	mmcoa_R[m] <=> succoa[m]	Valine, Leucine, and Isoleucine Metabolism	-1000	1000	4594.1	5.4.99.2	PMID:8990001
MMTSADm	malonate-semialdehyde dehydrogenase (acetylating), mitochondrial	2mop[m] + coa[m] + nad[m] --> h[m] + mmcoa_R[m] + nadh[m]	Valine, Leucine, and Isoleucine Metabolism	0	1000			PMID:1527093
MTHFC	methenyltetrahydrofolate cyclohydrolase	h2o[c] + methf[c] <=> 10fthf[c] + h[c]	Folate Metabolism	-1000	1000	(4522.1 or 80068.1 or 285216.1)	3.5.4.9	PMID:2786332
MTHFCm	methenyltetrahydrifikate cyclohydrolase, mitochondrial	h2o[m] + methf[m] <=> 10fthf[m] + h[m]	Folate Metabolism	-1000	1000	(25902.1 or 10797.1)	3.5.4.9	PMID:12937168
MTHFD	methylenetetrahydrofolate dehydrogenase (NADP)	mlthf[c] + nadp[c] <=> methf[c] + nadph[c]	Folate Metabolism	-1000	1000	4522.1	1.5.1.5	PMID:2786332
MTHFD2m	methylenetetrahydrofolate dehydrogenase (NAD), mitochondrial	mlthf[m] + nad[m] --> methf[m] + nadh[m]	Folate Metabolism	0	1000	10797.1	1.5.1.5	PMID:8218174
NADPHtru	NADPH transporter, endoplasmic reticulum	nadph[c] --> nadph[r]	Transport, Endoplasmic Reticular	0	1000
NADPHtxu	NADPH transporter, peroxisome	nadph[c] --> nadph[x]	Transport, Peroxisomal	0	1000			PMID:10521434
NADPtru	NADP transporter, endoplasmic reticulum	nadp[r] --> nadp[c]	Transport, Endoplasmic Reticular	0	1000
NADPtxu	NADP transporter, peroxisome	nadp[x] --> nadp[c]	Transport, Peroxisomal	0	1000			PMID:10521434
NAt	sodium transport (uniport)	na1[e] --> na1[c]	Transport, Extracellular	0	1000	(6526.1 or 6528.1 or 6523.1)		PMID:10893432,PMID:11024018,PMID:11034615,PMID:12679487,PMID:12748858,PMID:1372904,PMID:15546855,PMID:2490366,PMID:7537337,PMID:7789985,PMID:8063771,PMID:8559252,PMID:8806637,PMID:9341168
NAt3_1	sodium proton antiporter (H:NA is 1:1)	h[e] + na1[c] <=> h[c] + na1[e]	Transport, Extracellular	-1000	1000	(6549.1 or 6550.1 or 389015.1 or 6553.1 or 6548.1)		PMID:10444453,PMID:12845533,PMID:2536298,PMID:2581505,PMID:7631746,PMID:7759094,PMID:8199403,PMID:8595899,PMID:9933641
NDP8	nucleoside-diphosphatase (dUDP)	dudp[c] + h2o[c] --> dump[c] + h[c] + pi[c]	Nucleotides	0	1000	1841.1	3.6.1.6
NDPK1	nucleoside-diphosphate kinase (ATP:GDP)	atp[c] + gdp[c] <=> adp[c] + gtp[c]	Nucleotides	-1000	1000	((4830.1 and 4831.1) or (4830.2 and 4831.1) or 4832.1 or 29922.2 or 10201.1 or 29922.1)
NDPK1m	nucleoside-diphosphate kinase (ATP:GDP), mitochondrial	atp[m] + gdp[m] <=> adp[m] + gtp[m]	Nucleotides	-1000	1000	4833.1	2.7.4.6	PMID:9099850
NDPK2	nucleoside-diphosphate kinase (ATP:UDP)	atp[c] + udp[c] <=> adp[c] + utp[c]	Nucleotides	-1000	1000	((4830.1 and 4831.1) or (4830.2 and 4831.1) or 4832.1 or 10201.1 or 29922.1 or 29922.2)
NDPK3	nucleoside-diphosphate kinase (ATP:CDP)	atp[c] + cdp[c] <=> adp[c] + ctp[c]	Nucleotides	-1000	1000	((4830.1 and 4831.1) or (4830.2 and 4831.1) or 4832.1 or 10201.1 or 29922.1 or 29922.2)
NDPK4	nucleoside-diphosphate kinase (ATP:dTDP)	atp[c] + dtdp[c] <=> adp[c] + dttp[c]	Nucleotides	-1000	1000	((4830.1 and 4831.1) or (4830.2 and 4831.1) or 4832.1 or 10201.1 or 29922.1 or 29922.2)
NDPK5	nucleoside-diphosphate kinase (ATP:dGDP)	atp[c] + dgdp[c] <=> adp[c] + dgtp[c]	Nucleotides	-1000	1000	((4830.2 and 4831.1) or (4830.1 and 4831.1) or 4832.1 or 10201.1 or 29922.1 or 29922.2)
NDPK7	nucleoside-diphosphate kinase (ATP:dCDP)	atp[c] + dcdp[c] <=> adp[c] + dctp[c]	Nucleotides	-1000	1000	((4830.1 and 4831.1) or (4830.2 and 4831.1) or 4832.1 or 10201.1 or 29922.1 or 29922.2)
NDPK8	nucleoside-diphosphate kinase (ATP:dADP)	atp[c] + dadp[c] <=> adp[c] + datp[c]	Nucleotides	-1000	1000	((4830.1 and 4831.1) or (4830.2 and 4831.1) or 4832.1 or 10201.1 or 29922.1 or 29922.2)
NKCC2t	Na+-K+-Cl- cotransport (NH4+)	2.0 cl[e] + na1[e] + nh4[e] <=> 2.0 cl[c] + na1[c] + nh4[c]	Transport, Extracellular	-1000	1000	(6557.1 or 6558.1)		PMID:10617769,PMID:12657561,PMID:12739168,PMID:7629105,PMID:8640224
NKCCt	Na+-K+-Cl- cotransport	2.0 cl[e] + k[e] + na1[e] <=> 2.0 cl[c] + k[c] + na1[c]	Transport, Extracellular	-1000	1000	(6557.1 or 6558.1)		PMID:10617769,PMID:12657561,PMID:12739168,PMID:7629105,PMID:8640224
NaKt	NaKt	atp[c] + h2o[c] + k[e] + na1[c] --> adp[c] + h[c] + k[c] + na1[e] + pi[c]	Transport, extracellular	0	1000	(481.1 and 478.1) or (477.1 and 23439.1) or (483.1 and 476.1) or (481.1 and 480.1) or (482.1 and 478.1) or (482.1 and 476.1) or (482.1 and 477.1) or (481.1 and 476.1) or (23439.1 and 476.1) or (480.1 and 23439.1) or (481.1 and 477.1)	3.6.3.9	PMID:10456317,PMID:8833915,PMID:9159180
O2t	o2 transport (diffusion)	o2[e] <=> o2[c]	Transport, Extracellular	-1000	1000
O2ter	O2 transport, endoplasmic reticulum	o2[c] <=> o2[r]	Transport, Endoplasmic Reticular	-1000	1000
O2tm	O2 transport (diffusion)	o2[c] <=> o2[m]	Transport, Mitochondrial	-1000	1000			PMID:2551143
O2tp	O2 transport, peroxisomal	o2[c] <=> o2[x]	Transport, Peroxisomal	-1000	1000
OCBTm	ornithine carbamoyltransferase, irreversible	cbp[m] + orn[m] --> citr_L[m] + h[m] + pi[m]	Urea cycle/amino group metabolism	0	1000	5009.1	2.1.3.3	PMID:12538786,PMID:6372096
OIVD1m	2-oxoisovalerate dehydrogenase (acylating; 4-methyl-2-oxopentaoate), mitochondrial	4mop[m] + coa[m] + nad[m] --> co2[m] + ivcoa[m] + nadh[m]	Valine, Leucine, and Isoleucine Metabolism	0	1000	(((593.1 and 594.1) and 1629.1 and 1738.1) or ((593.1 and 594.2) and 1629.1 and 1738.1))	1.8.1.4	PMID:1429740,PMID:2914958
OIVD2m	2-oxoisovalerate dehydrogenase (acylating; 3-methyl-2-oxobutanoate), mitochondrial	3mob[m] + coa[m] + nad[m] --> co2[m] + ibcoa[m] + nadh[m]	Valine, Leucine, and Isoleucine Metabolism	0	1000	(((593.1 and 594.1) and 1629.1 and 1738.1) or ((593.1 and 594.2) and 1629.1 and 1738.1))	1.8.1.4	PMID:1429740,PMID:2914958
OIVD3m	2-oxoisovalerate dehydrogenase (acylating; 3-methyl-2-oxopentanoate), mitochondrial	3mop[m] + coa[m] + nad[m] --> 2mbcoa[m] + co2[m] + nadh[m]	Valine, Leucine, and Isoleucine Metabolism	0	1000	(((593.1 and 594.1) and 1629.1 and 1738.1) or ((593.1 and 594.2) and 1629.1 and 1738.1))	1.8.1.4	PMID:1429740,PMID:2914958
OMPDC	orotidine-5'-phosphate decarboxylase	h[c] + orot5p[c] --> co2[c] + ump[c]	Pyrimidine Biosynthesis	0	1000	7372.1	4.1.1.23	PMID:3279416,PMID:6574608,PMID:6893554,PMID:9042911
ORNTArm	ornithine transaminase reversible (m)	akg[m] + orn[m] <=> glu5sa[m] + glu_L[m]	Urea cycle/amino group metabolism	-1000	1000	4942.1	2.6.1.13	PMID:9514741
ORNt3m	ornithine mitochondrial transport via proton antiport	h[c] + orn[m] <=> h[m] + orn[c]	Transport, Mitochondrial	-1000	1000	(83884.1 or 10166.1)		PMID:14598172
ORNt4m	ornithine mitochondrial transport exchange with citruline	citr_L[c] + h[c] + orn[m] <=> citr_L[m] + h[m] + orn[c]	Transport, Mitochondrial	-1000	1000	(10166.1 or 83884.1)		PMID:14598172
ORNtiDF	ornithine transport via diffusion (extracellular to cytosol)	orn[e] <=> orn[c]	Transport, Extracellular	-1000	1000	(6541.1 or 6542.1 or 84889.1)		PMID:11591158,PMID:11891586,PMID:12049641,PMID:1348489,PMID:14770310,PMID:7534987,PMID:8954799
ORPT	orotate phosphoribosyltransferase	orot5p[c] + ppi[c] <=> orot[c] + prpp[c]	Pyrimidine Biosynthesis	-1000	1000	7372.1	2.4.2.10	PMID:3279416,PMID:6574608,PMID:6893554,PMID:9042911
P5CDm	1-pyrroline-5-carboxylate dehydrogenase, mitochondrial	1pyr5c[m] + 2.0 h2o[m] + nadp[m] --> glu_L[m] + h[m] + nadph[m]	Glutamate metabolism	0	1000	(8659.1 or 8659.2)	1.5.1.12	PMID:8621661,PMID:9700195
P5CRm	pyrroline-5-carboxylate reductase (m)	1pyr5c[m] + 2.0 h[m] + nadph[m] <=> nadp[m] + pro_L[m]	Arginine and Proline Metabolism	-1000	1000	(5831.1 or 5831.2)	1.5.1.2
PCLAD	picolinic acid decarboxylase	cmusa[c] + h[c] --> am6sa[c] + co2[c]	Tryptophan metabolism	0	1000	130013	4.1.1.45	PMID:12140278
PCm	pyruvate carboxylase	atp[m] + hco3[m] + pyr[m] --> adp[m] + h[m] + oaa[m] + pi[m]	Pyruvate Metabolism	0	1000	(5091.1 or 5091.2)	6.4.1.1	PMID:6548474
PDHm	pyruvate dehydrogenase	coa[m] + nad[m] + pyr[m] --> accoa[m] + co2[m] + nadh[m]	Glycolysis/Gluconeogenesis	0	1000	((1737.1 and (1738.1 and 8050.1) and (5161.1 and 5162.1)) or (1737.1 and (1738.1 and 8050.1) and (5160.1 and 5162.1)))	2.3.1.12	PMID:12372595,PMID:16436377
PE_HStm	phosphatidylethanolamine scramblase	pe_hs[c] <=> pe_hs[m]	Transport, Mitochondrial	-1000	1000
PFK	phosphofructokinase	atp[c] + f6p[c] --> adp[c] + fdp[c] + h[c]	Glycolysis/Gluconeogenesis	0	1000	(5211.1 or 5213.1 or 5211.2 or (5211.1 and 5213.1) or (5211.2 and 5213.1) or 5214.1 or (5211.1 and 5214.1) or (5211.2 and 5214.1) or (5213.1 and 5214.1))
PGCD	phosphoglycerate dehydrogenase	3pg[c] + nad[c] --> 3php[c] + h[c] + nadh[c]	Glycine, Serine, and Threonine Metabolism	0	1000	26227.1	1.1.1.95	PMID:10713460
PGI	glucose-6-phosphate isomerase	g6p[c] --> f6p[c]	Glycolysis/Gluconeogenesis	0	1000	2821.1	5.3.1.9	PMID:19064002,PMID:2241164,PMID:8530082
PGK	phosphoglycerate kinase	3pg[c] + atp[c] <=> 13dpg[c] + adp[c]	Glycolysis/Gluconeogenesis	-1000	1000	(5230.1 or 5232.1 or 348477.1)
PGL	6-phosphogluconolactonase	6pgl[c] + h2o[c] --> 6pgc[c] + h[c]	Pentose Phosphate Pathway	0	1000	25796.1	3.1.1.31
PGM	phosphoglycerate mutase	2pg[c] <=> 3pg[c]	Glycolysis/Gluconeogenesis	-1000	1000	(5223.1 or 5224.1 or 5224.2 or 669.1 or 669.2)	5.4.2.1	PMID:254224,PMID:28245076,PMID:28245077
PGMT	phosphoglucomutase	g1p[c] <=> g6p[c]	Glycolysis/Gluconeogenesis	-1000	1000	(5236.1 or 55276.1)	5.4.2.2	PMID:4829444
PGPPT	phosphatidyl-CMP: glycerophosphate phosphatidyltransferase	cdpdag_hs[c] + glyc3p[c] --> cmp[c] + h[c] + pgp_hs[c]	Glycerophospholipid Metabolism	0	1000	9489.1	2.7.8.11	PMID:10799718
PGPP_hs	Phosphatidylglycerol phosphate phosphatase (homo sapiens)	h2o[c] + pgp_hs[c] --> pglyc_hs[c] + pi[c]	Glycerophospholipid Metabolism	0	1000		3.1.3.27	PMID:10799718
PHETHPTOX2	L-Phenylalanine,tetrahydrobiopterin:oxygen oxidoreductase (4-hydroxylating)	o2[c] + phe_L[c] + thbpt[c] --> thbpt4acam[c] + tyr_L[c]	Tyr, Phe, Trp Biosynthesis	0	1000	5053.1	1.14.16.1	PMID:10727395,PMID:9450897
PHEt4	L-phenylalanine transport in via sodium symport	na1[e] + phe_L[e] --> na1[c] + phe_L[c]	Transport, Extracellular	0	1000	(11254.1 or 55089.1 or 54407.1 or 81539.1 or 6541.1 or 6542.1 or 84889.1)		PMID:10747860,PMID:10891391,PMID:10930503,PMID:11325958,PMID:11342143,PMID:11414754,PMID:11591158,PMID:11891586,PMID:12049641,PMID:1348489,PMID:14770310,PMID:7534987,PMID:8954799
PIt2m_2	phosphate mitochondrial transport via proton symport	2.0 h[c] + pi[c] <=> 2.0 h[m] + pi[m]	Exchange	-1000	1000			PMID:14598172
PIt8	phosphate transport in/out via Na+ symporter	1.5 na1[e] + pi[e] <=> 1.5 na1[c] + pi[c]	Transport, Extracellular	-1000	1000	(6574.1 or 6575.1)		PMID:12759754
PItx	Phosphate transporter, peroxisome	pi[c] <=> pi[x]	Transport, Peroxisomal	-1000	1000
PLA2_2	phospholipase A2	h2o[c] + pchol_hs[c] --> Rtotal2[c] + h[c] + lpchol_hs[c]	Glycerophospholipid Metabolism	0	1000	(8398.1 or 8398.2 or 5320.1)	3.1.1.4	PMID:9272153,PMID:9417066
PMEVKx	phosphomevalonate kinase	5pmev[x] + atp[x] --> 5dpmev[x] + adp[x]	Cholesterol Metabolism	0	1000	10654.1	2.7.4.2	PMID:11111079
PPA	inorganic diphosphatase	h2o[c] + ppi[c] --> h[c] + 2.0 pi[c]	Oxidative Phosphorylation	0	1000	5464.1	3.6.1.1	PMID:10542310,PMID:15533045
PPAP	phosphatidic acid phosphatase	h2o[c] + pa_hs[c] --> dag_hs[c] + pi[c]	Triacylglycerol Synthesis	0	1000	(8611.1 or 8611.2 or 8613.1 or 8612.1)	3.1.3.4
PPCOACm	Propionyl-CoA carboxylase, mitochondrial	atp[m] + hco3[m] + ppcoa[m] --> adp[m] + h[m] + mmcoa_S[m] + pi[m]	Valine, Leucine, and Isoleucine Metabolism	0	1000	(5095.1 and 5096.1)	6.4.1.3	PMID:3460076,PMID:8188292
PPItr	Diphosphate transporter, endoplasmic reticulum	ppi[c] <=> ppi[r]	Transport, Endoplasmic Reticular	-1000	1000
PPItx	Diphosphate transporter, peroxisome	ppi[c] <=> ppi[x]	Transport, Peroxisomal	-1000	1000
PRAGSr	phosphoribosylglycinamide synthase	atp[c] + gly[c] + pram[c] <=> adp[c] + gar[c] + h[c] + pi[c]	IMP Biosynthesis	-1000	1000	(2618.1 or 2618.2)
PRAIS	phosphoribosylaminoimidazole synthase	atp[c] + fpram[c] --> adp[c] + air[c] + 2.0 h[c] + pi[c]	IMP Biosynthesis	0	1000	(2618.1 or 2618.2)	6.3.3.1	PMID:4084560
PRASCS	phosphoribosylaminoimidazolesuccinocarboxamide synthase	5aizc[c] + asp_L[c] + atp[c] <=> 25aics[c] + adp[c] + h[c] + pi[c]	IMP Biosynthesis	-1000	1000	10606.1
PRFGS	phosphoribosylformylglycinamidine synthase	atp[c] + fgam[c] + gln_L[c] + h2o[c] --> adp[c] + fpram[c] + glu_L[c] + h[c] + pi[c]	IMP Biosynthesis	0	1000	5198.1
PROt2r	L-proline reversible transport via proton symport	h[e] + pro_L[e] <=> h[c] + pro_L[c]	Transport, Extracellular	-1000	1000	206358		PMID:11390972,PMID:11959859
PROt4	Na+/Proline-L symporter	na1[e] + pro_L[e] --> na1[c] + pro_L[c]	Transport, Extracellular	0	1000	(55089.1 or 54407.1 or 81539.1)		PMID:10747860,PMID:10891391,PMID:10930503,PMID:11325958,PMID:11342143,PMID:11414754
PROtm	L-proline transport, mitochondrial	pro_L[c] <=> pro_L[m]	Transport, Mitochondrial	-1000	1000
PRPPS	phosphoribosylpyrophosphate synthetase	atp[c] + r5p[c] <=> amp[c] + h[c] + prpp[c]	Pentose Phosphate Pathway	-1000	1000	(5631.1 or 5634.1 or 221823.1 or 221823.2)
PSDm_hs	Phosphatidylserine decarboxylase	h[m] + ps_hs[m] --> co2[m] + pe_hs[m]	Glycerophospholipid Metabolism	0	1000	23761.1	4.1.1.65	PMID:15052331,PMID:9370338
PSERT	PSERT	3php[c] + glu_L[c] --> akg[c] + h[c] + pser_L[c]	Glycine, serine, alanine and threonine metabolism	0	1000	(29968.1) or (29968.2)	2.6.1.52	PMID:12633500
PSFLIPm	phosphatidylserine flippase	atp[c] + h2o[c] + ps_hs[c] --> adp[c] + h[c] + pi[c] + ps_hs[m]	Transport, Mitochondrial	0	1000	(10396.1 or 57194.1)		PMID:10198212,PMID:10856717,PMID:11353404
PSP_L	PSP L	h2o[c] + h[c] + pser_L[c] --> pi[c] + ser_L[c]	Glycine, serine, alanine and threonine metabolism	0	1000	(8781.1) or (5723.1)	3.1.3.3	PMID:9188776,PMID:9573387
PSSA1_hs	Phosphatidylserine synthase homo sapiens	pchol_hs[c] + ser_L[c] <=> chol[c] + ps_hs[c]	Glycerophospholipid Metabolism	-1000	1000	9791.1	2.7.8.8
PYK	pyruvate kinase	adp[c] + h[c] + pep[c] --> atp[c] + pyr[c]	Glycolysis/Gluconeogenesis	0	1000	(5313.1 or 5313.2 or 5315.1 or 5315.2 or 5315.3 or 113452.1)
PYRt2m	pyruvate mitochondrial transport via proton symport	h[c] + pyr[c] <=> h[m] + pyr[m]	Transport, Mitochondrial	-1000	1000	6566.1		PMID:14598172,PMID:6987111
RNDR1	ribonucleoside-diphosphate reductase (ADP)	adp[c] + trdrd[c] --> dadp[c] + h2o[c] + trdox[c]	Nucleotides	0	1000	(6240.1 and 6241.1)	1.7.14.1	PMID:14729598
RNDR2	ribonucleoside-diphosphate reductase (GDP)	gdp[c] + trdrd[c] --> dgdp[c] + h2o[c] + trdox[c]	Nucleotides	0	1000	(6240.1 and 6241.1)	1.7.14.1	PMID:14729598
RNDR3	ribonucleoside-diphosphate reductase (CDP)	cdp[c] + trdrd[c] --> dcdp[c] + h2o[c] + trdox[c]	Nucleotides	0	1000	(6240.1 and 6241.1)	1.7.14.1	PMID:14729598
RNDR4	ribonucleoside-diphosphate reductase (UDP)	trdrd[c] + udp[c] --> dudp[c] + h2o[c] + trdox[c]	Nucleotides	0	1000	(6240.1 and 6241.1)	1.7.14.1	PMID:14729598
RPE	ribulose 5-phosphate 3-epimerase	ru5p_D[c] <=> xu5p_D[c]	Pentose Phosphate Pathway	-1000	1000	(6120.1 or 6120.2)	5.1.3.1
RPI	ribose-5-phosphate isomerase	r5p[c] <=> ru5p_D[c]	Pentose Phosphate Pathway	-1000	1000	22934.1	5.3.1.6
SACCD3m	saccharopine dehydrogenase (NADP, L-lysine forming), mitochondrial	akg[m] + h[m] + lys_L[m] + nadh[m] --> h2o[m] + nad[m] + saccrp_L[m]	Lysine Metabolism	0	1000	10157.1	1.5.1.8	PMID:10775527
SACCD4m	saccharopine dehydrogenase (NAD, L-glutamate forming), mitochondrial	h2o[m] + nad[m] + saccrp_L[m] --> L2aadp6sa[m] + glu_L[m] + h[m] + nadh[m]	Lysine Metabolism	0	1000	10157.1	1.5.1.10	PMID:10775527
SERPT	serine C-palmitoyltransferase	h[c] + pmtcoa[c] + ser_L[c] --> 3dsphgn[c] + co2[c] + coa[c]	Sphingolipid Metabolism	0	1000	(10558.1 and 9517.1)	2.3.1.50
SERt4	L-serine via sodium symport	na1[e] + ser_L[e] <=> na1[c] + ser_L[c]	Transport, Extracellular	-1000	1000	(11254.1 or 55089.1 or 54407.1 or 81539.1)		PMID:10747860,PMID:10891391,PMID:10930503,PMID:11325958,PMID:11342143,PMID:11414754
SMS	Sphingomyelin synthase (homo sapiens)	crm_hs[c] + pchol_hs[c] --> dag_hs[c] + sphmyln_hs[c]	Sphingolipid Metabolism	0	1000	259230		PMID:14685263
SOAT11r	sterol O-acyltransferase (acyl-Coenzyme A: cholesterol acyltransferase) 1	R1coa_hs[r] + chsterol[r] --> coa[r] + xolest_hs[r]	Cholesterol Metabolism	0	1000	6646.1		PMID:15850387,PMID:8407899
SQLEr	Squalene epoxidase, endoplasmic reticular (NADP)	h[r] + nadph[r] + o2[r] + sql[r] --> Ssq23epx[r] + h2o[r] + nadp[r]	Cholesterol Metabolism	0	1000	6713.1	1.14.99.7	PMID:1964954
SQLSr	Squalene synthase	2.0 frdp[r] + h[r] + nadph[r] --> nadp[r] + 2.0 ppi[r] + sql[r]	Cholesterol Metabolism	0	1000	2222.1	2.5.1.21	PMID:1318747
SUCOAS1m	Succinate--CoA ligase (GDP-forming)	coa[m] + gtp[m] + succ[m] <=> gdp[m] + pi[m] + succoa[m]	Citric Acid Cycle	-1000	1000	(8801.1 and 8802.1)	6.2.1.4	PMID:9765291
TALA	transaldolase	g3p[c] + s7p[c] <=> e4p[c] + f6p[c]	Pentose Phosphate Pathway	-1000	1000	6888.1	2.2.1.2
THBPT4ACAMDASE	Tetrahydrobiopterin-4a-carbinolamine dehydratase	thbpt4acam[c] --> dhbpt[c] + h2o[c]	Tetrahydrobiopterin	0	1000	(5092.1 or 5092.2)	4.2.1.96	PMID:10727395
THRt4	L-threonine via sodium symport	na1[e] + thr_L[e] --> na1[c] + thr_L[c]	Transport, Extracellular	0	1000	(11254.1 or 54407.1 or 81539.1)		PMID:10747860,PMID:10891391,PMID:10930503,PMID:11325958
TKT1	transketolase	r5p[c] + xu5p_D[c] <=> g3p[c] + s7p[c]	Pentose Phosphate Pathway	-1000	1000	(7086.1 or 8277.1 or 84076.1)	2.2.1.1
TKT2	transketolase	e4p[c] + xu5p_D[c] <=> f6p[c] + g3p[c]	Pentose Phosphate Pathway	-1000	1000	(7086.1 or 8277.1 or 84076.1)	2.2.1.1
TMDS	thymidylate synthase	dump[c] + mlthf[c] --> dhf[c] + dtmp[c]	Nucleotides	0	1000	7298.1	2.1.1.45	PMID:14967037,PMID:2243092
TPI	triose-phosphate isomerase	dhap[c] <=> g3p[c]	Glycolysis/Gluconeogenesis	-1000	1000	(7167.1 or 286016.1)	5.3.1.1	PMID:18456264,PMID:18840520,PMID:2579079,PMID:999837
TRDR	thioredoxin reductase (NADPH)	h[c] + nadph[c] + trdox[c] --> nadp[c] + trdrd[c]	Nucleotides	0	1000	(7296.1 or 7296.2 or 7296.4 or 7296.3)	1.8.1.9	PMID:8577704,PMID:8999974
TRPO2	L-Tryptophan:oxygen 2,3-oxidoreductase (decyclizing)	o2[c] + trp_L[c] --> Lfmkynr[c]	Tryptophan metabolism	0	1000	6999.1	1.13.11.11	PMID:8666386
TRPt4	L-tryptophan transport in via sodium symport	na1[e] + trp_L[e] --> na1[c] + trp_L[c]	Transport, Extracellular	0	1000	11254.1		PMID:11133652,PMID:12719981
TYRTA	tyrosine transaminase	akg[c] + tyr_L[c] <=> 34hpp[c] + glu_L[c]	Tyrosine metabolism	-1000	1000	2805.1	2.6.1.5
TYRt4	L-tyrosine transport in via sodium symport	na1[e] + tyr_L[e] --> na1[c] + tyr_L[c]	Transport, Extracellular	0	1000	11254.1		PMID:11133652,PMID:12719981
UMPK	UMP kinase	atp[c] + ump[c] <=> adp[c] + udp[c]	Nucleotides	-1000	1000	51727.1
UREAt	Urea transport via facilitate diffusion	urea[e] <=> urea[c]	Transport, Extracellular	-1000	1000	(6563.1 or 8170.1 or 6528.1 or 6523.1)		PMID:10893432,PMID:11024018,PMID:11034615,PMID:12679487,PMID:12748858,PMID:12856182,PMID:2490366,PMID:8063771,PMID:8559252,PMID:8806637,PMID:9341168
UREAtm	Urea transport via diffusion	urea[c] <=> urea[m]	Urea cycle/amino group metabolism	-1000	1000	366.1		PMID:12096044,PMID:16126913,PMID:9733774
VALTA	valine transaminase	akg[c] + val_L[c] <=> 3mob[c] + glu_L[c]	Valine, Leucine, and Isoleucine Metabolism	-1000	1000	586.1	2.6.1.42	PMID:6933702,PMID:9165094
VALt4	L-valine transport in via sodium symport	na1[e] + val_L[e] --> na1[c] + val_L[c]	Transport, Extracellular	0	1000	11254.1		PMID:11133652,PMID:12719981
r0838	r0838	nh4[c] <=> nh4[m]	Transport, mitochondrial	-1000	1000	-26275.1		PMID:3888072
RE0344C	RE0344C	h2o[c] + stcoa[c] <=> coa[c] + h[c] + ocdca[c]	Fatty acid synthesis	-1000	1000	(641372.1) or (641371.1) or (570.1)	3.1.2.2	PMID:10092594,PMID:10578051,PMID:16103133,PMID:16940157,PMID:9153233
RE3245C	RE3245C	h2o[c] + odecoa[c] --> coa[c] + h[c] + ocdcea[c]	Fatty acid synthesis	0	1000			PMID:0
RE3347C	RE3347C	fad[c] + h[c] + nadh[c] --> fadh2[c] + nad[c]	Vitamin B2 metabolism	0	1000		1.5.1.29	PMID:10620517
ASPte	ASPte	asp_L[c] --> asp_L[e]	Transport, extracellular	0	1000			added during gap-filling. no such transporter could be found so diffusion reaction is assumed.
GNDc	GNDc	3.0 6pgc[c] + 3.0 nadp[c] --> 3.0 co2[c] + 3.0 nadph[c] + 3.0 ru5p_D[c]	Pentose phosphate pathway	0	1000	-5226.1	1.1.1.44	PMID: 4382012, PMID: 13575411, Harpers illustrated Biochemistry (2009) 28th edition pages 174-183
EX_mal_L(e)	EX mal L e	mal_L[e] -->	Exchange/demand reaction	0	1000
MAL_Lte	MAL Lte	mal_L[e] <=> mal_L[c]	Transport, extracellular	-1000	1000
DM_gudac_c_	DM gudac c	gudac[c] -->	Exchange	0	1000
DM_Tyr_ggn_c_	DM Tyr ggn c	Tyr_ggn[c] <--	Exchange	-1000	0
NADH2_u10m	NADH2 u10m	5.0 h[m] + nadh[m] + q10[m] --> 4.0 h[t] + nad[m] + q10h2[m]	Exchange	0	1000	(55967.1 and 51079.1 and 4535.1 and 4536.1 and 4537.1 and 4538.1 and 4539.1 and 4540.1 and 4541.1 and 4694.1 and 4705.1 and 126328.1 and 4695.1 and 4696.1 and 4697.1 and 4698.1 and 4700.1 and 4701.1 and 4702.1 and 4704.1 and 4706.1 and 4707.1 and 4716.1 and 4708.1 and 4709.1 and 4710.1 and 4711.1 and 4712.2 and 4713.1 and 4714.1 and 4715.1 and 4717.1 and 4718.1 and 4719.1 and 4720.1 and 4722.1 an…	1.6.99.3	PMID:19185523,PMID:19185524,PMID:7180843
CYOR_u10m	CYOR u10m	2.0 ficytC[m] + 2.0 h[m] + q10h2[m] --> 2.0 focytC[m] + 4.0 h[t] + q10[m]	Oxidative Phosphorylation	0	1000	((1537.1 and 4519.1 and 29796.2 and 27089.1 and 10975.1 and 7381.1 and 7384.1 and 7385.1 and 7386.1 and 7388.1) or (1537.1 and 4519.1 and 29796.1 and 27089.1 and 10975.1 and 7381.1 and 7384.1 and 7385.1 and 7386.1 and 7388.1))		PMID:10453733,PMID:11047755
CYOOm2	CYOOm2	4.0 focytC[m] + 8.0 h[m] + o2[m] --> 4.0 ficytC[m] + 2.0 h2o[m] + 4.0 h[t]	Oxidative phosphorylation	0	1000	(7384.1) and (7388.1) and (4519.1) and (10975.1) and (29796.2) and (7385.1) and (1537.1) and (7386.1) and (27089.1) and (7381.1) or (7384.1) and (7388.1) and (29796.1) and (10975.1) and (4519.1) and (7385.1) and (7386.1) and (1537.1) and (27089.1) and (7381.1)
ATPS4m	ATPS4m	adp[m] + 4.0 h[t] + pi[m] --> atp[m] + h2o[m] + 3.0 h[m]	Exchange	0	1000		3.6.3.14	PMID:11959398,PMID:12110673,PMID:15528193
SUCD1m	SUCD1m	q10[m] + succ[m] --> fum[m] + q10h2[m]	Galactose metabolism	0	1000	(6476.1 or 8972.1)	1.3.99.1	PMID:6945861
THR3D	THR3D	nad[c] + thr_L[c] --> 2aobut[c] + h[c] + nadh[c]	Exchange	0	1000
2AOBUTtm	2AOBUTtm	2aobut[c] <=> 2aobut[m]	Exchange	-1000	1000
FTHFDHm	FTHFDHm	10fthf[m] + h2o[m] + nadp[m] --> co2[m] + h[m] + nadph[m] + thf[m]	Folate Metabolism	0	1000
Kt	Kt	k[c] --> k[e]	Transport Extracellular	0	1000
FADH2tm	FADH2tm	fadh2[c] <=> fadh2[m]	Transport Mitochondrial	-1000	1000
FADtm	FADtm	fad[c] <=> fad[m]	Transport Mitochondrial	-1000	1000
R1coa_hs_ter	R1coa_hs_ter	R1coa_hs[c] <=> R1coa_hs[r]	Transport Endoplasmic Reticular	-1000	1000
DM_nadph[c]	DM_nadph[c]	nadph[c] --> h[c] + nadp[c]	Exchange	0	1000
DM_nadph[m]	DM_nadph[m]	nadph[m] --> h[m] + nadp[m]	Exchange	0	1000
DM_nadh_trans[m]	DM_nadh_trans[m]	nadh[m] + nadp[m] --> nad[m] + nadph[m]	Exchange	0	1000
biomass_NCI60	biomass_NCI60	0.587929 ala_L[c] + 0.38028 arg_L[c] + 0.323313 asn_L[c] + 0.261396 asp_L[c] + 35.0335 atp[c] + 0.000623017 clpn_hs[c] + 0.0333691 ctp[c] + 0.00103012 dag_hs[c] + 0.0164563 datp[c] + 0.0110439 dctp[c] + 0.0110196 dgtp[c] + 0.0164436 dttp[c] + 0.319051 gln_L[c] + 0.387401 glu_L[c] + 0.504294 gly[c] + 0.034411 glygn2[c] + 0.0558562 gtp[c] + 35 h2o[c] + 0.00827681 hdca[c] + 0.00330885 hdcea[c] + 0.3…	biomass	0	1000
NADHox(m)	NADHox(m)	2 h[m] + 2 nadh[m] + o2[m] --> 2 h2o[m] + 2 nad[m]	Miscellaneous	0	0
NADHox(c)	NADHox(c)	2 h[c] + 2 nadh[c] + o2[c] --> 2 h2o[c] + 2 nad[c]	Miscellaneous	0	0
DM_nadh[c]	DM_nadh[c]	nadh[c] --> h[c] + nad[c]	Exchange	0	0
DM_nadh[m]	DM_nadh[m]	nadh[m] --> h[m] + nad[m]	Exchange	0	0
HKt	'H+/K+ gastric/non-gastric P-ATPase and ABC ATPase'	atp[c] + h2o[c] + k[e] --> adp[c] + k[c] + pi[c] + h[e]	Transport, Extracellular	0	1000	(495.1 and 496.1)	3.6.3.10	PMID:2160952,PMID:7900835

## Sheet: genes
Gene ID	NCBI gene ID	HGNC ID	Approved symbol	Approved name	Locus type	Chromosome	Chromosome location	Ensembl gene ID	UCSC gene ID
89874.1	89874	HGNC:14411	SLC25A21	solute carrier family 25 member 21	gene with protein product	14	14q13.3	ENSG00000183032	uc001wtz.3
4967.2	4967	HGNC:8124	OGDH	oxoglutarate dehydrogenase	gene with protein product	7	7p13	ENSG00000105953	uc003tln.4
1738.1	1738	HGNC:2898	DLD	dihydrolipoamide dehydrogenase	gene with protein product	7	7q31.1	ENSG00000091140	uc003vet.5
1743.1	1743	HGNC:2911	DLST	dihydrolipoamide S-succinyltransferase	gene with protein product	14	14q24.3	ENSG00000119689	uc001xqv.3
4967.1	4967	HGNC:8124	OGDH	oxoglutarate dehydrogenase	gene with protein product	7	7p13	ENSG00000105953	uc003tln.4
8050.1	8050	HGNC:21350	PDHX	pyruvate dehydrogenase complex component X	gene with protein product	11	11p13	ENSG00000110435	uc001mvt.4
3242.1	3242	HGNC:5147	HPD	4-hydroxyphenylpyruvate dioxygenase	gene with protein product	12	12q24.31	ENSG00000158104	uc001ubj.4
2531.1	2531	HGNC:4021	KDSR	3-ketodihydrosphingosine reductase	gene with protein product	18	18q21.33	ENSG00000119537	uc010dpw.4
23498.1	23498	HGNC:4796	HAAO	3-hydroxyanthranilate 3,4-dioxygenase	gene with protein product	2	2p21	ENSG00000162882	uc002rst.5
65985.1	65985	HGNC:21298	AACS	acetoacetyl-CoA synthetase	gene with protein product	12	12q24.31	ENSG00000081760	uc001uhc.4
51166.1	51166	HGNC:17929	AADAT	aminoadipate aminotransferase	gene with protein product	4	4q33	ENSG00000109576	uc032udw.1
51166.2	51166	HGNC:17929	AADAT	aminoadipate aminotransferase	gene with protein product	4	4q33	ENSG00000109576	uc032udw.1
39.1	39	HGNC:94	ACAT2	acetyl-CoA acetyltransferase 2	gene with protein product	6	6q25.3	ENSG00000120437	uc010kjy.4
38.1	38	HGNC:93	ACAT1	acetyl-CoA acetyltransferase 1	gene with protein product	11	11q22.3	ENSG00000075239	uc001pjy.4
3032.1	3032	HGNC:4803	HADHB	hydroxyacyl-CoA dehydrogenase trifunctional multienzyme complex subunit beta	gene with protein product	2	2p23.3	ENSG00000138029	uc002rgz.4
3030.1	3030	HGNC:4801	HADHA	hydroxyacyl-CoA dehydrogenase trifunctional multienzyme complex subunit alpha	gene with protein product	2	2p23.3	ENSG00000084754	uc002rgy.3
6566.1	6566	HGNC:10922	SLC16A1	solute carrier family 16 member 1	gene with protein product	1	1p13.2	ENSG00000155380	uc001ecy.4
31.2	31	HGNC:84	ACACA	acetyl-CoA carboxylase alpha	gene with protein product	17	17q12	ENSG00000278540	uc284osy.1
31.1	31	HGNC:84	ACACA	acetyl-CoA carboxylase alpha	gene with protein product	17	17q12	ENSG00000278540	uc284osy.1
31.3	31	HGNC:84	ACACA	acetyl-CoA carboxylase alpha	gene with protein product	17	17q12	ENSG00000278540	uc284osy.1
32.1	32	HGNC:85	ACACB	acetyl-CoA carboxylase beta	gene with protein product	12	12q24.11	ENSG00000076555	uc001tob.4
31.4	31	HGNC:84	ACACA	acetyl-CoA carboxylase alpha	gene with protein product	17	17q12	ENSG00000278540	uc284osy.1
31.5	31	HGNC:84	ACACA	acetyl-CoA carboxylase alpha	gene with protein product	17	17q12	ENSG00000278540	uc284osy.1
47.2	47	HGNC:115	ACLY	ATP citrate lyase	gene with protein product	17	17q21.2	ENSG00000131473	uc002hyg.4
47.1	47	HGNC:115	ACLY	ATP citrate lyase	gene with protein product	17	17q21.2	ENSG00000131473	uc002hyg.4
34.1	34	HGNC:89	ACADM	acyl-CoA dehydrogenase medium chain	gene with protein product	1	1p31.1	ENSG00000117054	uc001dgw.6
36.1	36	HGNC:91	ACADSB	acyl-CoA dehydrogenase short/branched chain	gene with protein product	10	10q26.13	ENSG00000196177	uc001lhb.4
3712.1	3712	HGNC:6186	IVD	isovaleryl-CoA dehydrogenase	gene with protein product	15	15q15.1	ENSG00000128928	uc001zls.4
27034.1	27034	HGNC:87	ACAD8	acyl-CoA dehydrogenase family member 8	gene with protein product	11	11q25	ENSG00000151498	uc001qhk.4
50.1	50	HGNC:118	ACO2	aconitase 2	gene with protein product	22	22q13.2	ENSG00000100412	uc003bac.3
788.1	788	HGNC:1421	SLC25A20	solute carrier family 25 member 20	gene with protein product	3	3p21.31	ENSG00000178537	uc003cva.5
203.1	203	HGNC:361	AK1	adenylate kinase 1	gene with protein product	9	9q34.11	ENSG00000106992	uc004bsm.4
26289.2	26289	HGNC:365	AK5	adenylate kinase 5	gene with protein product	1	1p31.1	ENSG00000154027	uc001dhn.4
26289.1	26289	HGNC:365	AK5	adenylate kinase 5	gene with protein product	1	1p31.1	ENSG00000154027	uc001dhn.4
122481	122481	HGNC:20091	AK7	adenylate kinase 7	gene with protein product	14	14q32.2	ENSG00000140057	uc001yfn.3
158.1	158	HGNC:291	ADSL	adenylosuccinate lyase	gene with protein product	22	22q13.1	ENSG00000239900	uc003ayp.5
158.2	158	HGNC:291	ADSL	adenylosuccinate lyase	gene with protein product	22	22q13.1	ENSG00000239900	uc003ayp.5
122622	122622	HGNC:20093	ADSSL1	adenylosuccinate synthase like 1	gene with protein product	14	14q32.33	ENSG00000185100	uc001ypd.5
159.1	159	HGNC:292	ADSS	adenylosuccinate synthase	gene with protein product	1	1q44	ENSG00000035687	uc001iaj.4
122622	122622	HGNC:20093	ADSSL1	adenylosuccinate synthase like 1	gene with protein product	14	14q32.33	ENSG00000185100	uc001ypd.5
137964	137964	HGNC:20880	GPAT4	glycerol-3-phosphate acyltransferase 4	gene with protein product	8	8p11.21	ENSG00000158669	0
10555.1	10555	HGNC:325	AGPAT2	1-acylglycerol-3-phosphate O-acyltransferase 2	gene with protein product	9	9q34.3	ENSG00000169692	uc004cii.2
56895.1	56895	HGNC:20885	AGPAT4	1-acylglycerol-3-phosphate O-acyltransferase 4	gene with protein product	6	6q26	ENSG00000026652	uc003qtr.2
55326.1	55326	HGNC:20886	AGPAT5	1-acylglycerol-3-phosphate O-acyltransferase 5	gene with protein product	8	8p23.1	ENSG00000155189	uc003wqo.4
10554.1	10554	HGNC:324	AGPAT1	1-acylglycerol-3-phosphate O-acyltransferase 1	gene with protein product	6	6p21.32	ENSG00000204310	uc003oah.4
56894.2	56894	HGNC:326	AGPAT3	1-acylglycerol-3-phosphate O-acyltransferase 3	gene with protein product	21	21q22.3	ENSG00000160216	uc002zdv.4
56894.1	56894	HGNC:326	AGPAT3	1-acylglycerol-3-phosphate O-acyltransferase 3	gene with protein product	21	21q22.3	ENSG00000160216	uc002zdv.4
471.1	471	HGNC:794	ATIC	5-aminoimidazole-4-carboxamide ribonucleotide formyltransferase/IMP cyclohydrolase	gene with protein product	2	2q35	ENSG00000138363	uc002vex.5
10606.1	10606	HGNC:8587	PAICS	phosphoribosylaminoimidazole carboxylase and phosphoribosylaminoimidazolesuccinocarboxamide synthase	gene with protein product	4	4q12	ENSG00000128050	uc003hbu.2
8402.1	8402	HGNC:10981	SLC25A11	solute carrier family 25 member 11	gene with protein product	17	17p13.2	ENSG00000108528	uc002fzo.3
84706.1	84706	HGNC:18062	GPT2	glutamic--pyruvic transaminase 2	gene with protein product	16	16q11.2	ENSG00000166123	uc002eel.4
2875.1	2875	HGNC:4552	GPT	glutamic--pyruvic transaminase	gene with protein product	8	8q24.3	ENSG00000167701	uc033cct.2
206358	206358	HGNC:18761	SLC36A1	solute carrier family 36 member 1	gene with protein product	5	5q33.1	ENSG00000123643	uc063ivf.1
384.1	384	HGNC:664	ARG2	arginase 2	gene with protein product	14	14q24.1	ENSG00000081181	uc001xjs.4
435.1	435	HGNC:746	ASL	argininosuccinate lyase	gene with protein product	7	7q11.21	ENSG00000126522	uc003tuo.4
445.1	445	HGNC:758	ASS1	argininosuccinate synthase 1	gene with protein product	9	9q34.11	ENSG00000130707	uc004bzn.4
445.2	445	HGNC:758	ASS1	argininosuccinate synthase 1	gene with protein product	9	9q34.11	ENSG00000130707	uc004bzn.4
11254.1	11254	HGNC:11047	SLC6A14	solute carrier family 6 member 14	gene with protein product	X	Xq23	ENSG00000268104	uc033eru.2
83884.1	83884	HGNC:22921	SLC25A2	solute carrier family 25 member 2	gene with protein product	5	5q31.3	ENSG00000120329	uc003ljf.3
10166.1	10166	HGNC:10985	SLC25A15	solute carrier family 25 member 15	gene with protein product	13	13q14.11	ENSG00000102743	uc001uxn.4
80150.1	80150	HGNC:16448	ASRGL1	asparaginase like 1	gene with protein product	11	11q12.3	ENSG00000162174	uc001ntf.5
440.1	440	HGNC:753	ASNS	asparagine synthetase (glutamine-hydrolyzing)	gene with protein product	7	7q21.3	ENSG00000070669	uc003uou.5
440.2	440	HGNC:753	ASNS	asparagine synthetase (glutamine-hydrolyzing)	gene with protein product	7	7q21.3	ENSG00000070669	uc003uou.5
440.3	440	HGNC:753	ASNS	asparagine synthetase (glutamine-hydrolyzing)	gene with protein product	7	7q21.3	ENSG00000070669	uc003uou.5
81539.1	81539	HGNC:13447	SLC38A1	solute carrier family 38 member 1	gene with protein product	12	12q13.11	ENSG00000111371	uc001rpb.5
54407.1	54407	HGNC:13448	SLC38A2	solute carrier family 38 member 2	gene with protein product	12	12q13.11	ENSG00000134294	uc001rpg.4
55089.1	55089	HGNC:14679	SLC38A4	solute carrier family 38 member 4	gene with protein product	12	12q13.11	ENSG00000139209	uc001rpj.2
790.1	790	HGNC:1424	CAD	carbamoyl-phosphate synthetase 2, aspartate transcarbamylase, and dihydroorotase	gene with protein product	2	2p23.3	ENSG00000084774	uc002rji.4
10165.1	10165	HGNC:10983	SLC25A13	solute carrier family 25 member 13	gene with protein product	7	7q21.3	ENSG00000004864	uc003uof.5
8604.1	8604	HGNC:10982	SLC25A12	solute carrier family 25 member 12	gene with protein product	2	2q31.1	ENSG00000115840	uc002uhh.4
2805.1	2805	HGNC:4432	GOT1	glutamic-oxaloacetic transaminase 1	gene with protein product	10	10q24.2	ENSG00000120053	uc001kpr.4
2806.1	2806	HGNC:4433	GOT2	glutamic-oxaloacetic transaminase 2	gene with protein product	16	16q21	ENSG00000125166	uc002eof.2
6512.1	6512	HGNC:10945	SLC1A7	solute carrier family 1 member 7	gene with protein product	1	1p32.3	ENSG00000162383	uc001cuy.5
6505.1	6505	HGNC:10939	SLC1A1	solute carrier family 1 member 1	gene with protein product	9	9p24.2	ENSG00000106688	uc003zij.3
6507.1	6507	HGNC:10941	SLC1A3	solute carrier family 1 member 3	gene with protein product	5	5p13.2	ENSG00000079215	uc003jkj.4
6511.1	6511	HGNC:10944	SLC1A6	solute carrier family 1 member 6	gene with protein product	19	19p13.12	ENSG00000105143	uc002naa.3
6506.1	6506	HGNC:10940	SLC1A2	solute carrier family 1 member 2	gene with protein product	11	11p13	ENSG00000110436	uc001mwd.4
293.1	293	HGNC:10992	SLC25A6	solute carrier family 25 member 6	gene with protein product	X and Y	Xp22.32 and Yp11.3	ENSG00000169100	uc004fpg.4
291.1	291	HGNC:10990	SLC25A4	solute carrier family 25 member 4	gene with protein product	4	4q35.1	ENSG00000151729	uc003ixd.4
292.1	292	HGNC:10991	SLC25A5	solute carrier family 25 member 5	gene with protein product	X	Xq24	ENSG00000005022	uc004erh.5
7108.1	7108	HGNC:11863	TM7SF2	transmembrane 7 superfamily member 2	gene with protein product	11	11q13.1	ENSG00000149809	uc001oct.5
50814.1	50814	HGNC:13398	NSDHL	NAD(P) dependent steroid dehydrogenase-like	gene with protein product	X	Xq28	ENSG00000147383	uc004fgs.2
3295.1	3295	HGNC:5213	HSD17B4	hydroxysteroid 17-beta dehydrogenase 4	gene with protein product	5	5q23.1	ENSG00000133835	uc003ksj.4
6307.1	6307	HGNC:10545	MSMO1	methylsterol monooxygenase 1	gene with protein product	4	4q32.3	ENSG00000052802	uc003ire.4
1373.1	1373	HGNC:2323	CPS1	carbamoyl-phosphate synthase 1	gene with protein product	2	2q34	ENSG00000021826	uc002vee.5
1373.2	1373	HGNC:2323	CPS1	carbamoyl-phosphate synthase 1	gene with protein product	2	2q34	ENSG00000021826	uc002vee.5
10423.2	10423	HGNC:1769	CDIPT	CDP-diacylglycerol--inositol 3-phosphatidyltransferase	gene with protein product	16	16p11.2	ENSG00000103502	uc002dum.5
10423.1	10423	HGNC:1769	CDIPT	CDP-diacylglycerol--inositol 3-phosphatidyltransferase	gene with protein product	16	16p11.2	ENSG00000103502	uc002dum.5
1040.1	1040	HGNC:1800	CDS1	CDP-diacylglycerol synthase 1	gene with protein product	4	4q21.23	ENSG00000163624	uc011ccv.3
56994.1	56994	HGNC:17852	CHPT1	choline phosphotransferase 1	gene with protein product	12	12q23.2	ENSG00000111666	uc001tin.4
10390.1	10390	HGNC:24289	CEPT1	choline/ethanolamine phosphotransferase 1	gene with protein product	1	1p13.3	ENSG00000134255	uc001eah.1
9468.1	9468	HGNC:8755	PCYT1B	phosphate cytidylyltransferase 1, choline, beta	gene with protein product	X	Xp22.11	ENSG00000102230	uc004dbi.4
5130.1	5130	HGNC:8754	PCYT1A	phosphate cytidylyltransferase 1, choline, alpha	gene with protein product	3	3q29	ENSG00000161217	uc003fwf.2
1120.1	1120	HGNC:1938	CHKB	choline kinase beta	gene with protein product	22	22q13.33	ENSG00000100288	uc003bmv.4
1119.1	1119	HGNC:1937	CHKA	choline kinase alpha	gene with protein product	11	11q13.2	ENSG00000110721	uc001onj.4
1120.2	1120	HGNC:1938	CHKB	choline kinase beta	gene with protein product	22	22q13.33	ENSG00000100288	uc003bmv.4
1119.2	1119	HGNC:1937	CHKA	choline kinase alpha	gene with protein product	11	11q13.2	ENSG00000110721	uc001onj.4
60482.1	60482	HGNC:14025	SLC5A7	solute carrier family 5 member 7	gene with protein product	2	2q12.3	ENSG00000115665	uc002tdv.4
9058.1	9058	HGNC:10917	SLC13A2	solute carrier family 13 member 2	gene with protein product	17	17q11.2	ENSG00000007216	uc002hbh.4
6576.1	6576	HGNC:10979	SLC25A1	solute carrier family 25 member 1	gene with protein product	22	22q11.21	ENSG00000100075	uc002zoz.6
65010.1	65010	HGNC:14472	SLC26A6	solute carrier family 26 member 6	gene with protein product	3	3p21.31	ENSG00000225697	uc003cuh.4
65010.2	65010	HGNC:14472	SLC26A6	solute carrier family 26 member 6	gene with protein product	3	3p21.31	ENSG00000225697	uc003cuh.4
65010.3	65010	HGNC:14472	SLC26A6	solute carrier family 26 member 6	gene with protein product	3	3p21.31	ENSG00000225697	uc003cuh.4
54675.1	54675	HGNC:16148	CRLS1	cardiolipin synthase 1	gene with protein product	20	20p12.3	ENSG00000088766	uc002wmn.5
1384.1	1384	HGNC:2342	CRAT	carnitine O-acetyltransferase	gene with protein product	9	9q34.11	ENSG00000095321	uc004bxh.4
1431.1	1431	HGNC:2422	CS	citrate synthase	gene with protein product	12	12q13.3	ENSG00000062485	uc001sks.2
1431.2	1431	HGNC:2422	CS	citrate synthase	gene with protein product	12	12q13.3	ENSG00000062485	uc001sks.2
56474.1	56474	HGNC:2520	CTPS2	CTP synthase 2	gene with protein product	X	Xp22.2	ENSG00000047230	uc004cxm.5
56474.2	56474	HGNC:2520	CTPS2	CTP synthase 2	gene with protein product	X	Xp22.2	ENSG00000047230	uc004cxm.5
51727.1	51727	HGNC:18170	CMPK1	cytidine/uridine monophosphate kinase 1	gene with protein product	1	1p33	ENSG00000162368	uc001cri.3
6319.1	6319	HGNC:10571	SCD	stearoyl-CoA desaturase	gene with protein product	10	10q24.31	ENSG00000099194	uc001kqy.4
1718.1	1718	HGNC:2859	DHCR24	24-dehydrocholesterol reductase	gene with protein product	1	1p32.3	ENSG00000116133	uc001cyc.2
1717.1	1717	HGNC:2860	DHCR7	7-dehydrocholesterol reductase	gene with protein product	11	11q13.4	ENSG00000172893	uc001oql.4
8560.1	8560	HGNC:13709	DEGS1	delta 4-desaturase, sphingolipid 1	gene with protein product	1	1q42.11	ENSG00000143753	uc001hoj.4
8560.2	8560	HGNC:13709	DEGS1	delta 4-desaturase, sphingolipid 1	gene with protein product	1	1q42.11	ENSG00000143753	uc001hoj.4
1719.1	1719	HGNC:2861	DHFR	dihydrofolate reductase	gene with protein product	5	5q14.1	ENSG00000228716	uc003kgy.2
1723.1	1723	HGNC:2867	DHODH	dihydroorotate dehydrogenase (quinone)	gene with protein product	16	16q22.2	ENSG00000102967	uc002fbp.4
5860.1	5860	HGNC:9752	QDPR	quinoid dihydropteridine reductase	gene with protein product	4	4p15.32	ENSG00000151552	uc003gpd.4
2224.1	2224	HGNC:3631	FDPS	farnesyl diphosphate synthase	gene with protein product	1	1q22	ENSG00000160752	uc001fkc.3
4597.1	4597	HGNC:7529	MVD	mevalonate diphosphate decarboxylase	gene with protein product	16	16q24.2	ENSG00000167508	uc002flg.2
1841.1	1841	HGNC:3061	DTYMK	deoxythymidylate kinase	gene with protein product	2	2q37.3	ENSG00000168393	uc002wbz.3
10682.1	10682	HGNC:3133	EBP	EBP, cholestenol delta-isomerase	gene with protein product	X	Xp11.23	ENSG00000147155	uc004djx.5
1892.1	1892	HGNC:3151	ECHS1	enoyl-CoA hydratase, short chain 1	gene with protein product	10	10q26.3	ENSG00000127884	uc001lmu.4
549.1	549	HGNC:890	AUH	AU RNA binding methylglutaconyl-CoA hydratase	gene with protein product	9	9q22.31	ENSG00000148090	uc004arf.5
2026.1	2026	HGNC:3353	ENO2	enolase 2	gene with protein product	12	12p13.31	ENSG00000111674	uc009zfi.2
2023.1	2023	HGNC:3350	ENO1	enolase 1	gene with protein product	1	1p36.23	ENSG00000074800	uc001apj.3
26237.1	#N/A	#N/A	#N/A	#N/A	#N/A	#N/A	#N/A	#N/A	#N/A
2027.2	2027	HGNC:3354	ENO3	enolase 3	gene with protein product	17	17p13.2	ENSG00000108515	uc002gac.5
2027.1	2027	HGNC:3354	ENO3	enolase 3	gene with protein product	17	17p13.2	ENSG00000108515	uc002gac.5
2109.1	2109	HGNC:3482	ETFB	electron transfer flavoprotein subunit beta	gene with protein product	19	19q13.41	ENSG00000105379	uc002pwh.4
2109.2	2109	HGNC:3482	ETFB	electron transfer flavoprotein subunit beta	gene with protein product	19	19q13.41	ENSG00000105379	uc002pwh.4
2108.1	2108	HGNC:3481	ETFA	electron transfer flavoprotein subunit alpha	gene with protein product	15	15q24.2-q24.3	ENSG00000140374	uc002bbt.3
2110.1	2110	HGNC:3483	ETFDH	electron transfer flavoprotein dehydrogenase	gene with protein product	4	4q32.1	ENSG00000171503	uc003iqb.5
22305.1	#N/A	#N/A	#N/A	#N/A	#N/A	#N/A	#N/A	#N/A	#N/A
2180.1	2180	HGNC:3569	ACSL1	acyl-CoA synthetase long chain family member 1	gene with protein product	4	4q35.1	ENSG00000151726	uc063biw.1
2181.2	2181	HGNC:3570	ACSL3	acyl-CoA synthetase long chain family member 3	gene with protein product	2	2q36.1	ENSG00000123983	uc002vni.4
2181.1	2181	HGNC:3570	ACSL3	acyl-CoA synthetase long chain family member 3	gene with protein product	2	2q36.1	ENSG00000123983	uc002vni.4
51703.1	51703	HGNC:16526	ACSL5	acyl-CoA synthetase long chain family member 5	gene with protein product	10	10q25.2	ENSG00000197142	uc001kzs.4
22305.2	#N/A	#N/A	#N/A	#N/A	#N/A	#N/A	#N/A	#N/A	#N/A
2194.1	2194	HGNC:3594	FASN	fatty acid synthase	gene with protein product	17	17q25.3	ENSG00000169710	uc002kdu.5
229.1	229	HGNC:417	ALDOB	aldolase, fructose-bisphosphate B	gene with protein product	9	9q31.1	ENSG00000136872	uc004bbk.3
226.1	226	HGNC:414	ALDOA	aldolase, fructose-bisphosphate A	gene with protein product	16	16p11.2	ENSG00000149925	uc002dvx.4
226.2	226	HGNC:414	ALDOA	aldolase, fructose-bisphosphate A	gene with protein product	16	16p11.2	ENSG00000149925	uc002dvx.4
226.3	226	HGNC:414	ALDOA	aldolase, fructose-bisphosphate A	gene with protein product	16	16p11.2	ENSG00000149925	uc002dvx.4
230.1	230	HGNC:418	ALDOC	aldolase, fructose-bisphosphate C	gene with protein product	17	17q11.2	ENSG00000109107	uc002hbp.4
10840.1	10840	HGNC:3978	ALDH1L1	aldehyde dehydrogenase 1 family member L1	gene with protein product	3	3q21.3	ENSG00000144908	uc003eim.3
2184.1	2184	HGNC:3579	FAH	fumarylacetoacetate hydrolase	gene with protein product	15	15q25.1	ENSG00000103876	uc021srz.2
2271.1	2271	HGNC:3700	FH	fumarate hydratase	gene with protein product	1	1q43	ENSG00000091483	uc001hyx.4
1468.1	1468	HGNC:10980	SLC25A10	solute carrier family 25 member 10	gene with protein product	17	17q25.3	ENSG00000183048	uc002kbi.5
2819.1	2819	HGNC:4455	GPD1	glycerol-3-phosphate dehydrogenase 1	gene with protein product	12	12q13.12	ENSG00000167588	uc001rvz.5
5832.1	5832	HGNC:9722	ALDH18A1	aldehyde dehydrogenase 18 family member A1	gene with protein product	10	10q24.1	ENSG00000059573	uc001kkz.4
2539.1	2539	HGNC:4057	G6PD	glucose-6-phosphate dehydrogenase	gene with protein product	X	Xq28	ENSG00000160211	uc004flx.3
7359.1	7360	HGNC:12527	UGP2	UDP-glucose pyrophosphorylase 2	gene with protein product	2	2p15	ENSG00000169764	uc002scm.4
7360.2	7360	HGNC:12527	UGP2	UDP-glucose pyrophosphorylase 2	gene with protein product	2	2p15	ENSG00000169764	uc002scm.4
7360.1	7360	HGNC:12527	UGP2	UDP-glucose pyrophosphorylase 2	gene with protein product	2	2p15	ENSG00000169764	uc002scm.4
2597.1	2597	HGNC:4141	GAPDH	glyceraldehyde-3-phosphate dehydrogenase	gene with protein product	12	12p13.31	ENSG00000111640	uc001qop.4
26330.1	26330	HGNC:24864	GAPDHS	glyceraldehyde-3-phosphate dehydrogenase, spermatogenic	gene with protein product	19	19q13.12	ENSG00000105679	uc002oaf.2
2618.2	2618	HGNC:4163	GART	phosphoribosylglycinamide formyltransferase, phosphoribosylglycinamide synthetase, phosphoribosylaminoimidazole synthetase	gene with protein product	21	21q22.11	ENSG00000159131	uc002yry.4
2618.1	2618	HGNC:4163	GART	phosphoribosylglycinamide formyltransferase, phosphoribosylglycinamide synthetase, phosphoribosylaminoimidazole synthetase	gene with protein product	21	21q22.11	ENSG00000159131	uc002yry.4
2653.1	2653	HGNC:4208	GCSH	glycine cleavage system protein H	gene with protein product	16	16q23.2	ENSG00000140905	uc002fgd.4
275.1	275	HGNC:473	AMT	aminomethyltransferase	gene with protein product	3	3p21.31	ENSG00000145020	uc003cww.4
2731.1	2731	HGNC:4313	GLDC	glycine decarboxylase	gene with protein product	9	9p24.1	ENSG00000178445	uc003zkc.4
8908.1	8908	HGNC:4700	GYG2	glycogenin 2	gene with protein product	X	Xp22.33	ENSG00000056998	uc004cqs.2
2997.1	2997	HGNC:4706	GYS1	glycogen synthase 1	gene with protein product	19	19q13.33	ENSG00000104812	uc002plp.4
2998.1	2998	HGNC:4707	GYS2	glycogen synthase 2	gene with protein product	12	12p12.1	ENSG00000111713	uc001rfb.3
2992.1	2992	HGNC:4699	GYG1	glycogenin 1	gene with protein product	3	3q24	ENSG00000163754	uc003ewo.4
6470.2	6470	HGNC:10850	SHMT1	serine hydroxymethyltransferase 1	gene with protein product	17	17p11.2	ENSG00000176974	uc002gta.5
6470.1	6470	HGNC:10850	SHMT1	serine hydroxymethyltransferase 1	gene with protein product	17	17p11.2	ENSG00000176974	uc002gta.5
2987.1	2987	HGNC:4693	GUK1	guanylate kinase 1	gene with protein product	1	1q42.13	ENSG00000143774	uc021pke.2
2632.1	2632	HGNC:4180	GBE1	1,4-alpha-glucan branching enzyme 1	gene with protein product	3	3p12.2	ENSG00000114480	uc062lqz.1
6517.1	6517	HGNC:11009	SLC2A4	solute carrier family 2 member 4	gene with protein product	17	17p13.1	ENSG00000181856	uc002gfp.4
66035.1	66035	HGNC:14239	SLC2A11	solute carrier family 2 member 11	gene with protein product	22	22q11.23	ENSG00000133460	uc002zyn.6
56606.2	56606	HGNC:13446	SLC2A9	solute carrier family 2 member 9	gene with protein product	4	4p16.1	ENSG00000109667	uc003gmc.4
29988.1	29988	HGNC:13812	SLC2A8	solute carrier family 2 member 8	gene with protein product	9	9q33.3	ENSG00000136856	uc004bqu.5
154091	154091	HGNC:18067	SLC2A12	solute carrier family 2 member 12	gene with protein product	6	6q23.2	ENSG00000146411	uc003qem.2
11182.1	11182	HGNC:11011	SLC2A6	solute carrier family 2 member 6	gene with protein product	9	9q34.2	ENSG00000160326	uc004cee.4
6515.1	6515	HGNC:11007	SLC2A3	solute carrier family 2 member 3	gene with protein product	12	12p13.31	ENSG00000059804	uc001qtr.4
6514.1	6514	HGNC:11006	SLC2A2	solute carrier family 2 member 2	gene with protein product	3	3q26.2	ENSG00000163581	uc003fhe.2
155184	155184	HGNC:13445	SLC2A7	solute carrier family 2 member 7	gene with protein product	1	1p36.23	ENSG00000197241	uc009vmo.1
81031.1	81031	HGNC:13444	SLC2A10	solute carrier family 2 member 10	gene with protein product	20	20q13.12	ENSG00000197496	uc002xsl.4
56606.1	56606	HGNC:13446	SLC2A9	solute carrier family 2 member 9	gene with protein product	4	4p16.1	ENSG00000109667	uc003gmc.4
6513.1	6513	HGNC:11005	SLC2A1	solute carrier family 2 member 1	gene with protein product	1	1p34.2	ENSG00000117394	uc001cik.3
144195	144195	HGNC:18301	SLC2A14	solute carrier family 2 member 14	gene with protein product	12	12p13.31	ENSG00000173262	uc001qtk.5
2746.1	2746	HGNC:4335	GLUD1	glutamate dehydrogenase 1	gene with protein product	10	10q23.2	ENSG00000148672	uc001keh.4
2747.1	2747	HGNC:4336	GLUD2	glutamate dehydrogenase 2	gene with protein product	X	Xq24	ENSG00000182890	uc004eto.4
27165.2	27165	HGNC:29570	GLS2	glutaminase 2	gene with protein product	12	12q13.3	ENSG00000135423	uc001slj.5
27165.1	27165	HGNC:29570	GLS2	glutaminase 2	gene with protein product	12	12q13.3	ENSG00000135423	uc001slj.5
2744.1	2744	HGNC:4331	GLS	glutaminase	gene with protein product	2	2q32.2	ENSG00000115419	uc002usf.4
5471.1	5471	HGNC:9238	PPAT	phosphoribosyl pyrophosphate amidotransferase	gene with protein product	4	4q12	ENSG00000128059	uc003hbr.4
2639.1	2639	HGNC:4189	GCDH	glutaryl-CoA dehydrogenase	gene with protein product	19	19p13.13	ENSG00000105607	uc002mvq.5
2639.2	2639	HGNC:4189	GCDH	glutaryl-CoA dehydrogenase	gene with protein product	19	19p13.13	ENSG00000105607	uc002mvq.5
57084.1	57084	HGNC:16703	SLC17A6	solute carrier family 17 member 6	gene with protein product	11	11p14.3	ENSG00000091664	uc001mqk.4
246213	246213	HGNC:20151	SLC17A8	solute carrier family 17 member 8	gene with protein product	12	12q23.1	ENSG00000179520	uc010svi.2
57030.1	57030	HGNC:16704	SLC17A7	solute carrier family 17 member 7	gene with protein product	19	19q13.33	ENSG00000104888	uc002pnp.4
79751.1	79751	HGNC:19954	SLC25A22	solute carrier family 25 member 22	gene with protein product	11	11p15.5	ENSG00000177542	uc001lrj.4
83733.1	83733	HGNC:10988	SLC25A18	solute carrier family 25 member 18	gene with protein product	22	22q11.21	ENSG00000182902	uc002zmp.2
2628.1	2628	HGNC:4175	GATM	glycine amidinotransferase	gene with protein product	15	15q21.1	ENSG00000171766	uc001zvc.4
23464.1	23464	HGNC:4188	GCAT	glycine C-acetyltransferase	gene with protein product	22	22q13.1	ENSG00000100116	uc003atz.4
8833.1	8833	HGNC:4378	GMPS	guanine monophosphate synthase	gene with protein product	3	3q25.31	ENSG00000163655	uc003faq.4
57678.1	57678	HGNC:24865	GPAM	glycerol-3-phosphate acyltransferase, mitochondrial	gene with protein product	10	10q25.2	ENSG00000119927	uc001kzp.4
766.2	766	HGNC:1381	CA7	carbonic anhydrase 7	gene with protein product	16	16q22.1	ENSG00000168748	uc002eqi.4
762.1	762	HGNC:1375	CA4	carbonic anhydrase 4	gene with protein product	17	17q23.1	ENSG00000167434	uc002iym.5
377677	377677	HGNC:14914	CA13	carbonic anhydrase 13	gene with protein product	8	8q21.2	ENSG00000185015	uc003ydg.3
768.1	768	HGNC:1383	CA9	carbonic anhydrase 9	gene with protein product	9	9p13.3	ENSG00000107159	uc003zxo.5
23632.1	23632	HGNC:1372	CA14	carbonic anhydrase 14	gene with protein product	1	1q21.2	ENSG00000118298	uc001etx.5
761.1	761	HGNC:1374	CA3	carbonic anhydrase 3	gene with protein product	8	8q21.2	ENSG00000164879	uc003ydj.4
771.1	771	HGNC:1371	CA12	carbonic anhydrase 12	gene with protein product	15	15q22.2	ENSG00000074410	uc002amc.4
766.1	766	HGNC:1381	CA7	carbonic anhydrase 7	gene with protein product	16	16q22.1	ENSG00000168748	uc002eqi.4
760.1	760	HGNC:1373	CA2	carbonic anhydrase 2	gene with protein product	8	8q21.2	ENSG00000104267	uc003ydk.3
759.1	759	HGNC:1368	CA1	carbonic anhydrase 1	gene with protein product	8	8q21.2	ENSG00000133742	uc003ydh.4
771.2	771	HGNC:1371	CA12	carbonic anhydrase 12	gene with protein product	15	15q22.2	ENSG00000074410	uc002amc.4
6523.1	6523	HGNC:11036	SLC5A1	solute carrier family 5 member 1	gene with protein product	22	22q12.3	ENSG00000100170	uc003amc.4
343.1	343	HGNC:642	AQP8	aquaporin 8	gene with protein product	16	16p12.1	ENSG00000103375	uc002doc.4
3033.1	3033	HGNC:4799	HADH	hydroxyacyl-CoA dehydrogenase	gene with protein product	4	4q25	ENSG00000138796	uc003hyq.4
3028.1	3028	HGNC:4800	HSD17B10	hydroxysteroid 17-beta dehydrogenase 10	gene with protein product	X	Xp11.22	ENSG00000072506	uc004dsl.2
9497.1	9497	HGNC:11033	SLC4A7	solute carrier family 4 member 7	gene with protein product	3	3p24.1	ENSG00000033867	uc011axa.4
3101.1	3101	HGNC:4925	HK3	hexokinase 3	gene with protein product	5	5q35.2	ENSG00000160883	uc003mfa.4
3098.5	3098	HGNC:4922	HK1	hexokinase 1	gene with protein product	10	10q22.1	ENSG00000156515	uc001jpl.5
80201.1	80201	HGNC:23302	HKDC1	hexokinase domain containing 1	gene with protein product	10	10q22.1	ENSG00000156510	uc001jpf.4
2645.1	2645	HGNC:4195	GCK	glucokinase	gene with protein product	7	7p13	ENSG00000106633	uc003tkl.3
3098.2	3098	HGNC:4922	HK1	hexokinase 1	gene with protein product	10	10q22.1	ENSG00000156515	uc001jpl.5
3098.3	3098	HGNC:4922	HK1	hexokinase 1	gene with protein product	10	10q22.1	ENSG00000156515	uc001jpl.5
3098.1	3098	HGNC:4922	HK1	hexokinase 1	gene with protein product	10	10q22.1	ENSG00000156515	uc001jpl.5
2645.2	2645	HGNC:4195	GCK	glucokinase	gene with protein product	7	7p13	ENSG00000106633	uc003tkl.3
3099.1	3099	HGNC:4923	HK2	hexokinase 2	gene with protein product	2	2p12	ENSG00000159399	uc002snd.4
3098.4	3098	HGNC:4922	HK1	hexokinase 1	gene with protein product	10	10q22.1	ENSG00000156515	uc001jpl.5
2645.3	2645	HGNC:4195	GCK	glucokinase	gene with protein product	7	7p13	ENSG00000106633	uc003tkl.3
3081.1	3081	HGNC:4892	HGD	homogentisate 1,2-dioxygenase	gene with protein product	3	3q13.33	ENSG00000113924	uc003edw.4
11112.1	11112	HGNC:4907	HIBADH	3-hydroxyisobutyrate dehydrogenase	gene with protein product	7	7p15.2	ENSG00000106049	uc003szf.4
8942.1	8942	HGNC:6469	KYNU	kynureninase	gene with protein product	2	2q22.2	ENSG00000115919	uc002tvl.4
3156.1	3156	HGNC:5006	HMGCR	3-hydroxy-3-methylglutaryl-CoA reductase	gene with protein product	5	5q13.3	ENSG00000113161	uc003kdp.4
3157.2	3157	HGNC:5007	HMGCS1	3-hydroxy-3-methylglutaryl-CoA synthase 1	gene with protein product	5	5p12	ENSG00000112972	uc003jnq.6
3157.1	3157	HGNC:5007	HMGCS1	3-hydroxy-3-methylglutaryl-CoA synthase 1	gene with protein product	5	5p12	ENSG00000112972	uc003jnq.6
54511.1	54511	HGNC:21359	HMGCLL1	3-hydroxymethyl-3-methylglutaryl-CoA lyase like 1	gene with protein product	6	6p12.1	ENSG00000146151	uc003pco.4
3155.1	3155	HGNC:5005	HMGCL	3-hydroxy-3-methylglutaryl-CoA lyase	gene with protein product	1	1p36.11	ENSG00000117305	uc001bib.4
7351.1	7351	HGNC:12518	UCP2	uncoupling protein 2	gene with protein product	11	11q13	ENSG00000175567	uc001oup.2
7350.1	7350	HGNC:12517	UCP1	uncoupling protein 1	gene with protein product	4	4q31.1	ENSG00000109424	uc011chj.3
9016.2	9016	HGNC:10984	SLC25A14	solute carrier family 25 member 14	gene with protein product	X	Xq26.1	ENSG00000102078	uc033eva.1
7352.2	7352	HGNC:12519	UCP3	uncoupling protein 3	gene with protein product	11	11q13.4	ENSG00000175564	uc001our.4
9016.1	9016	HGNC:10984	SLC25A14	solute carrier family 25 member 14	gene with protein product	X	Xq26.1	ENSG00000102078	uc033eva.1
7352.1	7352	HGNC:12519	UCP3	uncoupling protein 3	gene with protein product	11	11q13.4	ENSG00000175564	uc001our.4
9481.1	9481	HGNC:21065	SLC25A27	solute carrier family 25 member 27	gene with protein product	6	6p12.3	ENSG00000153291	uc003oyh.4
3420.2	3420	HGNC:5385	IDH3B	isocitrate dehydrogenase 3 (NAD(+)) beta	gene with protein product	20	20p13	ENSG00000101365	uc002wgp.4
3421.1	3421	HGNC:5386	IDH3G	isocitrate dehydrogenase 3 (NAD(+)) gamma	gene with protein product	X	Xq28	ENSG00000067829	uc004fip.4
3421.2	3421	HGNC:5386	IDH3G	isocitrate dehydrogenase 3 (NAD(+)) gamma	gene with protein product	X	Xq28	ENSG00000067829	uc004fip.4
3419.1	3419	HGNC:5384	IDH3A	isocitrate dehydrogenase 3 (NAD(+)) alpha	gene with protein product	15	15q25.1	ENSG00000166411	uc002bdd.4
3420.3	3420	HGNC:5385	IDH3B	isocitrate dehydrogenase 3 (NAD(+)) beta	gene with protein product	20	20p13	ENSG00000101365	uc002wgp.4
3420.1	3420	HGNC:5385	IDH3B	isocitrate dehydrogenase 3 (NAD(+)) beta	gene with protein product	20	20p13	ENSG00000101365	uc002wgp.4
3418.1	3418	HGNC:5383	IDH2	isocitrate dehydrogenase (NADP(+)) 2, mitochondrial	gene with protein product	15	15q26.1	ENSG00000182054	uc002box.4
586.1	586	HGNC:976	BCAT1	branched chain amino acid transaminase 1	gene with protein product	12	12p12.1	ENSG00000060982	uc001rgd.5
3614.2	3614	HGNC:6052	IMPDH1	inosine monophosphate dehydrogenase 1	gene with protein product	7	7q32.1	ENSG00000106348	uc011kon.2
3614.1	3614	HGNC:6052	IMPDH1	inosine monophosphate dehydrogenase 1	gene with protein product	7	7q32.1	ENSG00000106348	uc011kon.2
3615.1	3615	HGNC:6053	IMPDH2	inosine monophosphate dehydrogenase 2	gene with protein product	3	3p21.31	ENSG00000178035	uc003cvt.4
91734.1	91734	HGNC:23487	IDI2	isopentenyl-diphosphate delta isomerase 2	gene with protein product	10	10p15.3	ENSG00000148377	uc001ifv.1
3422.1	3422	HGNC:5387	IDI1	isopentenyl-diphosphate delta isomerase 1	gene with protein product	10	10p15.3	ENSG00000067064	uc001iga.4
9990.1	9990	HGNC:10914	SLC12A6	solute carrier family 12 member 6	gene with protein product	15	15q14	ENSG00000140199	uc001zhv.4
6560.1	6560	HGNC:10913	SLC12A4	solute carrier family 12 member 4	gene with protein product	16	16q22.1	ENSG00000124067	uc002euz.2
57468.1	57468	HGNC:13818	SLC12A5	solute carrier family 12 member 5	gene with protein product	20	20q13.12	ENSG00000124140	uc002xrb.3
10723.1	10723	HGNC:10915	SLC12A7	solute carrier family 12 member 7	gene with protein product	5	5p15.33	ENSG00000113504	uc003jbu.4
8564.1	8564	HGNC:6381	KMO	kynurenine 3-monooxygenase	gene with protein product	1	1q43	ENSG00000117009	uc009xgp.4
9123.1	9123	HGNC:10924	SLC16A3	solute carrier family 16 member 3	gene with protein product	17	17q25.3	ENSG00000141526	uc021ufm.2
23539.1	23539	HGNC:16270	SLC16A8	solute carrier family 16 member 8	gene with protein product	22	22q13.1	ENSG00000100156	uc003auu.4
9194.1	9194	HGNC:10928	SLC16A7	solute carrier family 16 member 7	gene with protein product	12	12q14.1	ENSG00000118596	uc001sqt.5
92483.1	92483	HGNC:21481	LDHAL6B	lactate dehydrogenase A like 6B	gene with protein product	15	15q22.2	ENSG00000171989	uc002agb.5
3939.1	3939	HGNC:6535	LDHA	lactate dehydrogenase A	gene with protein product	11	11p15.1	ENSG00000134333	uc001mok.4
3945.1	3945	HGNC:6541	LDHB	lactate dehydrogenase B	gene with protein product	12	12p12.1	ENSG00000111716	uc001rfe.4
3948.1	3948	HGNC:6544	LDHC	lactate dehydrogenase C	gene with protein product	11	11p15.1	ENSG00000166796	uc001mon.5
3948.2	3948	HGNC:6544	LDHC	lactate dehydrogenase C	gene with protein product	11	11p15.1	ENSG00000166796	uc001mon.5
55293.1	55293	HGNC:30866	UEVLD	UEV and lactate/malate dehyrogenase domains	gene with protein product	11	11p15.1	ENSG00000151116	uc001mot.5
160287	160287	HGNC:28335	LDHAL6A	lactate dehydrogenase A like 6A	gene with protein product	11	11p15.1	ENSG00000166800	uc001moq.3
6542.1	6542	HGNC:11060	SLC7A2	solute carrier family 7 member 2	gene with protein product	8	8p22	ENSG00000003989	uc064kns.1
6541.1	6541	HGNC:11057	SLC7A1	solute carrier family 7 member 1	gene with protein product	13	13q12.3	ENSG00000139514	uc001uso.4
84889.1	84889	HGNC:11061	SLC7A3	solute carrier family 7 member 3	gene with protein product	X	Xq13.1	ENSG00000165349	uc004dyo.4
6520.1	6520	HGNC:11026	SLC3A2	solute carrier family 3 member 2	gene with protein product	11	11q12.3	ENSG00000168003	uc001nwf.4
1595.1	1595	HGNC:2649	CYP51A1	cytochrome P450 family 51 subfamily A member 1	gene with protein product	7	7q21.2	ENSG00000001630	uc003ulm.5
4047.1	4047	HGNC:6708	LSS	lanosterol synthase	gene with protein product	21	21q22.3	ENSG00000160285	uc002zij.4
4023.1	4023	HGNC:6677	LPL	lipoprotein lipase	gene with protein product	8	8p21.3	ENSG00000175445	uc003wzk.5
6309.1	6309	HGNC:10547	SC5D	sterol-C5-desaturase	gene with protein product	11	11q23.3-q24.1	ENSG00000109929	uc001pxu.4
6584.1	6584	HGNC:10969	SLC22A5	solute carrier family 22 member 5	gene with protein product	5	5q31.1	ENSG00000197375	uc003kww.5
2954.3	2954	HGNC:4643	GSTZ1	glutathione S-transferase zeta 1	gene with protein product	14	14q24.3	ENSG00000100577	uc001xtj.4
2954.2	2954	HGNC:4643	GSTZ1	glutathione S-transferase zeta 1	gene with protein product	14	14q24.3	ENSG00000100577	uc001xtj.4
2954.1	2954	HGNC:4643	GSTZ1	glutathione S-transferase zeta 1	gene with protein product	14	14q24.3	ENSG00000100577	uc001xtj.4
64087.1	64087	HGNC:6937	MCCC2	methylcrotonoyl-CoA carboxylase 2	gene with protein product	5	5q13.2	ENSG00000131844	uc003kbs.5
56922.1	56922	HGNC:6936	MCCC1	methylcrotonoyl-CoA carboxylase 1	gene with protein product	3	3q27.1	ENSG00000078070	uc003fle.4
130752	130752	HGNC:17836	MDH1B	malate dehydrogenase 1B	gene with protein product	2	2q33.3	ENSG00000138400	uc002vbs.5
4190.1	4190	HGNC:6970	MDH1	malate dehydrogenase 1	gene with protein product	2	2p15	ENSG00000014641	uc002scj.3
4191.1	4191	HGNC:6971	MDH2	malate dehydrogenase 2	gene with protein product	7	7q11.23	ENSG00000146701	uc003ueo.5
4199.1	4199	HGNC:6983	ME1	malic enzyme 1	gene with protein product	6	6q14.2	ENSG00000065833	uc003pjy.4
10873.1	10873	HGNC:6985	ME3	malic enzyme 3	gene with protein product	11	11q14.2	ENSG00000151376	uc009yvk.4
4200.1	4200	HGNC:6984	ME2	malic enzyme 2	gene with protein product	18	18q21.2	ENSG00000082212	uc002ley.4
4598.1	4598	HGNC:7530	MVK	mevalonate kinase	gene with protein product	12	12q24.11	ENSG00000110921	uc009zvk.4
3613.1	3613	HGNC:6051	IMPA2	inositol monophosphatase 2	gene with protein product	18	18p11.21	ENSG00000141401	uc002kqp.3
3612.1	3612	HGNC:6050	IMPA1	inositol monophosphatase 1	gene with protein product	8	8q21.13	ENSG00000133731	uc003ych.3
51477.1	51477	HGNC:29821	ISYNA1	inositol-3-phosphate synthase 1	gene with protein product	19	19p13.11	ENSG00000105655	uc002njd.2
84693.1	84693	HGNC:16732	MCEE	methylmalonyl-CoA epimerase	gene with protein product	2	2p13.3	ENSG00000124370	uc002shs.3
4594.1	4594	HGNC:7526	MUT	methylmalonyl-CoA mutase	gene with protein product	6	6p12.3	ENSG00000146085	uc003ozg.5
285216	100287639	HGNC:48859	MTHFD2P1	methylenetetrahydrofolate dehydrogenase (NADP+ dependent) 2, methenyltetrahydrofolate cyclohydrolase pseudogene 1	pseudogene	3	3q11.2	ENSG00000244681	0
80068.1	441024	HGNC:31865	MTHFD2L	methylenetetrahydrofolate dehydrogenase (NADP+ dependent) 2 like	gene with protein product	4	4q13.3	ENSG00000163738	uc011cbk.3
4522.1	4522	HGNC:7432	MTHFD1	methylenetetrahydrofolate dehydrogenase, cyclohydrolase and formyltetrahydrofolate synthetase 1	gene with protein product	14	14q23.3	ENSG00000100714	uc001xhb.4
25902.1	25902	HGNC:21055	MTHFD1L	methylenetetrahydrofolate dehydrogenase (NADP+ dependent) 1 like	gene with protein product	6	6q25.1	ENSG00000120254	uc003qob.4
10797.1	10797	HGNC:7434	MTHFD2	methylenetetrahydrofolate dehydrogenase (NADP+ dependent) 2, methenyltetrahydrofolate cyclohydrolase	gene with protein product	2	2p13.1	ENSG00000065911	uc002skk.4
6526.1	6526	HGNC:11038	SLC5A3	solute carrier family 5 member 3	gene with protein product	21	21q22.11	ENSG00000198743	uc002yto.4
6528.1	6528	HGNC:11040	SLC5A5	solute carrier family 5 member 5	gene with protein product	19	19p13.11	ENSG00000105641	uc002nhr.4
6550.1	6550	HGNC:11073	SLC9A3	solute carrier family 9 member A3	gene with protein product	5	5p15.33	ENSG00000066230	uc003jbe.3
389015	389015	HGNC:11077	SLC9A4	solute carrier family 9 member A4	gene with protein product	2	2q12.1	ENSG00000180251	uc002tbz.4
6548.1	6548	HGNC:11071	SLC9A1	solute carrier family 9 member A1	gene with protein product	1	1p36.11	ENSG00000090020	uc001bnm.5
6549.1	6549	HGNC:11072	SLC9A2	solute carrier family 9 member A2	gene with protein product	2	2q12.1	ENSG00000115616	uc002tca.4
6553.1	6553	HGNC:11078	SLC9A5	solute carrier family 9 member A5	gene with protein product	16	16q22.1	ENSG00000135740	uc002esm.4
29922.1	29922	HGNC:20461	NME7	NME/NM23 family member 7	gene with protein product	1	1q24.2	ENSG00000143156	uc001gfu.5
4830.2	4830	HGNC:7849	NME1	NME/NM23 nucleoside diphosphate kinase 1	gene with protein product	17	17q21.33	ENSG00000239672	uc002iti.3
4830.1	4830	HGNC:7849	NME1	NME/NM23 nucleoside diphosphate kinase 1	gene with protein product	17	17q21.33	ENSG00000239672	uc002iti.3
29922.2	29922	HGNC:20461	NME7	NME/NM23 family member 7	gene with protein product	1	1q24.2	ENSG00000143156	uc001gfu.5
4831.1	4831	HGNC:7850	NME2	NME/NM23 nucleoside diphosphate kinase 2	gene with protein product	17	17q21.33	ENSG00000243678	uc002itl.3
10201.1	10201	HGNC:20567	NME6	NME/NM23 nucleoside diphosphate kinase 6	gene with protein product	3	3p21.31	ENSG00000172113	uc062jgf.1
4832.1	4832	HGNC:7851	NME3	NME/NM23 nucleoside diphosphate kinase 3	gene with protein product	16	16p13.3	ENSG00000103024	uc002cmm.4
4833.1	4833	HGNC:7852	NME4	NME/NM23 nucleoside diphosphate kinase 4	gene with protein product	16	16p13.3	ENSG00000103202	uc002cgz.4
6557.1	6557	HGNC:10910	SLC12A1	solute carrier family 12 member 1	gene with protein product	15	15q21.1	ENSG00000074803	uc001zwn.5
6558.1	6558	HGNC:10911	SLC12A2	solute carrier family 12 member 2	gene with protein product	5	5q23.3	ENSG00000064651	uc003kus.4
481.1	481	HGNC:804	ATP1B1	ATPase Na+/K+ transporting subunit beta 1	gene with protein product	1	1q24.2	ENSG00000143153	uc001gfr.2
23439.1	23439	HGNC:808	ATP1B4	ATPase Na+/K+ transporting family member beta 4	gene with protein product	X	Xq24	ENSG00000101892	uc004esq.4
483.1	483	HGNC:806	ATP1B3	ATPase Na+/K+ transporting subunit beta 3	gene with protein product	3	3q23	ENSG00000069849	uc003eug.2
477.1	477	HGNC:800	ATP1A2	ATPase Na+/K+ transporting subunit alpha 2	gene with protein product	1	1q23.2	ENSG00000018625	uc001fvc.4
478.1	478	HGNC:801	ATP1A3	ATPase Na+/K+ transporting subunit alpha 3	gene with protein product	19	19q13.2	ENSG00000105409	uc010xwh.4
476.1	476	HGNC:799	ATP1A1	ATPase Na+/K+ transporting subunit alpha 1	gene with protein product	1	1p13.1	ENSG00000163399	uc001ege.5
480.1	480	HGNC:14073	ATP1A4	ATPase Na+/K+ transporting subunit alpha 4	gene with protein product	1	1q23.2	ENSG00000132681	uc001fve.5
482.1	482	HGNC:805	ATP1B2	ATPase Na+/K+ transporting subunit beta 2	gene with protein product	17	17p13.1	ENSG00000129244	uc002gif.2
5009.1	5009	HGNC:8512	OTC	ornithine carbamoyltransferase	gene with protein product	X	Xp11.4	ENSG00000036473	uc004def.5
593.1	593	HGNC:986	BCKDHA	branched chain keto acid dehydrogenase E1, alpha polypeptide	gene with protein product	19	19q13.2	ENSG00000248098	uc002oqq.4
1629.1	1629	HGNC:2698	DBT	dihydrolipoamide branched chain transacylase E2	gene with protein product	1	1p21.2	ENSG00000137992	uc001dta.4
594.1	594	HGNC:987	BCKDHB	branched chain keto acid dehydrogenase E1 subunit beta	gene with protein product	6	6q14.1	ENSG00000083123	uc003pje.3
594.2	594	HGNC:987	BCKDHB	branched chain keto acid dehydrogenase E1 subunit beta	gene with protein product	6	6q14.1	ENSG00000083123	uc003pje.3
7372.1	7372	HGNC:12563	UMPS	uridine monophosphate synthetase	gene with protein product	3	3q21.2	ENSG00000114491	uc003ehl.5
4942.1	4942	HGNC:8091	OAT	ornithine aminotransferase	gene with protein product	10	10q26.13	ENSG00000065154	uc001lhp.4
8659.2	8659	HGNC:406	ALDH4A1	aldehyde dehydrogenase 4 family member A1	gene with protein product	1	1p36.13	ENSG00000159423	uc001bbc.4
8659.1	8659	HGNC:406	ALDH4A1	aldehyde dehydrogenase 4 family member A1	gene with protein product	1	1p36.13	ENSG00000159423	uc001bbc.4
5831.2	5831	HGNC:9721	PYCR1	pyrroline-5-carboxylate reductase 1	gene with protein product	17	17q25.3	ENSG00000183010	uc002kct.3
5831.1	5831	HGNC:9721	PYCR1	pyrroline-5-carboxylate reductase 1	gene with protein product	17	17q25.3	ENSG00000183010	uc002kct.3
130013	130013	HGNC:19288	ACMSD	aminocarboxymuconate semialdehyde decarboxylase	gene with protein product	2	2q21.3	ENSG00000153086	uc002ttz.4
5091.2	5091	HGNC:8636	PC	pyruvate carboxylase	gene with protein product	11	11q13.2	ENSG00000173599	uc001ojp.2
5091.1	5091	HGNC:8636	PC	pyruvate carboxylase	gene with protein product	11	11q13.2	ENSG00000173599	uc001ojp.2
5160.1	5160	HGNC:8806	PDHA1	pyruvate dehydrogenase E1 alpha 1 subunit	gene with protein product	X	Xp22.12	ENSG00000131828	uc011mjc.3
1737.1	1737	HGNC:2896	DLAT	dihydrolipoamide S-acetyltransferase	gene with protein product	11	11q23.1	ENSG00000150768	uc001pmo.4
5162.1	5162	HGNC:8808	PDHB	pyruvate dehydrogenase E1 beta subunit	gene with protein product	3	3p14.3	ENSG00000168291	uc003dkf.4
5161.1	5161	HGNC:8807	PDHA2	pyruvate dehydrogenase E1 alpha 2 subunit	gene with protein product	4	4q22.3	ENSG00000163114	uc003htr.5
5213.1	5213	HGNC:8877	PFKM	phosphofructokinase, muscle	gene with protein product	12	12q13.11	ENSG00000152556	uc001rrc.4
5214.1	5214	HGNC:8878	PFKP	phosphofructokinase, platelet	gene with protein product	10	10p15.2	ENSG00000067057	uc001igp.4
5211.1	5211	HGNC:8876	PFKL	phosphofructokinase, liver type	gene with protein product	21	21q22.3	ENSG00000141959	uc002zel.4
5211.2	5211	HGNC:8876	PFKL	phosphofructokinase, liver type	gene with protein product	21	21q22.3	ENSG00000141959	uc002zel.4
26227.1	26227	HGNC:8923	PHGDH	phosphoglycerate dehydrogenase	gene with protein product	1	1p12	ENSG00000092621	uc001ehz.4
2821.1	2821	HGNC:4458	GPI	glucose-6-phosphate isomerase	gene with protein product	19	19q13.11	ENSG00000105220	uc002nvg.3
348477	375056	HGNC:24008	MIA3	MIA SH3 domain ER export factor 3	gene with protein product	1	1q41	ENSG00000154305	uc001hnl.4
5230.1	5230	HGNC:8896	PGK1	phosphoglycerate kinase 1	gene with protein product	X	Xq21.1	ENSG00000102144	uc004ecz.5
5232.1	5232	HGNC:8898	PGK2	phosphoglycerate kinase 2	gene with protein product	6	6p12.3	ENSG00000170950	uc003ozu.5
25796.1	25796	HGNC:8903	PGLS	6-phosphogluconolactonase	gene with protein product	19	19p13.2	ENSG00000130313	uc002ngw.4
5224.2	5224	HGNC:8889	PGAM2	phosphoglycerate mutase 2	gene with protein product	7	7p13	ENSG00000164708	uc003tjs.3
5223.1	5223	HGNC:8888	PGAM1	phosphoglycerate mutase 1	gene with protein product	10	10q24.1	ENSG00000171314	uc001knh.4
5224.1	5224	HGNC:8889	PGAM2	phosphoglycerate mutase 2	gene with protein product	7	7p13	ENSG00000164708	uc003tjs.3
669.2	669	HGNC:1093	BPGM	bisphosphoglycerate mutase	gene with protein product	7	7q33	ENSG00000172331	uc003vrw.4
669.1	669	HGNC:1093	BPGM	bisphosphoglycerate mutase	gene with protein product	7	7q33	ENSG00000172331	uc003vrw.4
55276.1	55276	HGNC:8906	PGM2	phosphoglucomutase 2	gene with protein product	4	4p14	ENSG00000169299	uc011byb.2
5236.1	5236	HGNC:8905	PGM1	phosphoglucomutase 1	gene with protein product	1	1p31.3	ENSG00000079739	uc001dbh.5
9489.1	9489	HGNC:30029	PGS1	phosphatidylglycerophosphate synthase 1	gene with protein product	17	17q25.3	ENSG00000087157	uc002jvm.4
5053.1	5053	HGNC:8582	PAH	phenylalanine hydroxylase	gene with protein product	12	12q23.2	ENSG00000171759	uc001tjq.2
6574.1	6574	HGNC:10946	SLC20A1	solute carrier family 20 member 1	gene with protein product	2	2q14.1	ENSG00000144136	uc002tib.4
6575.1	6575	HGNC:10947	SLC20A2	solute carrier family 20 member 2	gene with protein product	8	8p11.21	ENSG00000168575	uc003xpe.5
5320.1	5320	HGNC:9031	PLA2G2A	phospholipase A2 group IIA	gene with protein product	1	1p36.13	ENSG00000188257	uc001bcv.4
8398.1	8398	HGNC:9039	PLA2G6	phospholipase A2 group VI	gene with protein product	22	22q13.1	ENSG00000184381	uc003auy.2
8398.2	8398	HGNC:9039	PLA2G6	phospholipase A2 group VI	gene with protein product	22	22q13.1	ENSG00000184381	uc003auy.2
10654.1	10654	HGNC:9141	PMVK	phosphomevalonate kinase	gene with protein product	1	1q21.3	ENSG00000163344	uc001ffq.4
5464.1	5464	HGNC:9226	PPA1	pyrophosphatase (inorganic) 1	gene with protein product	10	10q22.1	ENSG00000180817	uc001jqv.2
8612.1	8612	HGNC:9230	PLPP2	phospholipid phosphatase 2	gene with protein product	19	19p13.3	ENSG00000141934	0
8611.1	8611	HGNC:9228	PLPP1	phospholipid phosphatase 1	gene with protein product	5	5q11.2	ENSG00000067113	0
8611.2	8611	HGNC:9228	PLPP1	phospholipid phosphatase 1	gene with protein product	5	5q11.2	ENSG00000067113	0
8613.1	8613	HGNC:9229	PLPP3	phospholipid phosphatase 3	gene with protein product	1	1p32.2	ENSG00000162407	0
5096.1	5096	HGNC:8654	PCCB	propionyl-CoA carboxylase subunit beta	gene with protein product	3	3q22.3	ENSG00000114054	uc003eqy.3
5095.1	5095	HGNC:8653	PCCA	propionyl-CoA carboxylase subunit alpha	gene with protein product	13	13q32.3	ENSG00000175198	uc001voo.4
5198.1	5198	HGNC:8863	PFAS	phosphoribosylformylglycinamidine synthase	gene with protein product	17	17p13.1	ENSG00000178921	uc002gkr.4
221823	221823	HGNC:9463	PRPS1L1	phosphoribosyl pyrophosphate synthetase 1-like 1	gene with protein product	7	7p21.1	ENSG00000229937	uc003stz.5
5631.1	5631	HGNC:9462	PRPS1	phosphoribosyl pyrophosphate synthetase 1	gene with protein product	X	Xq22.3	ENSG00000147224	uc004ene.5
5634.1	5634	HGNC:9465	PRPS2	phosphoribosyl pyrophosphate synthetase 2	gene with protein product	X	Xp22.2	ENSG00000101911	uc004cvb.4
221823	221823	HGNC:9463	PRPS1L1	phosphoribosyl pyrophosphate synthetase 1-like 1	gene with protein product	7	7p21.1	ENSG00000229937	uc003stz.5
23761.1	23761	HGNC:8999	PISD	phosphatidylserine decarboxylase	gene with protein product	22	22q12.2	ENSG00000241878	uc003alk.3
29968.2	29968	HGNC:19129	PSAT1	phosphoserine aminotransferase 1	gene with protein product	9	9q21.2	ENSG00000135069	uc004ala.5
29968.1	29968	HGNC:19129	PSAT1	phosphoserine aminotransferase 1	gene with protein product	9	9q21.2	ENSG00000135069	uc004ala.5
10396.1	10396	HGNC:13531	ATP8A1	ATPase phospholipid transporting 8A1	gene with protein product	4	4p13	ENSG00000124406	uc003gwr.3
57194.1	57194	HGNC:13542	ATP10A	ATPase phospholipid transporting 10A (putative)	gene with protein product	15	15q12	ENSG00000206190	uc010ayu.4
8781.1	8781	HGNC:9578	PSPHP1	phosphoserine phosphatase pseudogene 1	pseudogene	7	7p11.2	ENSG00000226278	0
5723.1	5723	HGNC:9577	PSPH	phosphoserine phosphatase	gene with protein product	7	7p11.2	ENSG00000146733	uc003trh.4
9791.1	9791	HGNC:9587	PTDSS1	phosphatidylserine synthase 1	gene with protein product	8	8q22.1	ENSG00000156471	uc003yht.2
5313.1	5313	HGNC:9020	PKLR	pyruvate kinase L/R	gene with protein product	1	1q22	ENSG00000143627	uc001fkb.5
5313.2	5313	HGNC:9020	PKLR	pyruvate kinase L/R	gene with protein product	1	1q22	ENSG00000143627	uc001fkb.5
5315.2	5315	HGNC:9021	PKM	pyruvate kinase M1/2	gene with protein product	15	15q23	ENSG00000067225	uc002aty.3
113452	113452	HGNC:24143	TMEM54	transmembrane protein 54	gene with protein product	1	1p35.1	ENSG00000121900	uc001bwi.2
5315.1	5315	HGNC:9021	PKM	pyruvate kinase M1/2	gene with protein product	15	15q23	ENSG00000067225	uc002aty.3
5315.3	5315	HGNC:9021	PKM	pyruvate kinase M1/2	gene with protein product	15	15q23	ENSG00000067225	uc002aty.3
6240.1	6240	HGNC:10451	RRM1	ribonucleotide reductase catalytic subunit M1	gene with protein product	11	11p15.4	ENSG00000167325	uc001lyw.5
6241.1	6241	HGNC:10452	RRM2	ribonucleotide reductase regulatory subunit M2	gene with protein product	2	2p25.1	ENSG00000171848	uc061gpx.1
6120.2	6120	HGNC:10293	RPE	ribulose-5-phosphate-3-epimerase	gene with protein product	2	2q34	ENSG00000197713	uc002vdn.5
6120.1	6120	HGNC:10293	RPE	ribulose-5-phosphate-3-epimerase	gene with protein product	2	2q34	ENSG00000197713	uc002vdn.5
22934.1	22934	HGNC:10297	RPIA	ribose 5-phosphate isomerase A	gene with protein product	2	2p11.2	ENSG00000153574	uc002ste.4
10157.1	10157	HGNC:17366	AASS	aminoadipate-semialdehyde synthase	gene with protein product	7	7q31.32	ENSG00000008311	uc003vkb.4
10558.1	10558	HGNC:11277	SPTLC1	serine palmitoyltransferase long chain base subunit 1	gene with protein product	9	9q22.31	ENSG00000090054	uc004arl.3
9517.1	9517	HGNC:11278	SPTLC2	serine palmitoyltransferase long chain base subunit 2	gene with protein product	14	14q24.3	ENSG00000100596	uc001xub.4
259230	259230	HGNC:29799	SGMS1	sphingomyelin synthase 1	gene with protein product	10	10q11.23	ENSG00000198964	uc001jje.4
6646.1	6646	HGNC:11177	SOAT1	sterol O-acyltransferase 1	gene with protein product	1	1q25.2	ENSG00000057252	uc001gml.4
6713.1	6713	HGNC:11279	SQLE	squalene epoxidase	gene with protein product	8	8q24.13	ENSG00000104549	uc011liq.3
2222.1	2222	HGNC:3629	FDFT1	farnesyl-diphosphate farnesyltransferase 1	gene with protein product	8	8p23.1	ENSG00000079459	uc033bcg.2
8801.1	8801	HGNC:11450	SUCLG2	succinate-CoA ligase GDP-forming beta subunit	gene with protein product	3	3p14.1	ENSG00000172340	uc003dna.5
8802.1	8802	HGNC:11449	SUCLG1	succinate-CoA ligase alpha subunit	gene with protein product	2	2p11.2	ENSG00000163541	uc002son.4
6888.1	6888	HGNC:11559	TALDO1	transaldolase 1	gene with protein product	11	11p15.5	ENSG00000177156	uc001lqz.4
5092.2	5092	HGNC:8646	PCBD1	pterin-4 alpha-carbinolamine dehydratase 1	gene with protein product	10	10q22.1	ENSG00000166228	uc001jrn.3
5092.1	5092	HGNC:8646	PCBD1	pterin-4 alpha-carbinolamine dehydratase 1	gene with protein product	10	10q22.1	ENSG00000166228	uc001jrn.3
7086.1	7086	HGNC:11834	TKT	transketolase	gene with protein product	3	3p21.1	ENSG00000163931	uc003dgq.5
84076.1	84076	HGNC:25313	TKTL2	transketolase like 2	gene with protein product	4	4q32.2	ENSG00000151005	uc003iqp.5
8277.1	8277	HGNC:11835	TKTL1	transketolase like 1	gene with protein product	X	Xq28	ENSG00000007350	uc004fkg.4
7298.1	7298	HGNC:12441	TYMS	thymidylate synthetase	gene with protein product	18	18p11.32	ENSG00000176890	uc010dka.2
7167.1	7167	HGNC:12009	TPI1	triosephosphate isomerase 1	gene with protein product	12	12p13.31	ENSG00000111669	uc058kmn.1
286016	286016	HGNC:38069	TPI1P2	triosephosphate isomerase 1 pseudogene 2	pseudogene	7	7q32.1	ENSG00000230359	0
7296.4	7296	HGNC:12437	TXNRD1	thioredoxin reductase 1	gene with protein product	12	12q23.3	ENSG00000198431	uc021rcx.3
7296.3	7296	HGNC:12437	TXNRD1	thioredoxin reductase 1	gene with protein product	12	12q23.3	ENSG00000198431	uc021rcx.3
7296.2	7296	HGNC:12437	TXNRD1	thioredoxin reductase 1	gene with protein product	12	12q23.3	ENSG00000198431	uc021rcx.3
7296.1	7296	HGNC:12437	TXNRD1	thioredoxin reductase 1	gene with protein product	12	12q23.3	ENSG00000198431	uc021rcx.3
6999.1	6999	HGNC:11708	TDO2	tryptophan 2,3-dioxygenase	gene with protein product	4	4q32.1	ENSG00000151790	uc003ipf.3
6563.1	6563	HGNC:10918	SLC14A1	solute carrier family 14 member 1 (Kidd blood group)	gene with protein product	18	18q12.3	ENSG00000141469	uc002lbf.4
8170.1	8170	HGNC:10919	SLC14A2	solute carrier family 14 member 2	gene with protein product	18	18q12.3	ENSG00000132874	uc010dnj.4
366.1	366	HGNC:643	AQP9	aquaporin 9	gene with protein product	15	15q21.3	ENSG00000103569	uc002aez.3
26275.1	26275	HGNC:4908	HIBCH	3-hydroxyisobutyryl-CoA hydrolase	gene with protein product	2	2q32.2	ENSG00000198130	uc002uru.3
641372	641372	HGNC:33159	ACOT6	acyl-CoA thioesterase 6	gene with protein product	14	14q24.3	ENSG00000205669	uc001xop.3
641371	641371	HGNC:33128	ACOT1	acyl-CoA thioesterase 1	gene with protein product	14	14q24.3	ENSG00000184227	uc001xol.2
570.1	570	HGNC:932	BAAT	bile acid-CoA:amino acid N-acyltransferase	gene with protein product	9	9q31.1	ENSG00000136881	uc010mtd.3
5226.1	5226	HGNC:8891	PGD	phosphogluconate dehydrogenase	gene with protein product	1	1p36.22	ENSG00000142657	uc001arc.4
4710.1	4710	HGNC:7699	NDUFB4	NADH:ubiquinone oxidoreductase subunit B4	gene with protein product	3	3q13.33	ENSG00000065518	uc003edu.4
4537.1	4537	HGNC:7458	MT-ND3	mitochondrially encoded NADH:ubiquinone oxidoreductase core subunit 3	gene with protein product	mitochondria	mitochondria	ENSG00000198840	uc022bqu.3
4723.1	4723	HGNC:7716	NDUFV1	NADH:ubiquinone oxidoreductase core subunit V1	gene with protein product	11	11q13.2	ENSG00000167792	uc001omj.3
7991.2	7991	HGNC:30242	TUSC3	tumor suppressor candidate 3	gene with protein product	8	8p22	ENSG00000104723	uc003wwt.4
4709.1	4709	HGNC:7698	NDUFB3	NADH:ubiquinone oxidoreductase subunit B3	gene with protein product	2	2q33.1	ENSG00000119013	uc002uwx.6
55967.1	55967	HGNC:23987	NDUFA12	NADH:ubiquinone oxidoreductase subunit A12	gene with protein product	12	12q22	ENSG00000184752	uc001tdl.5
4719.1	4719	HGNC:7707	NDUFS1	NADH:ubiquinone oxidoreductase core subunit S1	gene with protein product	2	2q33.3	ENSG00000023228	uc002vbe.4
4536.1	4536	HGNC:7456	MT-ND2	mitochondrially encoded NADH:ubiquinone oxidoreductase core subunit 2	gene with protein product	mitochondria	mitochondria	ENSG00000198763	uc064xox.1
4701.1	4701	HGNC:7691	NDUFA7	NADH:ubiquinone oxidoreductase subunit A7	gene with protein product	19	19p13.2	ENSG00000267855	uc002mjm.3
4731.2	4731	HGNC:7719	NDUFV3	NADH:ubiquinone oxidoreductase subunit V3	gene with protein product	21	21q22.3	ENSG00000160194	uc002zcn.4
4729.1	4729	HGNC:7717	NDUFV2	NADH:ubiquinone oxidoreductase core subunit V2	gene with protein product	18	18p11.22	ENSG00000178127	uc002knu.3
4711.1	4711	HGNC:7700	NDUFB5	NADH:ubiquinone oxidoreductase subunit B5	gene with protein product	3	3q26.33	ENSG00000136521	uc003fkc.4
4539.1	4539	HGNC:7460	MT-ND4L	mitochondrially encoded NADH:ubiquinone oxidoreductase core subunit 4L	gene with protein product	mitochondria	mitochondria	ENSG00000212907	uc033dmm.2
4728.1	4728	HGNC:7715	NDUFS8	NADH:ubiquinone oxidoreductase core subunit S8	gene with protein product	11	11q13.2	ENSG00000110717	uc001onc.4
4725.1	4725	HGNC:7712	NDUFS5	NADH:ubiquinone oxidoreductase subunit S5	gene with protein product	1	1p34.3	ENSG00000168653	uc001ccx.4
4708.1	4708	HGNC:7697	NDUFB2	NADH:ubiquinone oxidoreductase subunit B2	gene with protein product	7	7q34	ENSG00000090266	uc064ipf.1
126328	126328	HGNC:20371	NDUFA11	NADH:ubiquinone oxidoreductase subunit A11	gene with protein product	19	19p13.3	ENSG00000174886	uc002mdq.3
4707.1	4707	HGNC:7695	NDUFB1	NADH:ubiquinone oxidoreductase subunit B1	gene with protein product	14	14q31.3	ENSG00000183648	uc001yaf.4
4714.1	4714	HGNC:7703	NDUFB8	NADH:ubiquinone oxidoreductase subunit B8	gene with protein product	10	10q24.31	ENSG00000166136	uc001kri.3
4713.1	4713	HGNC:7702	NDUFB7	NADH:ubiquinone oxidoreductase subunit B7	gene with protein product	19	19p13.12	ENSG00000099795	uc002mzg.4
4700.1	4700	HGNC:7690	NDUFA6	NADH:ubiquinone oxidoreductase subunit A6	gene with protein product	22	22q13.2	ENSG00000184983	uc062etx.1
4726.1	4726	HGNC:7713	NDUFS6	NADH:ubiquinone oxidoreductase subunit S6	gene with protein product	5	5p15.33	ENSG00000145494	uc003jcy.5
51079.1	51079	HGNC:17194	NDUFA13	NADH:ubiquinone oxidoreductase subunit A13	gene with protein product	19	19p13.11	ENSG00000186010	uc021uqu.2
4695.1	4695	HGNC:7685	NDUFA2	NADH:ubiquinone oxidoreductase subunit A2	gene with protein product	5	5q31.3	ENSG00000131495	uc003lgp.4
4696.1	4696	HGNC:7686	NDUFA3	NADH:ubiquinone oxidoreductase subunit A3	gene with protein product	19	19q13.42	ENSG00000170906	uc061cmg.1
4712.1	4712	HGNC:7701	NDUFB6	NADH:ubiquinone oxidoreductase subunit B6	gene with protein product	9	9p21.1	ENSG00000165264	uc003zre.3
4720.1	4720	HGNC:7708	NDUFS2	NADH:ubiquinone oxidoreductase core subunit S2	gene with protein product	1	1q23.3	ENSG00000158864	uc001fyv.4
4704.1	4704	HGNC:7693	NDUFA9	NADH:ubiquinone oxidoreductase subunit A9	gene with protein product	12	12p13.3	ENSG00000139180	uc001qnc.4
4712.2	4712	HGNC:7701	NDUFB6	NADH:ubiquinone oxidoreductase subunit B6	gene with protein product	9	9p21.1	ENSG00000165264	uc003zre.3
7991.1	7991	HGNC:30242	TUSC3	tumor suppressor candidate 3	gene with protein product	8	8p22	ENSG00000104723	uc003wwt.4
4715.1	4715	HGNC:7704	NDUFB9	NADH:ubiquinone oxidoreductase subunit B9	gene with protein product	8	8q24.13	ENSG00000147684	uc003yrg.5
374291	374291	HGNC:7714	NDUFS7	NADH:ubiquinone oxidoreductase core subunit S7	gene with protein product	19	19p13.3	ENSG00000115286	uc002lse.5
4698.1	4698	HGNC:7688	NDUFA5	NADH:ubiquinone oxidoreductase subunit A5	gene with protein product	7	7q31.32	ENSG00000128609	uc033afk.2
4702.1	4702	HGNC:7692	NDUFA8	NADH:ubiquinone oxidoreductase subunit A8	gene with protein product	9	9q33.2	ENSG00000119421	uc004blv.4
4724.1	4724	HGNC:7711	NDUFS4	NADH:ubiquinone oxidoreductase subunit S4	gene with protein product	5	5q11.2	ENSG00000164258	uc003jpe.3
4717.1	4717	HGNC:7705	NDUFC1	NADH:ubiquinone oxidoreductase subunit C1	gene with protein product	4	4q31.1	ENSG00000109390	uc021xsd.1
4722.1	4722	HGNC:7710	NDUFS3	NADH:ubiquinone oxidoreductase core subunit S3	gene with protein product	11	11p11.2	ENSG00000213619	uc001nga.3
4540.1	4540	HGNC:7461	MT-ND5	mitochondrially encoded NADH:ubiquinone oxidoreductase core subunit 5	gene with protein product	mitochondria	mitochondria	ENSG00000198786	uc004cox.6
4697.1	4697	HGNC:7687	NDUFA4	NDUFA4, mitochondrial complex associated	gene with protein product	7	7p21.3	ENSG00000189043	uc003srx.3
4694.1	4694	HGNC:7683	NDUFA1	NADH:ubiquinone oxidoreductase subunit A1	gene with protein product	X	Xq24	ENSG00000125356	uc004esc.5
4718.1	4718	HGNC:7706	NDUFC2	NADH:ubiquinone oxidoreductase subunit C2	gene with protein product	11	11q14.1	ENSG00000151366	uc009yuw.4
4731.1	4731	HGNC:7719	NDUFV3	NADH:ubiquinone oxidoreductase subunit V3	gene with protein product	21	21q22.3	ENSG00000160194	uc002zcn.4
4541.1	4541	HGNC:7462	MT-ND6	mitochondrially encoded NADH:ubiquinone oxidoreductase core subunit 6	gene with protein product	mitochondria	mitochondria	ENSG00000198695	uc064xpm.1
4705.1	4705	HGNC:7684	NDUFA10	NADH:ubiquinone oxidoreductase subunit A10	gene with protein product	2	2q37.3	ENSG00000130414	uc002vyn.3
4535.1	4535	HGNC:7455	MT-ND1	mitochondrially encoded NADH:ubiquinone oxidoreductase core subunit 1	gene with protein product	mitochondria	mitochondria	ENSG00000198888	uc064xou.1
4538.1	4538	HGNC:7459	MT-ND4	mitochondrially encoded NADH:ubiquinone oxidoreductase core subunit 4	gene with protein product	mitochondria	mitochondria	ENSG00000198886	uc064xpj.1
4706.1	4706	HGNC:7694	NDUFAB1	NADH:ubiquinone oxidoreductase subunit AB1	gene with protein product	16	16p12.2	ENSG00000004779	uc002dlw.4
4716.1	4716	HGNC:7696	NDUFB10	NADH:ubiquinone oxidoreductase subunit B10	gene with protein product	16	16p13.3	ENSG00000140990	uc002cni.3
29796.1	29796	HGNC:30863	UQCR10	ubiquinol-cytochrome c reductase, complex III subunit X	gene with protein product	22	22q12.2	ENSG00000184076	uc003agq.1
7384.1	7384	HGNC:12585	UQCRC1	ubiquinol-cytochrome c reductase core protein 1	gene with protein product	3	3p21.31	ENSG00000010256	uc003cub.2
1537.1	1537	HGNC:2579	CYC1	cytochrome c1	gene with protein product	8	8q24.3	ENSG00000179091	uc003zaz.6
7381.1	7381	HGNC:12582	UQCRB	ubiquinol-cytochrome c reductase binding protein	gene with protein product	8	8q22.1	ENSG00000156467	uc003yhq.5
7385.1	7385	HGNC:12586	UQCRC2	ubiquinol-cytochrome c reductase core protein 2	gene with protein product	16	16p12.2	ENSG00000140740	uc002djx.4
7386.1	7386	HGNC:12587	UQCRFS1	ubiquinol-cytochrome c reductase, Rieske iron-sulfur polypeptide 1	gene with protein product	19	19q12	ENSG00000169021	uc002nsd.3
4519.1	4519	HGNC:7427	MT-CYB	mitochondrially encoded cytochrome b	gene with protein product	mitochondria	mitochondria	ENSG00000198727	uc033dmn.2
7388.1	7388	HGNC:12590	UQCRH	ubiquinol-cytochrome c reductase hinge protein	gene with protein product	1	1p33	ENSG00000173660	uc001cpp.4
10975.1	10975	HGNC:30862	UQCR11	ubiquinol-cytochrome c reductase, complex III subunit XI	gene with protein product	19	19p13.3	ENSG00000127540	uc002ltm.4
27089.1	27089	HGNC:29594	UQCRQ	ubiquinol-cytochrome c reductase complex III subunit VII	gene with protein product	5	5q31.1	ENSG00000164405	uc003kya.2
29796.2	29796	HGNC:30863	UQCR10	ubiquinol-cytochrome c reductase, complex III subunit X	gene with protein product	22	22q12.2	ENSG00000184076	uc003agq.1
6476.1	6476	HGNC:10856	SI	sucrase-isomaltase	gene with protein product	3	3q26.1	ENSG00000090402	uc003fei.3
8972.1	8972	HGNC:7043	MGAM	maltase-glucoamylase	gene with protein product	7	7q34	ENSG00000257335	uc064isb.1
495.1	495	HGNC:819	ATP4A	ATPase H+/K+ transporting subunit alpha	gene with protein product	19	19q13.12	ENSG00000105675	uc002oal.2
496.1	496	HGNC:820	ATP4B	ATPase H+/K+ transporting subunit beta	gene with protein product	13	13q34	ENSG00000186009	uc001vtz.5
